# Supplementary material for: Nutrient and salt depletion synergistically boosts glucose metabolism in individual Escherichia coli cells
Source: Commun Biol. 2022 Apr 20;5:385. doi: 10.1038/s42003-022-03336-6 (PMC9021252; doi:10.1038/s42003-022-03336-6)
Supplement: Supplementary file 3 — Supplementary Data 1 [file 42003_2022_3336_MOESM3_ESM.xlsx]

## Sheet: Sheet1
Gene	Protein Description	Cluster	Nutrient depletion transcript log2 fold change			Salt depletion transcript log2 fold change			Nutrient and salt depletion transcript log2 fold change			Nutrient depletion protein log2 fold change			Salt depletion protein log2 fold change			Nutrient and salt depletion protein log2 fold change
			Mean	Adjusted p-value		Mean	Adjusted p-value		Mean	Adjusted p-value		Mean	Adjusted p-value		Mean	Adjusted p-value		Mean	Adjusted p-value
slp	Outer membrane protein Slp	1	2.61265	1.45e-05		-0.721799	0.683147		2.71159	1.84e-05		2.57258	1.45359e-06		1.09056	0.00951739		3.40056	3.39394e-07
appA	Periplasmic AppA protein	1	1.32837	0.000257339		-0.420166	0.688779		1.5147	5.82e-05		0.646768	0.00644223		0.189887	0.576483		2.2187	1.51144e-06
gadB	Glutamate decarboxylase beta	1	4.94381	4.65e-62		-0.823752	0.363093		4.54588	1.56e-47		2.21168	5.00419e-06		2.00614	0.000660048		1.80643	9.31161e-06
yebV	Uncharacterized protein YebV	1	3.2887	1.41e-15		-0.109371	0.944039		2.68331	1.31e-09		0.553018	0.0145021		0.842622	0.0227315		1.77986	6.72406e-06
bfr	Bacterioferritin	1	1.30879	4.02e-05		-0.934721	0.256157		1.04757	0.00249485		1.65413	5.35508e-05		0.202563	0.605303		1.72596	2.24322e-05
gadC	Glutamate/gamma-aminobutyrate antiporter	1	4.67852	4.32e-51		-0.423823	0.68181		4.56	4.24e-44		1.67156	0.000148777		-0.104647	0.833381		1.67318	8.74958e-05
elaB	Protein ElaB	1	1.65007	0.000602139		-1.81288	0.101781		1.33016	0.0110749		1.58805	0.000409505		0.0517105	0.931464		1.57429	0.000260675
hyaA	Hydrogenase-1 small chain	1	2.36752	0.000236155		-2.22313	0.190217		1.99386	0.00407458		-0.349751	0.245962		0.177192	0.733775		1.33893	0.000637157
curA	NADPH-dependent curcumin reductase	1	1.05187	0.0620467		-1.59725	0.225906		0.449006	0.521424		0.908523	0.0154072		-0.933046	0.0936765		1.2867	0.00147726
hchA	Protein/nucleic acid deglycase 1	1	2.5607	5.64e-07		-0.271534	0.875569		1.97719	0.000385298		1.65361	2.58448e-06		0.120326	0.617596		1.26643	6.72406e-06
fliC	Flagellin	1	0.842413	0.00365168		0.166273	0.854972		0.842985	0.00576861		-1.82076	0.00140434		-0.111453	0.890679		1.23808	0.008414
gstA	Glutathione S-transferase GstA	1	1.16562	3.08e-05		-0.335565	0.68181		1.00279	0.000894268		1.35552	0.00074752		-0.299079	0.536141		1.21915	0.000875088
rsd	Regulator of sigma D	1	0.96547	0.00271442		-0.0994895	0.927372		1.08856	0.0011283		0.550917	0.159632		1.06977	0.0952659		1.13998	0.00690396
gadA	Glutamate decarboxylase alpha	1	4.69631	3.15e-22		-0.972034	0.512332		4.71239	3.82e-20		1.08301	0.000628144		-0.122381	0.756253		1.02763	0.000538886
ivy	Inhibitor of vertebrate lysozyme	1	0.466117	0.354652		1.7333	0.0589646		1.17518	0.0106471		0.715669	0.00114562		0.143826	0.605303		0.999883	9.10164e-05
ybeD	UPF0250 protein YbeD	1	1.91737	5.12e-09		0.824191	0.359567		1.40326	8.52e-05		0.567396	0.0154062		0.568165	0.0996225		0.9936	0.00041469
relB	Antitoxin RelB	1	0.784824	0.0267433		-0.109413	0.92583		1.04532	0.00369511		0.734027	0.00615512		1.0134	0.0181141		0.957386	0.000821039
yhbO	Protein/nucleic acid deglycase 2	1	3.1166	1.53e-12		-1.53201	0.384217		2.57897	4.97e-08		0.901545	0.00216592		-0.466247	0.215498		0.950313	0.000976919
obgE	GTPase ObgE/CgtA	1	0.588209	0.355677		1.74032	0.18197		1.18833	0.0490253		1.01924	0.007744		0.47256	0.371693		0.925172	0.00876484
mdtE	Multidrug resistance protein MdtE	1	2.43292	1.18e-07		-0.595889	0.671715		1.91452	0.000118853		0.575983	0.00769949		1.03491	0.00818314		0.921196	0.000305532
yjbJ	UPF0337 protein YjbJ	1	2.90469	7.03e-10		-0.378733	0.8034		2.6667	9.45e-08		-0.386534	0.0596313		-0.416332	0.191952		0.913891	0.000466637
clpB	Chaperone protein ClpB	1	1.39268	0.00407972		0.708138	0.597037		1.27653	0.0138945		1.29524	6.82722e-05		-0.15196	0.631768		0.903371	0.00041469
modA	Molybdate-binding protein ModA	1	1.34538	1.03e-06		0.297131	0.717357		2.22202	1.47e-15		0.279376	0.145319		-0.332504	0.275873		0.855037	0.000545326
dppA	Dipeptide-binding protein	1	1.60273	0.00173608		-1.12545	0.392991		1.18129	0.0367327		0.154148	0.373979		-0.471702	0.103193		0.790124	0.000560945
hyaE	Hydrogenase-1 operon protein HyaE	1	2.01677	0.000354787		-2.1192	0.147893		1.19027	0.0657183		-1.49702	0.000357663		-0.97249	0.0502086		0.763072	0.011131
gabD	Succinate-semialdehyde dehydrogenase [NADP(+)] GabD	1	2.74979	5.2e-07		-1.01156	0.52285		2.02886	0.000717673		0.393512	0.0340586		-0.0157825	0.964314		0.725029	0.00085792
aceA	Isocitrate lyase	1	2.21595	2.43e-06		-0.868789	0.513401		2.12106	2.03e-05		0.108866	0.687956		-1.12092	0.0245617		0.670358	0.0176032
blc	Outer membrane lipoprotein Blc	1	1.2045	0.0389589		-1.37014	0.348112		1.0897	0.085905		0.351173	0.234513		0.315854	0.520611		0.498147	0.0819127
acnA	Aconitate hydratase A	1	1.82467	9.72e-08		-0.680234	0.478638		0.560964	0.191556		0.994912	0.000682785		-0.0189065	0.964314		0.454055	0.0321244
grxB	Glutaredoxin 2	1	1.47122	2.2e-06		-1.57489	0.0142315		-0.209677	0.639186		1.34414	1.9612e-05		-0.278243	0.286817		0.414598	0.0142717
dps	DNA protection during starvation protein	1	2.45282	1.18e-05		-1.84572	0.190107		2.05139	0.000696371		0.288647	0.167525		-0.418014	0.216002		0.404612	0.0481151
sufD	FeS cluster assembly protein SufD	1	1.7072	3.16e-10		-0.555734	0.475488		0.724719	0.0228035		-0.0828563	0.829907		1.40419	0.0407498		0.371444	0.304315
cysK	Cysteine synthase A	1	1.51866	9.44e-10		-0.40892	0.579331		0.678349	0.0191301		1.25484	0.00787313		1.96665	0.0136658		0.316943	0.398889
psiF	Phosphate starvation-inducible protein PsiF	1	2.32123	4.8e-07		-0.862551	0.553002		2.69147	1.85e-08		-0.215287	0.389813		-0.338248	0.408097		0.283928	0.228688
aceB	Malate synthase A	1	2.55152	1.41e-10		-0.685872	0.561848		2.01244	2.62e-06		-0.620069	0.0132609		-1.05158	0.0147079		0.242887	0.239448
cysJ	Sulfite reductase [NADPH] flavoprotein alpha-component	1	3.62879	2.1e-34		-0.218384	0.839065		1.89927	8.36e-09		0.212599	0.319726		0.658259	0.0700695		0.215353	0.282743
acs	Acetyl-coenzyme A synthetase	1	2.85877	0.000255266		2.04845	0.308438		2.94577	0.00033822		0.0442555	0.838443		-0.426507	0.23196		0.116971	0.5702
poxB	Pyruvate dehydrogenase [ubiquinone]	1	2.11946	3.21e-06		-1.51658	0.19115		1.7492	0.000378899		0.220213	0.345605		-0.931334	0.0282273		0.0332402	0.885516
ynfD	Uncharacterized protein YnfD	1	0.668313	0.240663		-1.71238	0.189043		0.632788	0.313519		0.0243824	0.959515		2.71062	0.00867054		0.0175023	0.969375
yqjG	Glutathionyl-hydroquinone reductase YqjG	1	1.85481	1.06e-07		-0.25992	0.817054		1.49116	7.57e-05		-0.0524639	0.805138		-1.16841	0.00945847		-0.183889	0.360966
yahK	Aldehyde reductase YahK	1	2.11581	1.32e-05		-0.782666	0.579046		2.02507	8.48e-05		0.00315052	0.990908		-1.10377	0.0518991		-0.193702	0.526681
yhhA	Uncharacterized protein YhhA	1	2.12361	0.000201021		-0.0866809	0.966463		2.43444	3.96e-05		-0.0966959	0.765002		-0.73572	0.169206		-0.270065	0.37067
ygiW	Protein YgiW	1	2.16447	1.46e-05		-0.52739	0.719611		2.24362	1.9e-05		0.710427	0.00287463		0.547412	0.0868492		-0.311221	0.089917
bolA	DNA-binding transcriptional regulator BolA	1	1.4035	0.000195394		-0.242922	0.840321		1.58096	5.37e-05		0.185502	0.558693		3.06722	0.000585669		-0.327573	0.275033
tktB	Transketolase 2	1	2.53535	1.22e-11		-1.53925	0.0934887		1.88825	2.98e-06		-0.353199	0.164431		-1.1168	0.0185289		-0.36511	0.12746
ydcS	Bifunctional polyhydroxybutyrate synthase / ABC transporter periplasmic binding protein	1	1.65541	0.00180668		-1.0693	0.445283		1.50574	0.00788126		-0.751956	0.000498944		0.250822	0.303244		-0.629974	0.000875088
adhP	Alcohol dehydrogenase, propanol-preferring	1	3.11019	5.21e-21		0.0221521	0.989171		2.27324	2.23e-10		-1.46525	5.26187e-05		-0.484439	0.150492		-0.780426	0.00158173
trpE	Anthranilate synthase component 1	1	2.00654	4.06e-06		1.04471	0.379156		2.40562	8.86e-08		1.04901	0.000710999		-0.127255	0.741617		-0.949525	0.000812345
yhiM	Inner membrane protein YhiM	1	3.0935	3.51e-14		-0.410958	0.763663		2.96587	6.85e-12		-1.66586	0.00061447		-0.941762	0.0996225		-0.991744	0.008006
yciE	Protein YciE	1	2.28774	2.29e-05		-0.599655	0.719611		0.932573	0.160395		-0.475888	0.112541		-1.24564	0.0213453		-1.03676	0.00239162
trpC	Tryptophan biosynthesis protein TrpCF	1	1.10395	3.29e-09		-0.0182833	0.980371		1.03654	1.45e-07		0.446695	0.103837		1.39551	0.0100413		-1.06051	0.00119508
iscR	HTH-type transcriptional regulator IscR	1	1.82593	0.00140099		1.02476	0.509797		1.75544	0.00380264		-0.970728	0.0314117		1.51873	0.0395035		-1.33019	0.00441784
cpxP	Periplasmic protein CpxP	1	2.02908	7.72e-08		-1.62256	0.0629596		1.76541	1.19e-05		-0.771411	0.00160378		-0.505395	0.103736		-1.44501	1.75314e-05
ybdK	Putative glutamate--cysteine ligase 2	1	1.8562	2.19e-05		-1.03396	0.384217		1.32723	0.00591659		-1.58987	0.000212758		-0.856586	0.0677337		-1.49148	0.000178424
rpmI	50S ribosomal protein L35	2	-0.402442	0.227282		0.884841	0.226911		-0.0527396	0.908878		-2.48082	0.0100736		1.72659	0.207005		0.972457	0.21569
rihC	Non-specific ribonucleoside hydrolase RihC	2	-2.27442	2.16e-07		-1.61085	0.130545		-2.43966	9.79e-08		-0.785543	0.000387345		-3.41723	2.42189e-06		-1.51447	3.16174e-06
nanK	N-acetylmannosamine kinase	2	-0.729091	0.206205		-1.93724	0.0985234		-0.865393	0.15534		-2.0126	7.49613e-05		-2.05712	0.0033348		-2.02011	4.35609e-05
hypC	Hydrogenase maturation factor HypC	2	-1.88631	0.000685564		-2.79067	0.00979865		-2.90911	3.61e-07		-3.54943	1.2075e-06		-0.353077	0.414062		-2.06997	1.72178e-05
gcd	Quinoprotein glucose dehydrogenase	2	1.02912	0.032107		3.2489	3.2e-05		1.08663	0.032183		-2.18573	2.27002e-05		-0.644245	0.146275		-2.08768	1.72178e-05
aceK	Isocitrate dehydrogenase kinase/phosphatase	2	2.44769	2.74e-14		-0.950625	0.279522		2.07161	1.66e-09		-2.93282	0.000863845		-1.20014	0.25132		-2.18407	0.00316688
fadH	2,4-dienoyl-CoA reductase [(2E)-enoyl-CoA-producing]	2	1.16581	0.130007		0.436463	0.844848		1.28752	0.115441		-2.43423	1.2075e-06		-0.28305	0.318757		-2.22031	9.63518e-07
elaA	Protein ElaA	2	0.0372774	0.877752		-0.323119	0.492278		-0.109286	0.645078		-2.86723	1.2075e-06		-2.21263	0.000319343		-3.22295	3.39394e-07
topB	DNA topoisomerase 3	2	-0.833037	0.0230738		-0.181674	0.87383		-0.755024	0.0569501		-2.60242	7.79663e-06		-1.13284	0.0224559		-3.24246	1.08513e-06
gntR	HTH-type transcriptional regulator GntR	2	-0.307541	0.192673		-0.282623	0.633118		-0.558463	0.0154642		-3.17864	5.26187e-05		-2.00987	0.0176768		-3.27999	2.31877e-05
rsxC	Ion-translocating oxidoreductase complex subunit C	2	-1.03313	0.0636178		1.62513	0.19618		-0.0320667	0.971672		-3.14659	1.2075e-06		0.588495	0.0978858		-3.31114	3.39394e-07
cspA	Cold shock protein CspA	2	-0.517454	0.546729		1.39151	0.445283		0.601475	0.50991		-3.46999	3.99862e-06		1.34659	0.0242914		-3.61536	1.51144e-06
glnG	DNA-binding transcriptional regulator NtrC	2	-0.471563	0.115845		0.19496	0.813861		-1.06809	0.000195527		-5.95532	1.2075e-06		-1.96485	0.0142621		-5.93689	4.60045e-07
elbB	Glyoxalase ElbB	3	-0.685975	0.0286406		-0.368997	0.662011		-0.781829	0.0166905		2.46169	1.19361e-05		0.463254	0.296538		2.52564	5.66831e-06
pepN	Aminopeptidase N	3	-0.289372	0.418213		-0.129768	0.891279		-0.397015	0.278845		2.19966	6.82722e-05		0.829544	0.116382		2.22814	3.72242e-05
ispB	Octaprenyl diphosphate synthase	3	0.15263	0.556901		0.0338821	0.963248		-0.103758	0.731875		1.82513	0.00114562		-0.38065	0.596749		1.94229	0.000507369
deoD	Purine nucleoside phosphorylase DeoD-type	3	-0.811771	0.0237077		-0.813034	0.359872		-1.10607	0.00241843		1.32399	4.41133e-05		0.471266	0.111522		1.82275	3.02542e-06
yhcB	Inner membrane protein YhcB	3	0.18907	0.483514		-0.453676	0.437208		-0.0304114	0.931386		2.0084	0.000372015		-0.387736	0.544461		1.79481	0.000466637
ybiB	Uncharacterized protein YbiB	3	-0.139897	0.677158		-0.492362	0.474304		-0.0557936	0.888919		1.91029	1.2075e-06		1.07762	0.0023167		1.78091	9.63518e-07
groS	10 kDa chaperonin	3	0.424105	0.49569		0.625978	0.66389		0.432994	0.520107		1.95506	1.2075e-06		0.239761	0.29761		1.75657	9.63518e-07
hfq	RNA-binding protein Hfq	3	-0.00608226	0.977161		0.0709632	0.875569		-0.241367	0.143212		1.10862	0.00256239		0.286481	0.558311		1.67507	0.000124928
rlmF	Ribosomal RNA large subunit methyltransferase F	3	0.311356	0.51404		0.817164	0.419597		0.197238	0.722819		1.76603	8.67088e-05		0.0226792	0.965252		1.65335	8.51806e-05
yqaB	Fructose-1-phosphate phosphatase YqaB	3	-0.289221	0.0461476		0.31404	0.367967		-0.301138	0.0490253		1.28953	0.000199393		-0.58407	0.10648		1.61632	2.3914e-05
ftsZ	Cell division protein FtsZ	3	-0.396275	0.0411017		0.0905158	0.87672		-0.34542	0.104282		1.5324	1.76317e-05		0.0816595	0.800157		1.60934	6.72406e-06
grcA	Autonomous glycyl radical cofactor	3	-0.563759	0.412011		-2.19842	0.0881754		0.377419	0.634011		0.636944	0.00496646		-0.300306	0.324751		1.58687	9.40403e-06
sucC	Succinate--CoA ligase [ADP-forming] subunit beta	3	0.284362	0.549436		-0.7289	0.473133		0.356546	0.477207		1.10935	2.58184e-05		0.303279	0.184152		1.53405	1.57924e-06
chrR	Quinone reductase	3	-0.613062	0.194667		-1.03859	0.334638		-0.852329	0.0778341		1.153	1.58695e-05		0.13707	0.536141		1.49502	1.51144e-06
uspD	Universal stress protein D	3	-0.125351	0.857385		-1.38705	0.268115		-0.178164	0.816745		0.994791	0.00198747		-0.699398	0.0936765		1.43879	0.000124928
folC	Dihydrofolate synthase/folylpolyglutamate synthase	3	-0.155798	0.62756		0.491093	0.467755		-0.107037	0.77542		1.33606	1.98744e-05		-0.377789	0.153794		1.41974	6.99859e-06
hemB	Delta-aminolevulinic acid dehydratase	3	-0.354723	0.126602		0.261663	0.662011		-0.426993	0.0774679		1.27575	7.82002e-06		1.29432	0.000525848		1.39309	2.15012e-06
talB	Transaldolase B	3	-0.703755	0.000705271		-0.340745	0.557555		-0.773931	0.00036132		0.79463	0.0226018		0.585656	0.254798		1.38169	0.000684072
ppsR	Phosphoenolpyruvate synthase regulatory protein	3	0.436463	0.14204		-0.938486	0.149807		0.182028	0.626126		1.55845	7.59439e-05		-0.082225	0.845693		1.34933	0.000116704
mdh	Malate dehydrogenase	3	-0.178505	0.787975		-0.903812	0.486574		0.549327	0.369724		1.68081	1.71035e-05		-0.125438	0.709171		1.33713	4.35609e-05
birA	Bifunctional ligase/repressor BirA	3	-0.10035	0.85381		0.671106	0.524437		0.109893	0.854189		1.0977	0.0239194		0.289194	0.702224		1.2921	0.00742851
dsbC	Thiol:disulfide interchange protein DsbC	3	0.0550166	0.797404		0.0389517	0.942143		-0.026169	0.915272		1.41605	1.63919e-05		0.684732	0.0239671		1.2798	1.72178e-05
minE	Cell division topological specificity factor	3	-0.916771	0.000780467		0.196852	0.809863		-0.730373	0.0137897		1.47765	4.28011e-06		0.855463	0.00621082		1.2792	6.16778e-06
yfeY	Uncharacterized protein YfeY	3	-0.0877054	0.750236		0.155137	0.801847		0.100056	0.736308		1.38384	0.00101616		0.300004	0.570354		1.27316	0.00103812
aroB	3-dehydroquinate synthase	3	-0.177907	0.683416		0.833704	0.327422		-0.151242	0.757027		1.12623	0.000409334		-0.17141	0.639594		1.26519	0.000118631
acuI	Probable acrylyl-CoA reductase AcuI	3	-0.475889	0.379031		-1.11817	0.334638		-0.569669	0.316282		0.929483	0.000160867		0.821484	0.00955388		1.22534	1.43675e-05
proC	Pyrroline-5-carboxylate reductase	3	0.608238	0.000231397		-0.144615	0.772922		0.41386	0.0246117		1.33381	0.000653877		0.905044	0.0599626		1.18863	0.000821039
ydhF	Oxidoreductase YdhF	3	-0.134854	0.804955		-0.60367	0.579331		-0.256691	0.634428		0.943844	0.000628144		1.29068	0.00402731		1.18113	9.45232e-05
mak	Fructokinase	3	-0.292416	0.468973		-0.0923682	0.933671		-0.474198	0.240042		1.17488	0.000242279		-0.189448	0.591437		1.1808	0.00012958
rraA	Regulator of ribonuclease activity A	3	-0.122292	0.772101		-0.942921	0.217786		-0.28223	0.487098		1.01881	0.000403037		1.03236	0.0100413		1.17347	0.000101527
ypdB	Transcriptional regulatory protein YpdB	3	0.0294877	0.913186		-0.47722	0.315974		-0.255852	0.265374		1.14762	0.00411027		0.213876	0.702224		1.15397	0.00252508
msrA	Peptide methionine sulfoxide reductase MsrA	3	0.449511	0.348587		-0.914837	0.385732		0.317546	0.562218		1.04657	0.000282436		0.383594	0.214236		1.1132	0.000109295
yaaA	Peroxide stress resistance protein YaaA	3	-0.233244	0.175292		-0.149962	0.735073		-0.65506	4.36e-05		1.3058	5.75908e-06		-0.765322	0.00674495		1.10281	8.93726e-06
fbp	Fructose-1,6-bisphosphatase class 1	3	0.238807	0.425612		-0.153447	0.845891		0.0483101	0.900999		0.483381	0.193453		-0.370166	0.548007		1.08537	0.00711645
fucO	Lactaldehyde reductase	3	-0.912966	0.203144		-0.529691	0.781494		-0.793141	0.321636		1.12086	0.000319095		0.277988	0.408735		1.08196	0.000221824
yiiS	UPF0381 protein YiiS	3	-0.204803	0.771151		-1.21362	0.363093		-0.150671	0.850658		0.614315	0.0219899		-0.180339	0.661481		1.07049	0.000653002
ribC	Riboflavin synthase	3	-0.0774267	0.725072		-0.143186	0.773609		-0.0380479	0.883565		1.25855	2.99399e-05		0.486812	0.0771289		1.06512	5.37663e-05
rimJ	[Ribosomal protein S5]-alanine N-acetyltransferase	3	-0.343732	0.399264		-0.311235	0.75413		-0.449569	0.286157		1.39074	0.0432764		0.798606	0.452146		1.06475	0.0878976
sucD	Succinate--CoA ligase [ADP-forming] subunit alpha	3	0.310724	0.475013		-0.850708	0.356502		0.375699	0.411609		0.741624	0.000440992		0.0495554	0.850048		1.05728	2.6153e-05
cysQ	3'(2'),5'-bisphosphate nucleotidase CysQ	3	0.578861	0.228717		-0.659807	0.579331		0.331475	0.566465		1.07253	0.00015675		-0.360274	0.212744		1.04707	0.000105819
pgl	6-phosphogluconolactonase	3	0.054306	0.930481		-0.440768	0.714209		-0.208627	0.732337		0.842944	7.59439e-05		0.055458	0.803184		1.03821	1.03723e-05
pgi	Glucose-6-phosphate isomerase	3	-0.340193	0.212128		-0.268267	0.69407		-0.572045	0.0338433		0.988195	5.70518e-05		0.497362	0.0441778		1.03599	2.31877e-05
ldcA	Murein tetrapeptide carboxypeptidase	3	0.443186	0.0386188		-0.397499	0.46884		0.22897	0.376748		1.37837	0.00120317		0.788477	0.129804		1.01015	0.00504769
maeA	NAD-dependent malic enzyme	3	-0.550475	0.0450433		-0.477525	0.497039		-0.551559	0.0604445		1.20976	0.000710999		-0.228374	0.600388		0.98762	0.001507
glgC	Glucose-1-phosphate adenylyltransferase	3	-0.142933	0.808383		-1.08152	0.311779		-0.346915	0.535332		0.837164	0.000313023		0.093514	0.723788		0.983594	6.44473e-05
galM	Aldose 1-epimerase	3	-0.370273	0.291606		-0.614332	0.445283		-0.699213	0.0394314		1.06642	1.71035e-05		0.581207	0.0162021		0.967672	1.72178e-05
yqjI	Transcriptional regulator YqjI	3	-0.625411	0.126773		-0.440073	0.675157		-0.260589	0.608301		1.1006	0.000282436		0.464265	0.155691		0.965503	0.000366675
deoB	Phosphopentomutase	3	-0.322888	0.43587		-0.824382	0.352738		-0.681342	0.0836999		0.387737	0.0195824		-0.184128	0.452604		0.917977	8.65185e-05
mtfA	Protein MtfA	3	0.184847	0.802442		-1.43526	0.283991		-0.249969	0.746351		0.378382	0.200898		0.2062	0.680403		0.854801	0.00762205
clpA	ATP-dependent Clp protease ATP-binding subunit ClpA	3	0.0246191	0.969046		-0.863664	0.39486		0.327058	0.52867		1.30216	0.00456839		0.870963	0.163337		0.816998	0.0327073
ushA	Protein UshA	3	-0.349436	0.310144		-0.409185	0.617812		-0.447169	0.210054		1.18557	0.000180312		1.06128	0.00956001		0.803832	0.00112512
narL	Nitrate/nitrite response regulator protein NarL	3	-0.89638	0.000822942		0.0110123	0.992655		-0.607424	0.0411669		0.958392	0.000589343		-0.75773	0.0324519		0.787676	0.00118466
cydA	Cytochrome bd-I ubiquinol oxidase subunit 1	3	0.118702	0.7453		-0.555108	0.445283		-0.719462	0.0168819		0.760613	0.0138783		0.293991	0.515839		0.760888	0.00929968
uspA	Universal stress protein A	3	-0.618112	0.230275		-0.936754	0.438072		-0.669299	0.225884		1.30541	0.00262676		-0.942287	0.0994773		0.744529	0.0321954
ydjA	Putative NAD(P)H nitroreductase YdjA	3	0.0902961	0.707427		-0.286414	0.578966		-0.00134425	0.997216		1.22144	0.000328808		-0.909003	0.0281925		0.659709	0.00763378
yecD	Isochorismatase family protein YecD	3	-0.0213862	0.920427		-0.438984	0.242616		-0.169771	0.370575		1.42498	0.000148777		0.266251	0.485672		0.560524	0.0197152
hisB	Histidine biosynthesis bifunctional protein HisB	3	-0.0410082	0.920427		-0.368124	0.648991		0.828859	0.00689822		0.816249	0.0004922		0.358602	0.177459		0.533877	0.00385011
degP	Periplasmic serine endoprotease DegP	3	-0.222615	0.70523		-0.249582	0.862356		0.484344	0.397393		1.96429	1.45359e-06		-0.00237252	0.993102		0.486356	0.00502387
dnaK	Chaperone protein DnaK	4	0.953147	0.112631		0.818804	0.597037		0.74764	0.268373		0.839159	0.000254976		0.0141025	0.964049		0.994865	4.75366e-05
yghU	Disulfide-bond oxidoreductase YghU	4	0.787143	0.0420099		-0.783875	0.418885		0.649996	0.130865		-0.231283	0.299775		-0.3602	0.315616		0.9513	0.000782633
crl	Sigma factor-binding protein Crl	4	0.762694	0.00621753		0.218776	0.789709		0.731324	0.0137583		1.18793	5.17763e-05		0.0346669	0.913251		0.89256	0.000182279
gstB	Glutathione S-transferase GstB	4	0.524106	0.0289534		-0.164736	0.813861		0.645908	0.00885304		0.272137	0.163781		-0.364304	0.245107		0.870832	0.000563529
sufC	Probable ATP-dependent transporter SufC	4	1.68658	7.81e-10		-0.66924	0.386743		0.649323	0.0479219		0.596546	0.00701695		-0.568577	0.0750135		0.844747	0.000582429
lsrB	Autoinducer 2-binding protein LsrB	4	0.895829	0.182169		-0.283004	0.885326		1.37524	0.0406428		0.581263	0.10237		-1.48488	0.0209049		0.814842	0.0214716
baeR	Transcriptional regulatory protein BaeR	4	0.973567	7.51e-06		0.0171958	0.985295		0.597877	0.0147975		0.447126	0.0691972		-0.143697	0.722704		0.754256	0.0043265
hslU	ATP-dependent protease ATPase subunit HslU	4	0.681342	0.205064		0.674361	0.610812		0.117914	0.874935		0.656286	0.012628		-0.679439	0.0811609		0.650695	0.00883458
htpG	Chaperone protein HtpG	4	0.562242	0.325159		0.792115	0.559717		0.10452	0.889782		0.835118	0.000328464		-0.526064	0.0518991		0.570549	0.00199151
lsrF	3-hydroxy-5-phosphonooxypentane-2,4-dione thiolase	4	0.669041	0.354931		-1.08341	0.522477		0.829938	0.267552		0.828264	0.00115911		-0.485795	0.12282		0.556226	0.00762205
panB	3-methyl-2-oxobutanoate hydroxymethyltransferase	4	-0.0953355	0.509396		0.0329594	0.933451		-0.13587	0.360124		0.330768	0.0487668		-0.675047	0.0218549		0.537963	0.0031932
yccU	Uncharacterized protein YccU	4	0.741101	0.0123958		-0.495086	0.532684		0.786573	0.0114665		0.470641	0.0138034		-0.0720579	0.809294		0.495778	0.00713347
cbpA	Curved DNA-binding protein	4	1.29364	0.000446978		-0.604696	0.558482		0.880462	0.0322549		0.510561	0.00980416		-0.563007	0.0559995		0.485276	0.00856359
tsaE	tRNA threonylcarbamoyladenosine biosynthesis protein TsaE	4	0.491027	0.0624099		0.228328	0.75206		0.706	0.00780758		0.0733581	0.737369		-0.98331	0.0182726		0.445279	0.0416833
btuE	Thioredoxin/glutathione peroxidase BtuE	4	1.06737	4.48e-08		0.0494851	0.944886		0.656554	0.00265885		0.478551	0.0384666		-0.643676	0.0788049		0.409013	0.0544759
pepP	Xaa-Pro aminopeptidase	4	0.161606	0.421206		-0.358412	0.415416		-0.408738	0.0273487		0.382189	0.0596313		-0.355796	0.255323		0.376937	0.0481151
uvrB	UvrABC system protein B	4	0.854368	5.48e-06		-0.00485099	0.99559		0.553034	0.0083398		-0.0998754	0.670403		-1.69363	0.00254192		0.372936	0.0984572
qorA	Quinone oxidoreductase 1	4	0.766295	0.120713		-1.28245	0.257303		0.0998889	0.886785		0.109994	0.395527		0.364009	0.0936765		0.366941	0.00883458
idi	Isopentenyl-diphosphate Delta-isomerase	4	0.412446	0.346081		0.291177	0.795268		0.456012	0.325568		0.263757	0.107771		-0.90504	0.0075928		0.366186	0.0244621
ihfB	Integration host factor subunit beta	4	0.354443	0.271872		0.414258	0.597252		0.699793	0.0237008		0.23007	0.215712		-0.069867	0.835527		0.350529	0.0540955
yhhW	Quercetin 2,3-dioxygenase	4	0.570391	0.0855432		-0.369581	0.673169		0.863844	0.008979		0.065107	0.707792		-0.581286	0.0525646		0.346361	0.0440555
fnr	Fumarate and nitrate reduction regulatory protein	4	0.898649	0.000544436		0.743304	0.254143		0.750443	0.00759212		-0.413344	0.402344		0.690596	0.390544		0.345161	0.455199
yebF	Protein YebF	4	0.768743	0.00315495		-0.00294254	0.998193		0.781136	0.00435371		0.328065	0.0401833		-0.190629	0.437232		0.296967	0.0460297
rlmL	Ribosomal RNA large subunit methyltransferase K/L	4	0.0234363	0.970171		1.09109	0.268802		0.356364	0.494748		0.666428	0.00108499		-0.381322	0.127615		0.276034	0.0628992
roxA	50S ribosomal protein L16 3-hydroxylase	4	0.475958	1.54e-06		0.276019	0.29192		0.424451	5.86e-05		-0.314761	0.0273765		0.241584	0.255323		0.263401	0.0430293
ahpC	Alkyl hydroperoxide reductase C	4	0.302009	0.41167		0.453125	0.597252		0.447801	0.2278		0.603991	0.00442963		0.0641172	0.841044		0.23877	0.148961
cbpM	Chaperone modulatory protein CbpM	4	1.16607	0.00139221		-0.380766	0.716962		0.916816	0.0218114		0.164626	0.553027		0.0857028	0.865282		0.141148	0.590384
cusR	Transcriptional regulatory protein CusR	4	0.778847	0.000856384		0.203029	0.773609		0.672226	0.00760202		0.122473	0.749096		-1.73919	0.0175756		0.131863	0.718237
ubiF	3-demethoxyubiquinol 3-hydroxylase	4	0.63107	0.0419384		-0.460145	0.579046		0.246326	0.52867		0.0334084	0.925676		-1.09259	0.0700717		0.127142	0.706228
mreB	Cell shape-determining protein MreB	4	0.0340222	0.93814		0.606742	0.44435		0.447361	0.215158		0.218808	0.313		-1.9254	0.000864874		0.100818	0.620472
pspB	Phage shock protein B	4	0.82062	0.0014251		0.304203	0.685358		1.39378	2.53e-08		-0.536892	0.138155		-0.651198	0.256713		0.0911858	0.78883
pepB	Peptidase B	4	-0.479171	0.233795		0.0509411	0.967355		0.248525	0.610166		0.402291	0.0334454		-0.433747	0.131336		0.0847607	0.60919
nudC	NAD-capped RNA hydrolase NudC	4	1.11285	5.04e-07		0.459908	0.457635		0.74825	0.00230132		0.0427139	0.768301		0.176921	0.458835		0.0823664	0.550195
dacC	D-alanyl-D-alanine carboxypeptidase DacC	4	0.275926	0.522447		-0.898767	0.31348		0.720235	0.0699989		0.547028	0.0048677		-0.0131143	0.965953		0.0784601	0.60819
clpX	ATP-dependent Clp protease ATP-binding subunit ClpX	4	0.525987	2.43e-06		0.0852187	0.807679		0.176001	0.207288		-0.218926	0.361117		-0.671859	0.0945662		0.0708402	0.758033
yacL	UPF0231 protein YacL	4	0.414646	0.0547539		0.457831	0.385637		0.612424	0.00463417		-0.145442	0.327771		0.152885	0.536141		0.0655947	0.639018
feaB	Phenylacetaldehyde dehydrogenase	4	0.894616	0.000454394		0.309195	0.675157		0.976249	0.000237293		-0.207759	0.522768		-0.0483181	0.941671		0.0443001	0.892618
yciN	Protein YciN	4	0.30804	0.132348		-0.044249	0.945148		0.426585	0.0401109		0.39758	0.026077		-0.362773	0.175409		0.038935	0.804356
hisH	Imidazole glycerol phosphate synthase subunit HisH	4	-0.0661972	0.889125		-0.314966	0.742015		0.861705	0.016718		0.149093	0.506542		-0.575214	0.120935		0.0157604	0.942777
glcB	Malate synthase G	4	0.240513	0.64382		-0.929333	0.379749		0.570857	0.249168		0.433676	0.0308061		0.573799	0.0689783		-0.00408467	0.979184
argG	Argininosuccinate synthase	4	0.548896	0.0135574		0.619746	0.248639		0.201877	0.476229		0.123616	0.712943		-0.421896	0.444485		-0.00460984	0.986257
oppA	Periplasmic oligopeptide-binding protein	4	0.74562	0.0274296		0.0410962	0.972057		0.648867	0.0787795		0.176466	0.198697		-0.601424	0.0191978		-0.00912228	0.94458
mdtF	Multidrug resistance protein MdtF	4	1.56313	0.000186703		-0.214993	0.875722		1.13007	0.0142843		-0.580177	0.0195175		0.16598	0.661481		-0.0838418	0.694188
ydfZ	Putative selenoprotein YdfZ	4	-0.113799	0.853298		-0.736535	0.549776		0.204483	0.748324		-0.36733	0.114586		-1.1925	0.00994631		-0.0864908	0.689784
csrA	Carbon storage regulator	4	0.533012	0.00850784		0.140116	0.815156		0.48324	0.0267548		0.0168739	0.925676		-0.0369516	0.915706		-0.0876411	0.611617
rsuA	Ribosomal small subunit pseudouridine synthase A	4	0.501973	0.0498435		0.253092	0.712942		0.306282	0.309024		0.0759749	0.576797		0.396072	0.0863004		-0.144091	0.264896
sodC	Superoxide dismutase [Cu-Zn]	4	1.47449	0.000478035		-0.82317	0.46884		0.792811	0.107167		0.781251	0.000776436		0.502789	0.0783131		-0.154285	0.326432
aroG	Phospho-2-dehydro-3-deoxyheptonate aldolase, Phe-sensitive	4	0.556621	0.0415812		-0.426551	0.554904		-0.0508358	0.899644		-0.296846	0.0679048		0.0701025	0.800157		-0.155894	0.284259
uspF	Universal stress protein F	4	-0.0412118	0.969293		-1.38797	0.437208		0.142214	0.890836		0.524827	0.00360295		-0.0503299	0.849216		-0.158111	0.247728
hdhA	7alpha-hydroxysteroid dehydrogenase	4	0.607045	0.304724		0.132771	0.940364		0.421526	0.534211		0.653042	0.00360646		-0.000306965	0.998937		-0.166028	0.326846
uvrA	UvrABC system protein A	4	0.889922	1.74e-05		-0.138159	0.837794		0.397166	0.108504		-0.220189	0.16168		-0.636478	0.0248493		-0.166186	0.252921
mug	G/U mismatch-specific DNA glycosylase	4	0.481923	0.113534		-0.49033	0.523775		0.304333	0.391633		0.14903	0.554249		-1.92626	0.0023167		-0.178175	0.450029
pfkB	ATP-dependent 6-phosphofructokinase isozyme 2	4	0.622456	0.18246		-0.868599	0.434368		0.196676	0.748148		0.741468	0.00381168		-1.25092	0.00665662		-0.188881	0.330521
araF	L-arabinose-binding periplasmic protein	4	0.205103	0.813261		-1.22714	0.462996		0.164584	0.864889		-0.644957	0.0195978		-1.12925	0.0175756		-0.206542	0.37067
cysM	Cysteine synthase B	4	1.31177	3.32e-08		0.424157	0.542653		0.543727	0.053996		-0.143202	0.670503		0.516501	0.342588		-0.295144	0.348577
ltaE	Low specificity L-threonine aldolase	4	0.73288	0.00528374		-0.0624025	0.944039		0.499416	0.0912955		-0.364776	0.077125		-0.422735	0.19089		-0.313931	0.0978636
pth	Peptidyl-tRNA hydrolase	4	0.533126	0.123393		0.588494	0.490209		0.345072	0.391398		0.0443746	0.765002		-0.116718	0.638106		-0.332802	0.0270768
ymdB	O-acetyl-ADP-ribose deacetylase	4	0.80787	0.00128982		-0.294316	0.685633		0.516723	0.070627		-0.338246	0.355377		-1.24206	0.0518991		-0.36225	0.291537
rlmE	Ribosomal RNA large subunit methyltransferase E	4	0.831763	0.000116349		0.208654	0.740788		0.422821	0.0935739		-0.519262	0.00991044		-0.60041	0.0495845		-0.394314	0.0263597
dcp	Dipeptidyl carboxypeptidase	4	0.373476	0.121231		-0.183261	0.780974		0.355289	0.176118		-0.691487	0.0223074		-1.00863	0.0384435		-0.543818	0.0460297
torZ	Trimethylamine-N-oxide reductase 2	4	0.286663	0.457461		-0.176057	0.865979		0.474533	0.21361		-0.0310358	0.898892		-0.127873	0.765042		-0.627372	0.0142908
cspD	Cold shock-like protein CspD	4	0.934777	0.22261		-1.2086	0.514955		1.04289	0.202189		-0.623387	0.0292162		-0.737551	0.0934001		-0.644097	0.0180746
slt	Soluble lytic murein transglycosylase	4	0.588635	0.023424		-0.739654	0.236677		0.256697	0.422739		-0.630086	0.0044434		-0.19745	0.51396		-0.67734	0.0018703
trpB	Tryptophan synthase beta chain	4	0.486892	0.116056		0.0498688	0.960433		0.850245	0.00501144		0.766521	0.005489		-1.13115	0.0134468		-0.946626	0.00100847
trpA	Tryptophan synthase alpha chain	4	0.370389	0.291395		-0.100582	0.923623		0.893767	0.00587419		0.792033	0.00660529		-1.5356	0.00548004		-1.01144	0.00100777
yqjC	Protein YqjC	4	0.638635	0.122441		-0.691724	0.500555		0.771464	0.0730363		-0.50556	0.00199119		-0.559273	0.0193805		-1.07943	9.31161e-06
ilvB	Acetolactate synthase isozyme 1 large subunit	4	0.679674	0.223396		-0.380881	0.799355		0.482749	0.454996		0.463339	0.0584017		0.731308	0.0662013		-1.27078	0.000174692
rplO	50S ribosomal protein L15	5	-0.955535	0.029482		0.698232	0.551188		-0.491588	0.353645		-0.586523	0.0161484		0.193873	0.600388		0.135278	0.505007
rspR	HTH-type transcriptional repressor RspR	5	0.0473312	0.876027		-0.171124	0.790711		-0.200072	0.478803		-0.416352	0.00496646		-0.0286333	0.902766		0.0475988	0.687566
kdsA	2-dehydro-3-deoxyphosphooctonate aldolase	5	-0.522107	0.014628		0.27183	0.638438		-0.270845	0.287315		-0.0824939	0.636683		0.346773	0.22663		0.0195319	0.911045
loiP	Metalloprotease LoiP	5	0.516045	0.00410085		0.609339	0.145031		0.17217	0.455006		-1.06575	0.00139433		-0.117749	0.795512		-0.00696176	0.975435
glf	UDP-galactopyranose mutase	5	-0.904186	0.0176283		0.445379	0.665296		-0.209177	0.682531		-0.00814238	0.962496		0.0554749	0.870404		-0.074909	0.670955
ybaK	Cys-tRNA(Pro)/Cys-tRNA(Cys) deacylase YbaK	5	-0.653848	0.0328475		0.449401	0.570099		-0.469588	0.1712		-0.0832472	0.715131		-0.110124	0.787517		-0.0857027	0.694188
rpsP	30S ribosomal protein S16	5	-0.586377	0.0964758		0.910926	0.26675		-0.155252	0.743215		-1.006	0.0113245		0.548532	0.32493		-0.112177	0.736297
glnD	Bifunctional uridylyltransferase/uridylyl-removing enzyme	5	0.364748	0.0583815		0.39315	0.407228		0.305092	0.154405		-0.81962	0.000339906		-0.299291	0.23196		-0.197953	0.172237
plsB	Glycerol-3-phosphate acyltransferase	5	-0.199982	0.363655		0.0757856	0.900216		-0.301496	0.173038		-0.489049	0.0159005		0.62942	0.0473009		-0.238917	0.161274
rpsL	30S ribosomal protein S12	5	-0.625915	0.11051		0.807438	0.385732		-0.171508	0.743215		-1.22823	0.00303056		0.0444917	0.944838		-0.243855	0.430661
rplI	50S ribosomal protein L9	5	-0.993389	0.0772335		1.15511	0.394251		-0.712297	0.266205		-0.586602	0.0290358		-0.07856	0.860567		-0.275221	0.234601
yhgF	Protein YhgF	5	-0.649706	0.0911017		0.681146	0.470512		-0.824146	0.0374156		-0.262574	0.088228		0.174977	0.471231		-0.276407	0.0571269
murD	UDP-N-acetylmuramoylalanine--D-glutamate ligase	5	-0.226091	0.624935		0.396516	0.698083		-0.620682	0.151329		-0.502195	0.00360295		0.268785	0.237592		-0.285108	0.0407975
yfiF	Uncharacterized tRNA/rRNA methyltransferase YfiF	5	-0.146409	0.727092		0.848888	0.29543		-0.00913984	0.986464		-0.362531	0.0202276		0.406796	0.0857092		-0.293367	0.0376434
leuS	Leucine--tRNA ligase	5	0.2539	0.428865		0.583909	0.401129		0.182013	0.620937		-0.507067	0.0100089		0.661308	0.0317342		-0.302683	0.0681996
secY	Protein translocase subunit SecY	5	-0.695315	0.0961117		0.693944	0.509797		-0.393586	0.428431		-0.248637	0.118298		-0.352306	0.166671		-0.326981	0.0355099
atpF	ATP synthase subunit b	5	-1.21868	0.00247909		0.640489	0.563091		-0.257963	0.639186		-0.134044	0.636683		0.0559235	0.918313		-0.351561	0.191075
purU	Formyltetrahydrofolate deformylase	5	-0.334681	0.168747		0.229934	0.710267		-0.431351	0.0853249		-0.0992869	0.556083		0.463154	0.0996225		-0.356024	0.0363909
ileS	Isoleucine--tRNA ligase	5	-0.289178	0.373197		0.201126	0.807846		-0.195258	0.602576		-0.39471	0.00568563		0.266907	0.17314		-0.362054	0.00599911
rplT	50S ribosomal protein L20	5	-0.446331	0.17179		0.872302	0.233011		-0.0323042	0.94736		-0.752629	0.00255997		0.125824	0.709171		-0.363421	0.0598955
ycbX	Uncharacterized protein YcbX	5	0.17907	0.455954		-0.25074	0.657218		-0.169715	0.519816		-0.271903	0.110547		0.144781	0.605163		-0.376498	0.0257211
rimL	Ribosomal-protein-serine acetyltransferase	5	0.143028	0.782598		-0.421583	0.689328		0.0398418	0.948928		-0.784029	0.00673063		0.618195	0.124514		-0.414848	0.0800123
pdxH	Pyridoxine/pyridoxamine 5'-phosphate oxidase	5	0.107662	0.654508		0.19129	0.719611		-0.268345	0.240625		-0.948843	0.000370071		0.0510364	0.87727		-0.428057	0.0213285
serA	D-3-phosphoglycerate dehydrogenase	5	0.366563	0.0772335		-0.109735	0.858903		0.138068	0.601553		-0.611345	0.00199119		0.929791	0.00648362		-0.49763	0.00416674
gltX	Glutamate--tRNA ligase	5	0.169968	0.709643		0.964529	0.268802		0.0988634	0.854189		-0.646972	0.000971933		0.515857	0.0430556		-0.500863	0.00281508
frlR	Probable fructoselysine utilization operon transcriptional repressor	5	-0.315545	0.189318		-0.0873533	0.900216		-0.155486	0.5937		-0.66103	0.00123749		0.840133	0.00907479		-0.50914	0.00383947
valS	Valine--tRNA ligase	5	-0.207347	0.626731		0.362779	0.700609		-0.436869	0.29508		-0.309054	0.0797884		0.277941	0.310634		-0.524109	0.00526731
rpsF	30S ribosomal protein S6	5	-0.748882	0.130007		1.10395	0.337317		-0.61232	0.268656		-0.690436	0.00119593		0.000359433	0.998937		-0.52577	0.00391501
mppA	Periplasmic murein peptide-binding protein	5	-0.719037	0.000638465		-0.394203	0.485367		-0.771042	0.000465155		-0.296645	0.0207519		0.0943628	0.628417		-0.532473	0.000520973
yfhM	Alpha-2-macroglobulin	5	-0.0239608	0.934072		-0.177699	0.757294		-0.0788243	0.788808		-0.556138	0.0176985		-0.140606	0.695114		-0.537768	0.0144713
dapB	4-hydroxy-tetrahydrodipicolinate reductase	5	-0.425119	0.00101492		-0.182926	0.605643		-0.621062	1.97e-06		-0.708352	0.0171829		-0.0290816	0.957231		-0.548402	0.0391026
hemN	Oxygen-independent coproporphyrinogen III oxidase	5	0.0606088	0.852152		0.249783	0.700477		-0.171995	0.585846		-0.701068	0.00112625		-0.540709	0.0525834		-0.550649	0.00302565
aroD	3-dehydroquinate dehydratase	5	0.274842	0.41167		-0.153999	0.864994		0.265058	0.467005		-0.668904	0.00360295		0.552616	0.0788135		-0.594336	0.00441784
topA	DNA topoisomerase 1	5	0.47983	0.258492		0.787938	0.418885		0.217383	0.67595		-0.398195	0.0133278		-0.448128	0.0651108		-0.60167	0.000821039
cysG	Siroheme synthase	5	0.250047	0.272159		0.0370744	0.958406		0.0564245	0.854189		-0.917972	0.000247272		1.06665	0.00402731		-0.62308	0.001507
gltB	Glutamate synthase [NADPH] large chain	5	-0.695364	0.00130865		0.213716	0.726039		-0.189577	0.503407		-0.56105	0.000897069		-0.0229135	0.921462		-0.624189	0.00028344
rpsQ	30S ribosomal protein S17	5	-1.45242	0.0109511		0.682804	0.66389		-1.00218	0.121842		-0.907377	0.000113687		0.175151	0.453186		-0.625335	0.000668782
pyrB	Aspartate carbamoyltransferase catalytic subunit	5	-1.36647	0.00213007		0.721036	0.512338		-0.972928	0.0370478		-0.666264	0.00157232		0.123263	0.652287		-0.628572	0.00141122
aroC	Chorismate synthase	5	0.161669	0.547219		0.340786	0.571516		0.0336477	0.922186		-0.6551	0.00422041		0.376985	0.219426		-0.629459	0.00343287
yhjJ	Protein YhjJ	5	-0.189233	0.49578		-0.218538	0.735989		0.033578	0.925571		-0.346283	0.16828		0.234121	0.579846		-0.636166	0.014582
ybhC	Putative acyl-CoA thioester hydrolase YbhC	5	-0.282682	0.514915		0.728893	0.430991		-0.309784	0.504214		-1.06914	0.00278462		-0.236319	0.621699		-0.649449	0.0257211
flu	Antigen 43	5	-0.604863	0.128164		0.477696	0.637582		-0.543395	0.21305		-0.762546	0.00455365		-0.440807	0.224272		-0.656721	0.00690396
gshA	Glutamate--cysteine ligase	5	0.060842	0.812965		0.412851	0.385826		-0.1427	0.567781		-0.751297	0.000335197		-0.0830059	0.732248		-0.669054	0.000415965
upp	Uracil phosphoribosyltransferase	5	-0.96675	0.00401482		0.653178	0.4548		-0.197997	0.665447		-0.538948	0.0905196		-0.598097	0.23196		-0.701996	0.0252026
aroK	Shikimate kinase 1	5	-0.154128	0.698493		0.89391	0.239899		0.0581808	0.902144		-0.17632	0.196078		0.572609	0.0224817		-0.710003	0.000219458
qorB	Quinone oxidoreductase 2	5	-0.143403	0.630311		-0.531848	0.385732		0.0559904	0.876853		-0.193635	0.22123		0.43567	0.0975704		-0.727116	0.000515669
mutS	DNA mismatch repair protein MutS	5	-0.290983	0.469225		0.666313	0.445283		0.136736	0.780628		-0.657943	0.00162795		-0.254655	0.324893		-0.741069	0.000507369
dapA	4-hydroxy-tetrahydrodipicolinate synthase	5	0.0918552	0.738946		-0.123251	0.850617		-0.0901101	0.769013		-1.01912	0.000820393		-0.495151	0.17314		-0.794094	0.00232485
modE	DNA-binding transcriptional dual regulator ModE	5	-0.217833	0.272582		-0.275474	0.566365		-0.291369	0.154048		-0.461597	0.0110092		0.252438	0.323592		-0.794742	0.00029298
mlaC	Intermembrane phospholipid transport system binding protein MlaC	5	0.0894092	0.782598		0.217552	0.751671		0.556884	0.032853		-0.53133	0.00473346		-0.227613	0.365549		-0.815167	0.00022068
tolC	Outer membrane protein TolC	5	-0.213762	0.131372		0.016111	0.973096		-0.116	0.497377		-0.660626	0.00123749		0.294965	0.240792		-0.838721	0.000179912
grpE	Protein GrpE	5	0.38709	0.313129		0.558239	0.539257		0.0292703	0.959522		-0.726077	0.00843968		-0.30125	0.437232		-0.841604	0.00239451
truD	tRNA pseudouridine synthase D	5	-0.688101	0.00802082		0.435687	0.524437		-0.396736	0.187821		-0.956057	0.00016651		-0.309318	0.232578		-0.852807	0.000192787
gmhB	D-glycero-beta-D-manno-heptose-1,7-bisphosphate 7-phosphatase	5	0.0476506	0.862193		-0.0816953	0.897922		-0.0843744	0.770548		-1.05532	7.87607e-05		-0.378889	0.144919		-0.854278	0.000182137
argE	Acetylornithine deacetylase	5	-0.0320617	0.935348		-0.643097	0.35499		-0.304528	0.372921		-0.653241	0.0115803		-0.276592	0.45466		-0.861803	0.00158173
tmk	Thymidylate kinase	5	0.192288	0.609903		0.546722	0.499994		0.186547	0.652		-0.764915	0.0238803		0.435535	0.382713		-0.862263	0.00913894
msrC	Free methionine-R-sulfoxide reductase	5	-0.164652	0.421206		-0.124314	0.809249		-0.22559	0.283799		-0.855609	0.0219018		-0.0240787	0.969696		-0.876747	0.0136603
secF	Protein translocase subunit SecF	5	-0.53439	0.192955		0.623324	0.536498		-0.21022	0.682103		-0.896393	0.00258863		0.407693	0.286462		-0.930969	0.00127419
fdhE	Protein FdhE	5	-0.582401	0.0328532		0.450589	0.52425		-0.522074	0.0787795		-1.06444	0.000640754		-0.369824	0.304449		-0.97616	0.000665798
yigL	Pyridoxal phosphate phosphatase YigL	5	-0.346224	0.147179		-0.190374	0.764178		-0.0139154	0.970742		-1.22747	4.95456e-05		-0.0356888	0.913251		-0.994402	0.000111582
accB	Biotin carboxyl carrier protein of acetyl-CoA carboxylase	5	-0.677008	0.0776994		0.81609	0.377115		-0.55515	0.193467		-1.17114	0.000357663		0.70442	0.0641982		-1.02928	0.000491777
greB	Transcription elongation factor GreB	5	-0.411774	0.153885		0.0875686	0.919442		-0.395898	0.205512		-0.83359	0.0362009		0.192097	0.768209		-1.09102	0.00719054
purN	Phosphoribosylglycinamide formyltransferase	5	-0.120871	0.80088		0.458037	0.634803		0.308872	0.496476		-0.536726	0.119866		0.145095	0.807691		-1.16285	0.00282535
atpH	ATP synthase subunit delta	5	-1.25105	0.00454937		0.646294	0.595043		-0.310502	0.600423		-1.02073	0.00103682		-0.0306785	0.944838		-1.16804	0.00028038
hldE	Bifunctional protein HldE	6	-0.0933942	0.782598		0.520001	0.418885		-0.0839107	0.825379		0.246115	0.193453		-0.788354	0.0230136		0.18622	0.290099
maeB	NADP-dependent malic enzyme	6	-0.402459	0.502615		-0.341587	0.818477		-0.157657	0.836288		-0.00890003	0.962496		-0.730263	0.0368629		0.105118	0.5702
hflC	Modulator of FtsH protease HflC	6	-0.437046	0.372064		0.328597	0.790711		-0.406943	0.446086		0.139568	0.361186		-0.725094	0.0153079		0.0803662	0.580549
polA	DNA polymerase I	6	-0.380541	0.0756948		-0.216863	0.697281		-0.631402	0.00285607		-0.0213548	0.907189		-1.13899	0.00548004		0.056978	0.74405
glyS	Glycine--tRNA ligase beta subunit	6	-0.685083	0.0342188		0.278049	0.757294		-0.510804	0.162459		-0.137806	0.413539		-0.828097	0.0134468		0.026309	0.875969
yggX	Probable Fe(2+)-trafficking protein	6	-0.211193	0.441764		0.337884	0.59428		0.0957702	0.774631		-0.0502076	0.70795		-0.532709	0.0283699		-0.0750239	0.551365
nfsB	Oxygen-insensitive NAD(P)H nitroreductase	6	-0.544006	0.000515907		0.456363	0.241463		-0.0649352	0.78058		0.125364	0.487856		-0.251019	0.397675		-0.108737	0.524871
cobB	NAD-dependent protein deacylase	6	-0.807572	0.000239166		-0.115757	0.87075		-0.447415	0.0740245		-0.178165	0.272829		-0.437297	0.103736		-0.118328	0.433936
rplE	50S ribosomal protein L5	6	-0.490908	0.285268		0.808114	0.444321		-0.234681	0.674152		-0.224756	0.321229		-1.26679	0.0082209		-0.150146	0.477355
ychF	Ribosome-binding ATPase YchF	6	-0.225363	0.600252		0.79925	0.367967		0.122755	0.816212		-0.0276385	0.845563		-1.05023	0.00254192		-0.152403	0.264896
fre	NAD(P)H-flavin reductase	6	-0.612673	6.6e-05		-0.199526	0.649271		-0.491945	0.00306573		-0.0736364	0.63759		-0.307613	0.23196		-0.153713	0.29597
gltD	Glutamate synthase [NADPH] small chain	6	-0.760286	0.0151735		0.179707	0.850179		-0.150846	0.727269		-0.254752	0.141324		-0.92168	0.00907479		-0.204069	0.200531
gyrB	DNA gyrase subunit B	6	0.0550752	0.90305		0.327854	0.715026		-0.197944	0.649497		-0.355816	0.234875		-1.3937	0.0164052		-0.243185	0.384016
mfd	Transcription-repair-coupling factor	6	0.439145	0.105963		0.0941851	0.910532		-0.304355	0.331669		-0.5157	0.0212429		-0.694313	0.0502505		-0.249287	0.191444
putA	Bifunctional protein PutA	6	-0.308434	0.727092		0.997914	0.597252		0.0763427	0.945551		-0.542987	0.0352917		-1.07197	0.0184795		-0.290005	0.198662
ftsH	ATP-dependent zinc metalloprotease FtsH	6	0.201746	0.480261		0.304816	0.642136		-0.0557718	0.87875		-0.131395	0.446045		-0.61312	0.044345		-0.301843	0.0726109
acnB	Aconitate hydratase B	6	-0.419987	0.395167		0.08669	0.95297		-0.121952	0.849561		-0.181011	0.420686		-1.24893	0.00867644		-0.305494	0.153055
lptB	Lipopolysaccharide export system ATP-binding protein LptB	6	0.134005	0.677158		0.262345	0.707376		-0.0524226	0.890571		-0.506955	0.0478218		-0.463277	0.239844		-0.365313	0.114907
rne	Ribonuclease E	6	-0.519429	0.0432533		0.206394	0.774683		-0.398158	0.169736		0.165351	0.427082		-0.236878	0.48983		-0.40038	0.0526498
tehB	Tellurite methyltransferase	6	-0.449831	0.00778727		-0.128999	0.790711		-0.356338	0.0516409		-0.0710454	0.796542		-0.691898	0.12805		-0.513781	0.0579325
mukF	Chromosome partition protein MukF	6	-0.315214	0.156125		0.021125	0.978246		-0.299388	0.215797		-0.169614	0.475874		-1.04161	0.019986		-0.546933	0.0252026
yfcE	Phosphodiesterase YfcE	6	0.185202	0.337644		0.340194	0.430991		0.161011	0.448312		-0.535437	0.0388395		-0.931827	0.0325886		-0.581763	0.0202164
pyrG	CTP synthase	6	-0.0347932	0.935348		0.666007	0.379156		0.00462665	0.992877		-0.474697	0.0023714		-0.728737	0.00674495		-0.645683	0.000219155
amiC	N-acetylmuramoyl-L-alanine amidase AmiC	6	-0.0243478	0.951218		-0.164509	0.844931		-0.0438292	0.918125		-0.308384	0.153765		-0.676926	0.0637968		-0.686231	0.00416674
murE	UDP-N-acetylmuramoyl-L-alanyl-D-glutamate--2,6-diaminopimelate ligase	6	-0.256566	0.623551		0.34257	0.780974		-0.368488	0.499666		-0.659328	0.00199327		-0.85625	0.0109064		-0.729015	0.000668782
fabG	3-oxoacyl-[acyl-carrier-protein] reductase FabG	6	-0.40735	0.113848		0.420928	0.512651		-0.190065	0.547325		-0.600029	0.00315552		-1.0801	0.00398085		-0.792821	0.000366675
surA	Chaperone SurA	6	-0.185112	0.565061		0.220117	0.773895		0.053818	0.892874		-0.402146	0.0146586		-0.542047	0.0368629		-0.817656	0.000147904
ftsE	Cell division ATP-binding protein FtsE	6	-0.0646075	0.807612		0.388616	0.434368		0.0630884	0.829816		-0.339044	0.0646201		-1.56843	0.000849968		-0.821062	0.00045918
ptsG	PTS system glucose-specific EIICB component	7	-0.274437	0.437529		2.08715	3.13e-05		-0.488636	0.1601		-0.412552	0.163781		-0.661466	0.168561		-0.0331057	0.910255
argS	Arginine--tRNA ligase	7	0.385467	0.420433		0.963249	0.345713		0.409849	0.423903		-0.0516466	0.70838		0.754452	0.00907479		-0.169969	0.191492
glnQ	Glutamine transport ATP-binding protein GlnQ	7	0.597504	0.130374		1.91173	0.0053803		0.933795	0.0177882		-0.426645	0.010923		0.056341	0.832434		-0.255051	0.0719733
trmA	tRNA/tmRNA (uracil-C(5))-methyltransferase	7	0.521339	0.199244		1.11511	0.211261		0.467028	0.300356		-0.390273	0.0358316		-0.529788	0.0721934		-0.39286	0.0262525
gpt	Xanthine-guanine phosphoribosyltransferase	7	0.180778	0.741383		0.97001	0.363827		0.540251	0.290943		-0.538397	0.00282547		0.474677	0.0559751		-0.407377	0.00872687
prfC	Peptide chain release factor RF3	7	-0.149686	0.831676		1.28896	0.311779		0.357909	0.601813		-0.346681	0.17816		0.411783	0.317831		-0.569965	0.0278675
cyoA	Cytochrome bo(3) ubiquinol oxidase subunit 2	7	-0.957328	0.0489689		1.2704	0.268802		0.059158	0.93613		0.263761	0.22285		-0.741019	0.0502505		-0.624195	0.00786281
rluB	Ribosomal large subunit pseudouridine synthase B	7	-0.134114	0.838168		1.19321	0.31447		0.312922	0.628139		-0.184831	0.217765		0.105503	0.678598		-0.661929	0.000637157
fruA	PTS system fructose-specific EIIB'BC component	7	0.0380908	0.954042		3.19668	1.56e-05		-0.0240375	0.973821		-0.0592751	0.743225		-0.443314	0.1361		-0.662004	0.00206235
guaB	Inosine-5'-monophosphate dehydrogenase	7	1.0432	0.0503199		1.53161	0.218255		0.951083	0.101268		-0.64597	0.0180606		0.280382	0.485672		-0.793608	0.00413374
hscB	Co-chaperone protein HscB	7	-0.123057	0.877752		1.02564	0.505625		1.18921	0.0635528		-0.639457	0.00146795		0.127661	0.621699		-0.865318	0.00014384
speA	Biosynthetic arginine decarboxylase	7	0.130959	0.811418		1.07238	0.274254		0.211184	0.703233		-0.91252	0.00119457		-0.464979	0.179029		-0.893434	0.00085792
yciH	Uncharacterized protein YciH	7	0.319095	0.593611		1.43678	0.219807		0.596332	0.315199		-1.00947	0.000142211		0.476814	0.0822195		-0.920337	0.000143265
iscS	Cysteine desulfurase IscS	7	1.04456	0.126938		1.13499	0.503365		1.55101	0.0242641		-0.454397	0.100761		1.17877	0.0191978		-0.95352	0.00239162
yecM	Protein YecM	7	0.645708	0.000341673		-0.0604201	0.924204		0.480856	0.0154642		-1.08538	0.00173769		1.06117	0.0287856		-0.963802	0.00224647
prfA	Peptide chain release factor RF1	7	-0.0609095	0.920119		0.922116	0.401129		0.435777	0.420962		-0.901197	0.0373734		0.251865	0.717167		-1.02694	0.015095
rlmN	Dual-specificity RNA methyltransferase RlmN	7	0.473063	0.367755		1.45352	0.173817		0.88943	0.0788727		-1.11349	1.63919e-05		-0.376048	0.0831376		-1.10048	9.04792e-06
rnd	Ribonuclease D	7	0.194261	0.699295		0.967084	0.322989		0.358476	0.477657		-1.01716	0.0144034		1.15127	0.0668868		-1.16795	0.00453179
suhB	Nus factor SuhB	7	-0.325261	0.645455		2.17686	0.0725813		0.607394	0.387884		-0.724296	0.0195175		0.865522	0.0689783		-1.17185	0.000869464
corA	Magnesium transport protein CorA	7	0.141285	0.671223		1.31209	0.00824217		1.31005	3.4e-07		0.128854	0.687956		-0.114529	0.845693		-1.31699	0.00103413
hslV	ATP-dependent protease subunit HslV	7	1.03971	0.0203348		0.635266	0.597252		0.492549	0.367695		-0.131497	0.597681		1.07744	0.0213376		-1.33185	0.000205671
deaD	ATP-dependent RNA helicase DeaD	7	0.438134	0.582628		1.91497	0.223981		0.966175	0.20844		-0.723925	0.0314162		-0.507981	0.312188		-2.05671	4.98994e-05
ydgJ	Uncharacterized oxidoreductase YdgJ	8	0.759985	4.36e-06		0.181006	0.712451		0.544913	0.00278689		3.36592	0.0014379		3.78709	0.0155015		3.3669	0.000900498
pptA	Tautomerase PptA	8	0.0687521	0.890549		-0.626051	0.524437		0.204173	0.670898		2.27609	0.00411027		1.72547	0.10648		2.59062	0.00119508
yajC	Sec translocon accessory complex subunit YajC	8	-0.26126	0.244933		0.136897	0.820469		-0.166523	0.526377		2.85744	0.00216782		1.07354	0.363484		2.54562	0.00272556
chbB	PTS system N,N'-diacetylchitobiose-specific EIIB component	8	-0.321708	0.406025		-0.142289	0.889855		0.00808034	0.987947		3.06485	0.000641141		2.38612	0.035459		2.20503	0.00300977
fabZ	3-hydroxyacyl-[acyl-carrier-protein] dehydratase FabZ	8	-0.0340802	0.938529		0.396118	0.642791		0.0348791	0.94493		2.18235	0.000585459		2.18615	0.0134468		2.17522	0.00042577
mlaD	Intermembrane phospholipid transport system binding protein MlaD	8	-0.42552	0.138494		0.226119	0.769144		0.204449	0.560286		2.73124	2.58448e-06		2.48981	0.000319343		2.0984	6.71577e-06
rutR	HTH-type transcriptional regulator RutR	8	0.291647	0.125703		-0.255217	0.60467		0.256458	0.219339		1.2691	0.00364032		2.02369	0.00756699		2.08823	0.000109295
ftsP	Cell division protein FtsP	8	-0.53303	0.0131716		0.285905	0.618192		-0.328559	0.184749		1.537	0.0197204		3.49827	0.00675762		1.9655	0.00369645
fmt	Methionyl-tRNA formyltransferase	8	0.409246	0.14535		0.430163	0.542827		0.0647694	0.871621		1.49904	0.00108193		2.13441	0.00548004		1.85768	0.000178424
mscS	Small-conductance mechanosensitive channel	8	0.655658	0.168608		1.05456	0.334339		0.382311	0.500092		2.04178	0.000409334		2.45227	0.00566953		1.80816	0.000537492
yfcD	Uncharacterized Nudix hydrolase YfcD	8	-0.0366761	0.890596		0.505924	0.279522		0.0515562	0.857682		1.07095	0.0247545		1.95099	0.0183035		1.73595	0.00119508
orn	Oligoribonuclease	8	-0.0384884	0.84197		0.178236	0.642136		-0.000617387	0.997938		1.28862	0.00208111		1.56264	0.0147079		1.70841	0.000222555
purR	HTH-type transcriptional repressor PurR	8	-0.078458	0.892124		0.950137	0.363093		0.372745	0.4838		1.72535	0.00032709		0.857083	0.105103		1.59668	0.000305532
aroE	Shikimate dehydrogenase (NADP(+))	8	0.104339	0.841905		0.547036	0.597252		0.113035	0.844871		1.24527	0.0262707		1.9018	0.0370388		1.55369	0.00599911
ansA	L-asparaginase 1	8	0.0345633	0.9444		0.88928	0.29543		-0.0889706	0.864889		1.1871	0.00922479		2.0475	0.0102749		1.44249	0.00201991
codA	Cytosine deaminase	8	0.0566346	0.911273		0.374241	0.703716		0.125567	0.816068		1.0108	0.00644223		1.70558	0.00907479		1.2289	0.0013166
nadE	NH(3)-dependent NAD(+) synthetase	8	0.036936	0.898624		-0.359575	0.512651		0.018489	0.95836		1.71	4.26626e-05		1.69986	0.00247484		1.22534	0.000205671
yjbR	Uncharacterized protein YjbR	8	0.888565	0.00288447		-0.831333	0.267256		0.369086	0.316101		1.00631	0.000278566		2.04648	0.000235046		1.14051	7.16018e-05
dapF	Diaminopimelate epimerase	8	-0.0957718	0.710818		-0.247428	0.657842		-0.317854	0.176558		0.760977	0.010923		3.46616	0.000111739		1.03395	0.00121305
seqA	Negative modulator of initiation of replication	8	-0.149327	0.398378		0.174398	0.676059		-0.395436	0.014203		1.02272	0.00277714		1.84889	0.00360722		1.00796	0.00192299
rfbC	dTDP-4-dehydrorhamnose 3,5-epimerase	8	-1.03699	0.00947379		0.538538	0.615569		-0.189132	0.735473		1.03454	0.00769949		2.47082	0.0023167		1.00244	0.00607649
nfsA	Oxygen-insensitive NADPH nitroreductase	8	-0.667751	0.0116378		-0.287161	0.688044		-0.807028	0.00306573		1.19641	0.000319095		1.64323	0.0023167		0.963523	0.000684072
aroH	Phospho-2-dehydro-3-deoxyheptonate aldolase, Trp-sensitive	8	0.653732	0.143296		1.13792	0.264101		0.812403	0.0794261		0.626128	0.0341063		1.94742	0.00271074		0.894908	0.00396026
pitA	Low-affinity inorganic phosphate transporter 1	8	-0.44869	0.289607		0.57251	0.577023		-0.130087	0.818091		1.27963	0.157878		3.34166	0.0357291		0.88129	0.290099
metG	Methionine--tRNA ligase	8	0.0592622	0.902846		0.74001	0.397513		0.0450608	0.933362		1.19051	0.000578295		1.4524	0.00665662		0.867473	0.00236695
aldA	Lactaldehyde dehydrogenase	8	0.481412	0.609201		0.744939	0.726039		0.775727	0.419144		1.21501	2.12471e-05		0.879035	0.00674495		0.721451	0.000361673
rnt	Ribonuclease T	8	0.183191	0.691676		0.534292	0.589268		0.0103887	0.986074		0.931679	0.217412		3.57479	0.0150428		0.665666	0.342211
argP	HTH-type transcriptional regulator ArgP	8	0.100434	0.751358		-0.387721	0.557758		-0.159068	0.627617		0.555928	0.2119		4.51487	0.000391808		0.612623	0.14511
nfuA	Fe/S biogenesis protein NfuA	8	0.76925	0.0515995		0.830881	0.389653		0.510128	0.264177		0.366949	0.0740792		2.27171	0.000235046		0.374166	0.0533876
tolB	Tol-Pal system protein TolB	9	0.312775	0.231127		1.18339	0.00824217		0.550322	0.0320024		0.665406	0.0154072		0.92702	0.0341506		1.01139	0.000951276
ribB	3,4-dihydroxy-2-butanone 4-phosphate synthase	9	0.242399	0.446359		-0.367828	0.615569		0.961453	0.000476916		0.368883	0.355377		1.2534	0.0668868		0.68305	0.0779563
rimI	[Ribosomal protein S18]-alanine N-acetyltransferase	9	0.250987	0.549589		0.423655	0.657819		-0.0303606	0.958979		0.227599	0.466676		1.27344	0.0263409		0.663657	0.0354098
yceD	Large ribosomal RNA subunit accumulation protein YceD	9	-0.474095	0.212355		1.06611	0.196042		0.184944	0.698984		0.977287	0.0355837		1.55038	0.0427083		0.656054	0.113945
proS	Proline--tRNA ligase	9	-0.313993	0.352049		0.953231	0.160956		-0.0100584	0.982263		0.0741669	0.724843		1.23025	0.00698009		0.655897	0.00512501
thiB	Thiamine-binding periplasmic protein	9	-0.6474	0.0424341		0.859043	0.242616		-0.114326	0.798306		0.981954	0.0068987		1.79496	0.00698009		0.651319	0.0354645
gnd	6-phosphogluconate dehydrogenase, decarboxylating	9	-1.09731	2.46e-07		0.303133	0.623783		-0.827558	0.000349382		0.773499	0.00701695		1.42908	0.00686301		0.635459	0.0132547
yiaD	Probable lipoprotein YiaD	9	-1.57968	0.000110306		1.674	0.0521528		-1.57481	0.000227949		0.69292	0.0048677		0.911832	0.0184795		0.58432	0.00826025
dapE	Succinyl-diaminopimelate desuccinylase	9	-0.505042	0.00287686		0.0523082	0.926736		-0.655597	0.00014837		0.60061	0.000861083		1.91835	6.29914e-05		0.580763	0.000645074
rdgB	dITP/XTP pyrophosphatase	9	-0.589773	0.136564		0.137304	0.908493		-0.164008	0.754497		0.689009	0.0938754		1.8765	0.0150529		0.535012	0.15419
pncA	Nicotinamidase	9	-0.333851	0.455954		1.02516	0.267256		-0.265883	0.599536		-0.0438847	0.836977		0.376222	0.277474		0.458546	0.0333479
artJ	ABC transporter arginine-binding protein 1	9	-0.529941	0.130007		0.29915	0.738087		-0.405743	0.301664		0.620364	0.0468712		1.56783	0.00956001		0.432373	0.124369
rplV	50S ribosomal protein L22	9	-1.57322	0.0153525		0.744265	0.674418		-0.701308	0.378836		-0.450327	0.140209		1.19094	0.0283699		0.402432	0.155021
hns	DNA-binding protein H-NS	9	-0.484568	0.000132619		0.381718	0.233011		-0.481298	0.000321255		0.0625026	0.773743		1.02858	0.0155024		0.379091	0.0749102
rsmC	Ribosomal RNA small subunit methyltransferase C	9	0.184689	0.692042		1.07558	0.221667		0.30029	0.526136		0.242884	0.460952		1.7362	0.0100413		0.367702	0.235063
ahpF	Alkyl hydroperoxide reductase subunit F	9	-0.0126471	0.964801		0.732748	0.0522746		-0.260069	0.224462		0.0529068	0.726042		0.757579	0.0123805		0.358913	0.0215652
hflK	Modulator of FtsH protease HflK	9	-0.244846	0.593912		0.271206	0.806221		-0.273872	0.583353		0.310041	0.138047		1.3552	0.00398085		0.34288	0.0824059
glmM	Phosphoglucosamine mutase	9	-1.03574	4.17e-05		0.0846546	0.924204		-0.779559	0.00483982		0.234959	0.311498		1.14458	0.0127425		0.33118	0.13164
rpsG	30S ribosomal protein S7	9	-0.71594	0.0874887		0.810982	0.427451		-0.356545	0.484978		-0.287645	0.450822		1.40611	0.0384435		0.317085	0.37067
tktA	Transketolase 1	9	-0.799538	0.00802082		0.0481394	0.963248		-0.599646	0.0736414		0.139713	0.313344		0.800316	0.00707614		0.304744	0.0293997
rpsE	30S ribosomal protein S5	9	-0.924195	0.0402137		0.73302	0.531165		-0.463281	0.39467		-0.10819	0.636472		0.525241	0.163579		0.256739	0.232305
hpt	Hypoxanthine phosphoribosyltransferase	9	-0.0835383	0.846363		0.684578	0.39162		-0.309976	0.43775		0.370219	0.224504		1.7438	0.00756699		0.240114	0.397471
fabD	Malonyl CoA-acyl carrier protein transacylase	9	-0.661596	0.0989716		0.553213	0.593764		-0.374554	0.431609		0.402299	0.224504		1.6001	0.0142191		0.232321	0.452457
ulaR	HTH-type transcriptional regulator UlaR	9	-0.430955	0.19457		-0.192722	0.836221		-0.484624	0.170212		0.222811	0.360475		1.24604	0.0137038		0.21487	0.354846
proQ	RNA chaperone ProQ	9	-0.225461	0.563903		0.799117	0.315267		-0.0545879	0.912302		-0.0307754	0.889451		1.31676	0.00674495		0.200312	0.333146
yifE	UPF0438 protein YifE	9	-0.943527	0.0082337		1.24472	0.120974		0.42384	0.328669		-0.66702	0.000829924		1.06485	0.00247484		0.192634	0.160759
yhhX	Uncharacterized oxidoreductase YhhX	9	-0.373075	0.141742		-0.580312	0.323019		-0.521382	0.0432498		0.242157	0.202342		1.47126	0.00223551		0.17176	0.329608
moaC	Cyclic pyranopterin monophosphate synthase	9	-1.18883	0.000594597		-0.359353	0.712451		-0.480015	0.251162		-0.178837	0.331218		0.945172	0.0109242		0.156134	0.360434
aceF	Dihydrolipoyllysine-residue acetyltransferase component of pyruvate dehydrogenase complex	9	-0.743579	0.104782		1.69029	0.0663999		-0.573775	0.267391		0.697649	0.000585459		0.678955	0.0150529		0.123911	0.35277
ibaG	Acid stress protein IbaG	9	-0.107648	0.809708		0.668055	0.422131		0.127971	0.787727		0.198544	0.43449		1.32643	0.0104615		0.113944	0.636087
yeiP	Elongation factor P-like protein	9	-0.559433	0.120356		1.28087	0.0764864		0.153299	0.748324		-0.226796	0.319639		1.22104	0.00945847		0.0687946	0.750334
ascG	HTH-type transcriptional regulator AscG	9	0.0879209	0.745377		-0.186244	0.757294		0.0293405	0.927353		-0.246459	0.567496		1.8027	0.0242914		0.0601639	0.88849
tufB	Elongation factor Tu 2	9	-1.27034	1.8e-07		0.829012	0.178531		-0.477412	0.105517		0.0770389	0.796542		0.61965	0.207549		0.0494258	0.868023
ampD	1,6-anhydro-N-acetylmuramyl-L-alanine amidase AmpD	9	0.00175553	0.99762		-0.518122	0.534424		-0.423197	0.254209		0.161013	0.529533		1.00588	0.030996		0.0454914	0.858421
fabH	3-oxoacyl-[acyl-carrier-protein] synthase 3	9	-0.296632	0.521393		0.662412	0.51602		-0.157465	0.776774		-0.149477	0.254864		1.23034	0.000660048		0.0347196	0.783623
cspE	Cold shock-like protein CspE	9	0.556573	0.0258919		-0.0737063	0.927585		0.612993	0.0195146		-1.00162	0.00601638		1.40711	0.0166945		-0.00830446	0.975435
rpsS	30S ribosomal protein S19	9	-1.56036	0.0171314		0.729702	0.68181		-0.764473	0.333624		-0.873609	0.0385164		1.66497	0.0227315		-0.0246266	0.947838
hisS	Histidine--tRNA ligase	9	0.219495	0.570368		0.192864	0.844931		0.0855317	0.858903		0.0554423	0.765002		0.710675	0.0335749		-0.0281254	0.878304
lplA	Lipoate-protein ligase A	9	-0.509359	0.0108475		-0.277109	0.602005		-0.655534	0.00135256		0.194647	0.196895		1.12326	0.0023167		-0.0314418	0.829803
mazG	Nucleoside triphosphate pyrophosphohydrolase	9	0.291915	0.245192		0.0704272	0.926245		0.283073	0.303827		0.0846573	0.64558		0.987586	0.00956001		-0.0459884	0.795757
rpmJ	50S ribosomal protein L36	9	-0.606702	0.114539		0.575079	0.557555		-0.304827	0.513004		-0.652573	0.0288643		3.19994	0.000235046		-0.0478743	0.859029
ubiD	3-octaprenyl-4-hydroxybenzoate carboxy-lyase	9	-0.342409	0.0206209		0.0730529	0.874838		-0.41311	0.00678855		0.168243	0.390242		1.11283	0.00784609		-0.0910415	0.622311
atpG	ATP synthase gamma chain	9	-1.34196	0.00493643		0.563455	0.671094		-0.540716	0.361735		-0.14191	0.432441		0.751166	0.0245037		-0.116882	0.489522
dut	Deoxyuridine 5'-triphosphate nucleotidohydrolase	9	-0.612154	0.0323568		0.234659	0.770069		-0.304575	0.377564		0.242752	0.420686		1.58423	0.0101435		-0.143619	0.615555
map	Methionine aminopeptidase	9	0.023539	0.955421		0.649828	0.359728		0.0118701	0.979062		-0.213941	0.232323		0.736508	0.0250325		-0.16768	0.317628
fusA	Elongation factor G	9	-0.960007	0.0459372		0.678946	0.595043		-0.60839	0.277415		-0.142775	0.559609		0.924569	0.0357318		-0.169574	0.459053
pheS	Phenylalanine--tRNA ligase alpha subunit	9	-0.522729	0.295578		0.48848	0.686529		-0.112074	0.867536		-0.0164421	0.930284		1.43238	0.0023167		-0.189798	0.289686
folA	Dihydrofolate reductase	9	0.389936	0.310326		0.864604	0.303206		0.881506	0.0142235		-0.368839	0.218844		2.0201	0.0036819		-0.250601	0.366457
hemX	Protein HemX	9	-0.531383	0.00050666		-0.496689	0.181067		-0.725427	2.98e-06		-0.1074	0.486745		0.759304	0.0136198		-0.306384	0.0473669
fdx	2Fe-2S ferredoxin	9	-0.731981	0.19204		0.556473	0.692272		0.574479	0.366093		-0.234855	0.373979		1.18174	0.0185289		-0.315135	0.207028
yeiG	S-formylglutathione hydrolase YeiG	9	0.000123	0.999868		-0.788941	0.306759		-0.453728	0.213839		-0.321629	0.101477		0.684524	0.0415627		-0.319732	0.0816076
rsmD	Ribosomal RNA small subunit methyltransferase D	9	-0.115382	0.645775		0.314893	0.562033		-0.256439	0.291467		0.215808	0.223208		0.816266	0.0165998		-0.346865	0.0480531
mmuM	Homocysteine S-methyltransferase	9	0.103922	0.864884		-0.826173	0.479237		-0.133531	0.844409		-0.12834	0.47561		1.01512	0.00804874		-0.378859	0.0363323
cysS	Cysteine--tRNA ligase	9	0.104369	0.816987		0.871802	0.284682		0.102257	0.839129		-0.244413	0.342044		1.22962	0.0146903		-0.391741	0.111707
glnA	Glutamine synthetase	9	-0.0672167	0.917427		0.306382	0.826972		-1.66628	0.000462914		-0.409936	0.0345801		0.851623	0.0150529		-0.398871	0.0289428
rbn	Ribonuclease BN	9	0.267431	0.136228		0.281084	0.530408		0.167959	0.423456		-0.412133	0.234513		1.83716	0.00993551		-0.441431	0.179329
efp	Elongation factor P	9	-0.459653	0.174432		0.800219	0.299786		-0.36767	0.33701		-0.725752	0.00122566		1.93212	0.000235046		-0.461492	0.01055
tatA	Sec-independent protein translocase protein TatA	9	-0.372046	0.0426282		-0.51668	0.233011		-0.394837	0.0419817		-0.59756	0.123579		1.00773	0.106316		-0.475407	0.182141
rpmE	50S ribosomal protein L31	9	-0.684632	0.0286406		0.792576	0.29543		-0.584955	0.0874465		-0.701714	0.0566545		1.50342	0.020953		-0.708387	0.0418785
basR	Transcriptional regulatory protein BasR	9	-0.00271618	0.994679		-0.552287	0.445453		-0.233529	0.519769		-0.50084	0.229186		1.85599	0.0185289		-0.777079	0.0574682
truB	tRNA pseudouridine synthase B	9	-0.580496	0.283434		0.532526	0.685633		-0.576324	0.327172		-0.72726	0.296851		2.62637	0.0345178		-0.91246	0.163589
narJ	Nitrate reductase molybdenum cofactor assembly chaperone NarJ	10	0.366247	0.522447		-0.0611696	0.971267		-0.0375397	0.963256		-1.74066	3.96402e-05		-0.0777184	0.853106		-0.170947	0.430661
purC	Phosphoribosylaminoimidazole-succinocarboxamide synthase	10	-0.467042	0.409576		0.0826998	0.960233		0.373472	0.554324		-0.373262	0.173778		-1.96513	0.00254192		-0.459158	0.0807848
flgM	Negative regulator of flagellin synthesis	10	0.548712	0.175197		0.384174	0.713066		0.517058	0.24169		-1.90856	1.0449e-05		-1.50814	0.00247484		-0.649303	0.00481101
pspA	Phage shock protein A	10	0.295136	0.432278		-0.130574	0.897922		1.12019	0.000578915		-1.12644	0.00198859		-1.11191	0.0302572		-0.706196	0.0167247
rplK	50S ribosomal protein L11	10	-1.0012	0.00764125		0.794427	0.407228		-0.64199	0.135611		-0.906524	0.00178866		-0.744125	0.0549199		-0.760108	0.0032076
cydB	Cytochrome bd-I ubiquinol oxidase subunit 2	10	-0.383342	0.387582		-0.422745	0.685633		-0.631085	0.152178		-0.811477	0.0953411		-1.7609	0.0357318		-0.790973	0.0816076
cpxR	Transcriptional regulatory protein CpxR	10	0.0761465	0.665312		-0.121404	0.760117		-0.195247	0.238021		-0.659979	0.0110092		-1.55035	0.00347612		-0.807725	0.00236695
secE	Protein translocase subunit SecE	10	0.165904	0.703499		0.964595	0.242616		0.206798	0.653708		-0.887803	0.0003107		-0.79588	0.0134468		-0.856338	0.000214698
menB	1,4-dihydroxy-2-naphthoyl-CoA synthase	10	-0.314257	0.372064		0.208375	0.816776		-0.656752	0.0488448		-1.14112	0.000370071		-1.22789	0.00784609		-0.890556	0.00100847
artP	Arginine transport ATP-binding protein ArtP	10	1.14615	0.00278537		0.462516	0.665296		0.607347	0.178647		-0.933806	0.00364032		-1.38586	0.00956001		-0.894879	0.0029811
proA	Gamma-glutamyl phosphate reductase	10	-0.141633	0.638849		0.242592	0.718996		-0.223017	0.472038		-1.11324	0.00189149		-1.61748	0.00698009		-0.902848	0.00407562
yqgE	UPF0301 protein YqgE	10	0.709082	0.00912076		-0.0749964	0.933451		0.379162	0.238838		-0.610157	0.034027		-0.846343	0.0644053		-0.945401	0.00243028
nupC	Nucleoside permease NupC	10	-0.920217	0.0185532		0.362729	0.735989		-0.680427	0.121842		-1.54787	7.52755e-05		-1.33391	0.00698009		-0.9572	0.000904764
skp	Chaperone protein Skp	10	-0.212015	0.366112		0.343612	0.52341		0.0372874	0.904631		-0.978418	0.000235621		-0.856585	0.0122487		-0.964116	0.00014384
dnaN	Beta sliding clamp	10	-0.330816	0.402184		0.543386	0.554075		0.251695	0.575182		-1.02613	0.000340357		-0.867882	0.0178968		-1.01977	0.000205671
ftsX	Cell division protein FtsX	10	-0.242074	0.36456		0.338672	0.589413		-0.145453	0.639376		-1.06578	0.00411027		-1.25282	0.0245617		-1.05162	0.00282535
ffh	Signal recognition particle protein	10	0.410189	0.0933103		0.0868248	0.908493		0.0408026	0.908438		-0.881563	0.00134304		-1.11777	0.00951739		-1.07384	0.000247702
sohB	Probable protease SohB	10	0.308834	0.0580013		0.235574	0.581651		0.239807	0.18956		-1.46634	0.000505972		-1.26629	0.0209049		-1.09775	0.00178684
rluE	Ribosomal large subunit pseudouridine synthase E	10	0.357707	0.307473		0.175391	0.854215		-0.171438	0.6858		-1.59522	0.000725082		-1.49366	0.0193805		-1.09997	0.00416674
ybaB	Nucleoid-associated protein YbaB	10	-0.422657	0.20588		0.309639	0.715026		-0.194203	0.636752		-1.2423	0.00364032		-1.33571	0.0323459		-1.11296	0.00432709
secD	Protein translocase subunit SecD	10	-0.524121	0.198012		0.316442	0.769101		-0.409292	0.375909		-0.96287	0.000229489		-0.647295	0.0322225		-1.11675	4.84211e-05
mtlA	PTS system mannitol-specific EIICBA component	10	-0.2744	0.549436		0.455428	0.662094		-0.358127	0.455054		-1.41042	0.000608091		-0.32308	0.500896		-1.12279	0.00148263
hflX	GTPase HflX	10	0.239451	0.0195661		-0.0961274	0.735073		-0.165284	0.158676		-1.4362	2.72328e-05		-0.309056	0.296545		-1.19365	5.40736e-05
wzzB	Chain length determinant protein	10	0.371112	0.359608		0.923395	0.284578		0.512108	0.213656		-1.29711	0.00055243		-0.946717	0.0415627		-1.19997	0.000537492
rsmG	Ribosomal RNA small subunit methyltransferase G	10	-0.297829	0.540601		1.13328	0.242616		0.182263	0.748913		-1.07735	0.0041147		-1.05121	0.0506844		-1.22275	0.00121305
yhbY	RNA-binding protein YhbY	10	-0.015646	0.978739		1.04951	0.279522		0.184399	0.742809		-1.07985	0.000344749		-0.254234	0.444485		-1.23312	8.99101e-05
thiI	tRNA sulfurtransferase	10	-0.00862688	0.990239		1.00645	0.460902		0.239833	0.748774		-1.13651	1.19361e-05		-0.392067	0.0686848		-1.23482	3.44588e-06
rpsN	30S ribosomal protein S14	10	-0.597269	0.201664		0.746776	0.512332		-0.356381	0.519769		-2.05266	7.8819e-05		0.373841	0.457286		-1.24323	0.00110608
ubiE	Ubiquinone/menaquinone biosynthesis C-methyltransferase UbiE	10	-0.151472	0.372717		-0.25628	0.512345		-0.55015	0.000224423		-0.988803	0.000356495		-2.32533	0.000170996		-1.25016	4.75366e-05
kdsB	3-deoxy-manno-octulosonate cytidylyltransferase	10	-0.0343705	0.904493		0.0683976	0.918601		-0.289908	0.229776		-1.17199	8.67088e-05		-1.37882	0.00224308		-1.25512	3.3372e-05
yedK	Abasic site processing protein YedK	10	0.701548	0.166496		-0.980367	0.441874		0.80564	0.131914		-1.00792	0.0110092		-1.58379	0.0169008		-1.25611	0.00211974
xseA	Exodeoxyribonuclease 7 large subunit	10	0.734812	0.0580843		0.0379771	0.978246		0.150866	0.780628		-1.31851	7.91081e-05		-0.34905	0.276493		-1.26762	6.44473e-05
uspG	Universal stress protein UP12	10	-0.296572	0.616074		-0.34549	0.806221		0.471525	0.432621		-0.281226	0.522768		-0.987804	0.17314		-1.27356	0.008006
mgsA	Methylglyoxal synthase	10	-1.01569	0.0181614		-0.858075	0.430991		-1.2224	0.00587419		-1.01738	0.00394819		-1.33342	0.0164052		-1.28823	0.000598928
nagC	N-acetylglucosamine repressor	10	-0.16835	0.568475		-0.508612	0.415416		-0.883293	0.000373738		-1.47502	0.000581335		-1.2533	0.0242671		-1.29708	0.000771103
rpmB	50S ribosomal protein L28	10	-0.443915	0.240791		0.910898	0.279522		0.0118758	0.982263		-2.3775	1.07287e-05		0.0480098	0.921462		-1.30856	0.000278856
glnE	Bifunctional glutamine synthetase adenylyltransferase/adenylyl-removing enzyme	10	-0.00196965	0.996919		0.0100729	0.993255		-0.0211724	0.965486		-1.62618	0.000328808		-1.02212	0.0518991		-1.34624	0.00061409
alsB	D-allose-binding periplasmic protein	10	-1.68348	0.00559372		0.252396	0.891279		-1.36277	0.0370478		-1.11088	0.0162379		-1.66069	0.0273091		-1.3496	0.00391501
fdhD	Sulfur carrier protein FdhD	10	0.116436	0.507905		0.116416	0.786215		0.14092	0.44432		-1.48438	2.58184e-05		0.01804	0.964049		-1.35511	2.67049e-05
dnaJ	Chaperone protein DnaJ	10	0.72424	0.149364		0.509133	0.689947		0.622121	0.265529		-0.939547	0.00491		-1.40441	0.0117138		-1.35697	0.000356782
folE	GTP cyclohydrolase 1	10	0.242035	0.232413		0.405923	0.383505		0.234214	0.29105		-1.70274	7.79663e-06		-0.723569	0.024384		-1.35774	1.72178e-05
rpoD	RNA polymerase sigma factor RpoD	10	0.476567	0.127284		1.00421	0.132343		0.550155	0.0935739		-1.74352	6.18622e-05		-1.25838	0.0119212		-1.36168	0.000178424
argR	Arginine repressor	10	-0.372444	0.136364		0.0970297	0.893533		-0.439131	0.093018		-1.36403	0.000904943		-1.77643	0.00675762		-1.3646	0.000556667
mukB	Chromosome partition protein MukB	10	-0.789226	0.0299869		0.291353	0.777171		-0.565536	0.1712		-1.1179	0.000978826		-0.531921	0.194269		-1.36757	0.000175656
ampE	Protein AmpE	10	-0.340475	0.328459		-0.656111	0.396223		-0.566157	0.0990805		-1.42723	0.00462253		0.370184	0.600388		-1.38557	0.00359569
livJ	Leu/Ile/Val-binding protein	10	-0.0793693	0.894474		1.24763	0.213647		0.180576	0.765451		-1.1541	0.00106796		-1.44248	0.00900953		-1.44169	0.000170098
tsaC	Threonylcarbamoyl-AMP synthase	10	-0.0937428	0.783346		0.0117719	0.990925		-0.124811	0.727269		-1.39053	2.93317e-05		-0.965285	0.00932311		-1.44667	1.27179e-05
fklB	FKBP-type 22 kDa peptidyl-prolyl cis-trans isomerase	10	-0.138165	0.785822		0.21531	0.853243		-0.0943376	0.870898		-1.16729	0.000581335		-1.29895	0.00907479		-1.45673	8.81437e-05
mipA	MltA-interacting protein	10	-0.648959	0.0798737		-0.00161131	0.9987		-0.559426	0.172272		-1.25228	0.000319095		-0.427392	0.254798		-1.46609	6.82022e-05
prmA	Ribosomal protein L11 methyltransferase	10	-0.0857341	0.848327		1.10146	0.145031		0.076123	0.879187		-1.52026	0.00644223		-1.23904	0.109782		-1.47148	0.00502387
murC	UDP-N-acetylmuramate--L-alanine ligase	10	-0.344994	0.366112		0.258651	0.788835		-0.734199	0.0412652		-1.43464	0.000977847		-1.47779	0.0165998		-1.48243	0.000507369
rplY	50S ribosomal protein L25	10	-0.660363	0.0537695		1.11838	0.141013		-0.278788	0.51296		-1.98003	3.99862e-06		0.111068	0.724812		-1.53993	9.40403e-06
yejL	UPF0352 protein YejL	10	0.317857	0.340716		0.410388	0.602013		0.0201082	0.967346		-1.50686	0.000243912		-0.218293	0.624643		-1.54979	0.00011444
nusB	Transcription antitermination protein NusB	10	-0.411235	0.38508		0.636247	0.564628		-0.2028	0.722479		-1.52986	0.00253091		-1.82522	0.0173497		-1.55057	0.001455
rnk	Regulator of nucleoside diphosphate kinase	10	0.444629	0.105258		-0.0501528	0.954715		0.724368	0.00762564		-1.48163	0.000574437		0.502088	0.304449		-1.55522	0.000244387
ung	Uracil-DNA glycosylase	10	-0.562109	0.0241797		-0.306494	0.645339		-0.945718	0.00013671		-1.19584	1.18548e-05		-0.0632179	0.787517		-1.5689	1.17993e-06
rfbA	Glucose-1-phosphate thymidylyltransferase 1	10	-1.09634	0.0057061		0.681514	0.516883		-0.196242	0.723916		-1.34202	2.27002e-05		-1.6856	0.000391808		-1.63782	3.21863e-06
rbsK	Ribokinase	10	-1.37892	0.00375125		0.662285	0.606692		-0.992126	0.0604445		-2.02469	2.58184e-05		-0.753253	0.0793911		-1.67259	5.30209e-05
ssb	Single-stranded DNA-binding protein	10	0.0385264	0.873027		0.0573741	0.921018		0.112321	0.632938		-1.49357	6.59974e-05		1.04151	0.014371		-1.67355	1.72178e-05
potA	Spermidine/putrescine import ATP-binding protein PotA	10	-0.270937	0.6162		0.789326	0.492278		-0.37647	0.503774		-1.54249	1.76317e-05		-0.423759	0.158121		-1.69532	5.5809e-06
mlaF	Intermembrane phospholipid transport system ATP-binding protein MlaF	10	-0.0168057	0.956261		-0.0498493	0.942143		0.330348	0.161091		-1.74573	0.000760082		-2.5552	0.00359303		-1.72003	0.000529704
miaB	tRNA-2-methylthio-N(6)-dimethylallyladenosine synthase	10	0.426616	0.324319		1.05821	0.249944		0.507123	0.263509		-1.50533	7.79663e-06		-2.4704	4.05907e-05		-1.72716	1.51144e-06
pyrI	Aspartate carbamoyltransferase regulatory chain	10	-0.513751	0.040192		0.47501	0.391295		-0.572257	0.0262591		-1.57252	7.48451e-05		-1.18237	0.0113396		-1.7548	1.99961e-05
yagE	Putative 2-dehydro-3-deoxy-D-gluconate aldolase YagE	10	-0.769953	0.212746		-0.564741	0.717874		-1.29648	0.034353		-1.69252	0.00115713		0.0218948	0.976705		-1.78281	0.000538886
tgt	Queuine tRNA-ribosyltransferase	10	-0.26911	0.625103		0.772926	0.514955		0.264231	0.662123		-1.42824	2.93317e-05		0.123339	0.694476		-1.81667	3.21863e-06
speD	S-adenosylmethionine decarboxylase proenzyme	10	-0.604993	0.227282		0.273109	0.845891		-0.968356	0.0533439		-1.40493	0.000212758		-0.452019	0.25132		-1.82902	1.99961e-05
hsdS	Type-1 restriction enzyme EcoKI specificity protein	10	-1.08029	0.0180286		0.90774	0.425747		-0.488149	0.377064		-1.82058	0.000919797		-1.69183	0.0230136		-1.83597	0.000538886
cytR	HTH-type transcriptional repressor CytR	10	-0.879665	0.0487086		-0.153881	0.913341		-0.994077	0.0332804		-1.61883	0.000207095		0.440041	0.324893		-1.85803	4.75366e-05
ybhG	UPF0194 membrane protein YbhG	10	-0.396524	0.49569		-0.955646	0.445453		-1.24525	0.0168865		-1.50757	0.00112625		-1.48293	0.0213453		-1.88132	0.000178424
bisC	Biotin sulfoxide reductase	10	-0.0856428	0.707374		0.328441	0.476988		-0.239303	0.261299		-1.12583	9.92794e-05		-0.0366303	0.913251		-1.88312	1.73117e-06
miaA	tRNA dimethylallyltransferase	10	0.621219	0.000298597		0.112522	0.837794		0.197567	0.369021		-1.83595	3.99862e-06		0.0555837	0.855889		-1.91357	1.51144e-06
ycfH	Uncharacterized metal-dependent hydrolase YcfH	10	0.933604	0.00753563		0.69294	0.444058		0.739315	0.0542486		-1.83617	1.45359e-06		-0.860895	0.00648362		-1.97984	5.08335e-07
xseB	Exodeoxyribonuclease 7 small subunit	10	0.464255	0.10874		-0.084744	0.925981		0.215346	0.545789		-2.3783	0.0115803		-1.72224	0.202185		-2.01846	0.0180812
wecB	UDP-N-acetylglucosamine 2-epimerase	10	-1.13852	0.00340237		0.393123	0.717357		-0.867181	0.0422579		-1.77454	0.00074752		-1.30608	0.0502086		-2.02093	0.000205671
rpsU	30S ribosomal protein S21	10	-0.111624	0.845672		1.08205	0.299042		0.174128	0.774706		-2.76051	0.000375929		-1.19939	0.166865		-2.03594	0.00147726
yaiI	UPF0178 protein YaiI	10	0.0319989	0.932951		-0.039921	0.96499		-0.0352143	0.931783		-2.11124	0.000140573		-0.967848	0.0897829		-2.08003	8.74958e-05
uvrC	UvrABC system protein C	10	-0.103793	0.623226		-0.233881	0.613659		-0.893264	9.79e-08		-2.22898	3.92641e-05		-0.934608	0.066579		-2.24767	1.99961e-05
aroL	Shikimate kinase 2	10	0.21351	0.514915		-0.0134039	0.990058		-0.00676064	0.987947		-2.385	0.000298062		-2.36427	0.00907479		-2.3974	0.00016624
rpmD	50S ribosomal protein L30	10	-0.936893	0.0310795		0.729862	0.516883		-0.545191	0.2867		-2.44846	3.02838e-06		-1.02218	0.0150529		-2.4398	1.51144e-06
yncE	Uncharacterized protein YncE	10	-0.621849	0.379071		-0.0239202	0.992695		-0.158942	0.863452		-0.967917	0.000319095		-0.596732	0.0537652		-2.44419	5.08335e-07
crp	cAMP-activated global transcriptional regulator CRP	11	0.0022128	0.996394		-0.571476	0.445283		-0.155457	0.696291		0.733519	0.00108499		0.649271	0.0317342		1.01203	9.22615e-05
ugpQ	Glycerophosphodiester phosphodiesterase, cytoplasmic	11	0.180773	0.624935		-0.0529374	0.960233		0.237663	0.542571		0.549457	0.0153271		1.35119	0.00374013		0.986733	0.000347473
sspA	Stringent starvation protein A	11	-0.178964	0.372717		-0.0209434	0.973096		-0.264897	0.191083		0.787514	0.00494946		1.34393	0.0072269		0.980282	0.000867147
glyQ	Glycine--tRNA ligase alpha subunit	11	-0.316732	0.159206		0.141446	0.819123		-0.451055	0.0480108		0.952788	0.00387817		-0.145439	0.756253		0.978867	0.00210648
priA	Primosomal protein N'	11	0.18197	0.651292		0.697399	0.391295		0.00528298	0.992858		0.46638	0.0115533		0.0950104	0.732737		0.948049	0.000110904
eno	Enolase	11	-0.246335	0.541109		0.0696735	0.951775		-0.342874	0.409793		0.628787	0.000983454		0.316796	0.171393		0.947599	4.69896e-05
rpiA	Ribose-5-phosphate isomerase A	11	-0.490851	0.0307122		0.00603491	0.995168		-0.595505	0.0112097		0.947919	5.4512e-05		0.798896	0.00665662		0.944156	3.25309e-05
hemL	Glutamate-1-semialdehyde 2,1-aminomutase	11	-0.482179	0.0296709		-0.123295	0.853069		-0.0774932	0.810007		1.05496	0.000628144		0.31838	0.369127		0.925678	0.000856103
ycgL	Protein YcgL	11	0.0993705	0.701718		0.123694	0.843948		-0.0555265	0.856015		1.10167	5.70518e-05		1.32577	0.00120359		0.914962	0.000111726
lon	Lon protease	11	0.391453	0.263666		0.38814	0.652993		-0.167909	0.698226		0.617471	0.00670905		0.222269	0.484171		0.907286	0.00045287
menC	o-succinylbenzoate synthase	11	-0.495429	0.170285		0.215168	0.831578		-0.775952	0.0315307		0.664676	0.00139122		0.196778	0.448292		0.895769	0.000140903
gss	Bifunctional glutathionylspermidine synthetase/amidase	11	-0.0538102	0.824607		0.308976	0.512651		-0.269649	0.195891		0.196661	0.394011		1.02672	0.0187774		0.888939	0.00152519
lexA	LexA repressor	11	-0.545575	0.00126536		-0.0331677	0.954715		-0.681236	8.64e-05		0.924714	0.0101965		1.20606	0.032217		0.852826	0.010415
mdaB	NADPH:quinone oxidoreductase MdaB	11	0.304973	0.279757		0.381548	0.578966		0.333417	0.267552		0.852871	0.00444356		0.692469	0.0934956		0.84713	0.0029811
pgm	Phosphoglucomutase	11	-0.447878	0.0438951		0.294425	0.613659		-0.579294	0.0111409		0.518492	0.0535043		0.567275	0.17314		0.846005	0.00358719
sodB	Superoxide dismutase [Fe]	11	-0.243998	0.310144		-0.463855	0.386019		-0.513443	0.0243618		0.614644	0.00101616		0.355743	0.11879		0.83268	9.55587e-05
sucB	Dihydrolipoyllysine-residue succinyltransferase component of 2-oxoglutarate dehydrogenase complex	11	-0.106855	0.846576		-0.530169	0.634803		0.0670571	0.915749		0.509363	0.0145389		0.353079	0.239844		0.827493	0.00059138
pykF	Pyruvate kinase I	11	0.0642056	0.892124		0.726416	0.401129		-0.253638	0.57505		0.270819	0.171771		0.7701	0.0302151		0.803479	0.00101574
wecF	TDP-N-acetylfucosamine:lipid II N-acetylfucosaminyltransferase	11	-0.336947	0.286056		0.527961	0.468021		-0.437114	0.181367		1.03854	0.010923		0.429752	0.458835		0.792791	0.027974
yicC	UPF0701 protein YicC	11	0.0706304	0.821284		0.344781	0.579331		0.149685	0.628111		0.545696	0.00330364		0.552832	0.0373816		0.789396	0.000210131
psd	Phosphatidylserine decarboxylase proenzyme	11	-0.130035	0.677436		0.34708	0.603188		-0.181739	0.578929		0.777713	0.000242546		-0.225514	0.308967		0.762293	0.000153712
fetA	Probable iron export ATP-binding protein FetA	11	-0.359269	0.141629		-0.136342	0.844848		-0.256549	0.355804		0.674175	0.0164033		0.790965	0.0657474		0.760436	0.00597569
yfiH	Purine nucleoside phosphorylase YfiH	11	0.454691	0.246315		0.679671	0.460528		0.319971	0.482369		0.73701	0.00450812		0.345178	0.317934		0.745731	0.00272556
oppD	Oligopeptide transport ATP-binding protein OppD	11	-0.301398	0.596713		0.314915	0.819604		0.559443	0.325136		0.911714	0.000148777		0.069509	0.795103		0.717894	0.000392674
tyrS	Tyrosine--tRNA ligase	11	-0.125418	0.725072		0.090482	0.922553		-0.270604	0.441704		0.821644	0.00886595		0.955888	0.044345		0.716244	0.0122211
rob	Right origin-binding protein	11	0.125326	0.654115		-0.186582	0.773609		-0.0306259	0.929968		0.473498	0.00353555		0.566244	0.0209049		0.677004	0.000241474
groL	60 kDa chaperonin	11	0.192692	0.782598		0.517653	0.719611		0.335472	0.632215		1.05555	2.52433e-05		0.240058	0.260983		0.657747	0.000305532
rffH	Glucose-1-phosphate thymidylyltransferase 2	11	-1.08189	0.00499235		0.387021	0.717357		-0.771118	0.072171		0.402722	0.0809597		0.09899	0.803184		0.656087	0.00828396
frr	Ribosome-recycling factor	11	-0.164049	0.430265		0.458013	0.29543		-0.0378906	0.887213		0.751343	0.00879983		0.852305	0.0492498		0.639651	0.0136604
yhdE	dTTP/UTP pyrophosphatase	11	-0.0287327	0.938529		0.535589	0.42862		0.170426	0.631395		0.503833	0.094365		0.980717	0.0518991		0.635989	0.0304709
manA	Mannose-6-phosphate isomerase	11	-0.10857	0.610533		-0.119755	0.815156		-0.26197	0.195891		0.557791	0.00615512		-0.153682	0.600283		0.625743	0.00206235
rng	Ribonuclease G	11	-0.208379	0.520363		0.0795049	0.928092		-0.291042	0.384049		0.636342	0.0349442		0.746221	0.10648		0.623765	0.0285516
panC	Pantothenate synthetase	11	-0.0628035	0.782882		-0.10175	0.845981		-0.0302996	0.907415		0.501756	0.00274261		0.09904	0.661481		0.615704	0.000507369
zapA	Cell division protein ZapA	11	0.78377	5.4e-05		0.0220154	0.977214		0.518465	0.0168824		0.44017	0.0145106		1.14231	0.0025841		0.606052	0.00159243
gltI	Glutamate/aspartate import solute-binding protein	11	0.112271	0.829212		0.269242	0.809535		0.29874	0.546924		0.667122	0.000628144		0.11222	0.630208		0.604279	0.00069963
ppiC	Peptidyl-prolyl cis-trans isomerase C	11	-0.219211	0.409576		0.640627	0.24202		-0.259078	0.3547		0.402899	0.0983551		0.690575	0.081646		0.602033	0.014582
pepQ	Xaa-Pro dipeptidase	11	-0.265223	0.279251		-0.409455	0.470743		-0.701285	0.00190889		0.785904	0.000179296		0.498829	0.0346007		0.587347	0.00061409
ptsH	Phosphocarrier protein HPr	11	-0.649139	0.000291116		0.289996	0.563091		-0.856817	2.72e-06		0.465138	0.127308		0.538787	0.264041		0.584464	0.047685
ndk	Nucleoside diphosphate kinase	11	-0.519855	0.427477		0.80563	0.597252		0.380069	0.610166		0.604859	0.0154072		0.851947	0.0325886		0.580514	0.0130487
lrp	Leucine-responsive regulatory protein	11	-0.0849042	0.682811		-0.237426	0.597037		-0.174579	0.390742		0.806281	0.00033159		1.12724	0.0023167		0.572741	0.00158173
tyrB	Aromatic-amino-acid aminotransferase	11	-0.585427	0.14341		-0.145458	0.903493		-0.756786	0.0664028		0.699177	0.0233512		0.833548	0.0788052		0.564846	0.0430247
ridA	2-iminobutanoate/2-iminopropanoate deaminase	11	-0.619279	0.00705159		-0.411365	0.497994		-0.715646	0.0026433		0.488796	0.0253836		0.67383	0.0518991		0.562299	0.00888026
alaS	Alanine--tRNA ligase	11	-0.351007	0.297833		0.59969	0.436679		-0.128731	0.763781		0.399921	0.0316857		0.0485735	0.87727		0.546929	0.00451891
helD	DNA helicase IV	11	0.257189	0.249516		-0.229325	0.680665		0.0669738	0.825498		0.452034	0.0135099		0.622543	0.032217		0.527219	0.00393893
uidA	Beta-glucuronidase	11	-0.00957687	0.990304		-0.199926	0.918601		0.0932106	0.920394		1.18294	0.000148777		0.565569	0.08156		0.506898	0.0127313
wbbI	Beta-1,6-galactofuranosyltransferase WbbI	11	-0.675261	0.0419384		0.636609	0.444058		-0.239652	0.57505		0.622145	0.0304913		0.301687	0.487567		0.498422	0.0553934
yiiM	Protein YiiM	11	0.182557	0.553207		-0.12941	0.87383		0.0209993	0.961724		0.407295	0.0349442		0.27935	0.333158		0.487899	0.0106655
ppiB	Peptidyl-prolyl cis-trans isomerase B	11	-0.0391604	0.891841		0.332862	0.553697		0.132834	0.632938		0.532567	0.00474808		0.437193	0.0936765		0.484094	0.00526731
dsbG	Thiol:disulfide interchange protein DsbG	11	0.36896	0.0532201		0.000976766	0.9987		0.0879428	0.7372		0.766337	0.000403037		0.00449404	0.987597		0.482707	0.00397958
pgk	Phosphoglycerate kinase	11	-0.302698	0.1355		-0.108623	0.851124		-0.782745	3.5e-05		0.418864	0.00720265		0.121183	0.593204		0.479764	0.0022008
minD	Septum site-determining protein MinD	11	-0.647208	0.0082337		-0.0867122	0.914022		-0.721566	0.00472121		0.560304	0.232323		0.484174	0.536141		0.472127	0.284688
rimK	Ribosomal protein S6--L-glutamate ligase	11	-0.640465	0.0105881		0.084717	0.916647		-0.365438	0.208634		0.47913	0.0540293		0.32815	0.390544		0.440589	0.0567924
mrcB	Penicillin-binding protein 1B	11	0.0659818	0.870547		1.0828	0.0963185		0.211952	0.587953		0.183003	0.3524		0.111595	0.743138		0.435567	0.0289445
crr	PTS system glucose-specific EIIA component	11	0.0131824	0.974802		0.253239	0.736415		0.0877795	0.830297		0.296796	0.0599562		-0.0617815	0.818186		0.420091	0.00911575
treR	HTH-type transcriptional regulator TreR	11	-0.312188	0.143296		0.386796	0.436236		-0.00682843	0.982263		0.379336	0.0222537		1.08578	0.00254192		0.418792	0.00939731
asnC	Regulatory protein AsnC	11	-0.0474301	0.898729		0.876243	0.131713		0.0842609	0.83036		0.366694	0.0177627		0.266503	0.237664		0.377352	0.010518
ppa	Inorganic pyrophosphatase	11	-0.420826	0.0680748		0.573639	0.294509		-0.168462	0.562456		1.1206	0.000977847		-0.306508	0.45466		0.362973	0.128767
pepA	Cytosol aminopeptidase	11	-0.118572	0.680988		-0.0731647	0.923307		-0.263569	0.344825		0.509982	0.0326786		0.25396	0.484208		0.317874	0.130446
solA	N-methyl-L-tryptophan oxidase	11	-0.193038	0.420302		-0.156841	0.79363		-0.659361	0.00187573		0.571994	0.0044434		0.659169	0.0283699		0.239905	0.128373
glyA	Serine hydroxymethyltransferase	11	0.0493135	0.931571		-0.208028	0.867651		0.119595	0.843558		0.301459	0.0349442		0.471735	0.0441248		0.23328	0.0709767
metL	Bifunctional aspartokinase/homoserine dehydrogenase 2	11	-0.469567	0.0306011		0.660404	0.185877		-0.102435	0.730451		0.214484	0.181096		0.349121	0.179029		0.194788	0.192567
yajQ	UPF0234 protein YajQ	11	0.0253133	0.93742		0.219233	0.72543		0.367895	0.156899		0.374891	0.0304236		0.754995	0.0150529		0.161568	0.280947
eutB	Ethanolamine ammonia-lyase large subunit	11	-0.0743737	0.865948		-0.177544	0.858903		0.0377916	0.941783		0.496171	0.0247535		0.864551	0.0213376		0.110774	0.559947
bglA	6-phospho-beta-glucosidase BglA	11	-0.451791	0.00321433		-0.168369	0.689898		-0.262571	0.138048		0.461016	0.00221129		0.527138	0.0185255		0.0868617	0.430661
icd	Isocitrate dehydrogenase [NADP]	11	-0.287932	0.462719		-0.362802	0.68885		0.0241833	0.965571		0.510402	0.0360107		-0.0179016	0.966176		0.0658313	0.760731
ydgA	Protein YdgA	11	0.3485	0.194412		-0.361308	0.592456		-0.323942	0.272814		0.27068	0.0789316		0.692934	0.0155024		-0.0180406	0.902516
adiA	Biodegradative arginine decarboxylase	12	-1.01642	0.00534168		-0.869965	0.332806		-0.891384	0.0221045		-0.795891	0.000578295		-0.144485	0.600388		1.45738	6.71577e-06
gatA	PTS system galactitol-specific EIIA component	12	-1.0179	0.14205		-1.56518	0.327422		-1.23208	0.087959		0.279523	0.319726		-0.513934	0.257953		1.31238	0.000471663
aspA	Aspartate ammonia-lyase	12	-0.991756	0.168267		-1.65201	0.314787		-1.44448	0.0468817		0.744895	0.00106103		-0.27533	0.314398		1.17616	3.72242e-05
pflB	Formate acetyltransferase 1	12	-0.179475	0.659794		-1.28883	0.0595973		-0.917507	0.00697442		0.411766	0.0968479		0.04861	0.915706		0.976714	0.00103812
gcvP	Glycine dehydrogenase (decarboxylating)	12	-1.47119	0.0258097		-1.36013	0.412566		-0.591355	0.476229		0.920532	0.000419649		0.123012	0.687409		0.956691	0.00020091
deoC	Deoxyribose-phosphate aldolase	12	-0.703291	0.233475		-0.342271	0.83529		-0.999081	0.0976528		0.325816	0.0443766		0.0983724	0.706636		0.932417	8.74958e-05
gatD	Galactitol 1-phosphate 5-dehydrogenase	12	-1.51275	0.0589497		-1.46406	0.464484		-1.37724	0.115798		0.0745774	0.765002		-0.409963	0.308712		0.912406	0.00200591
yeaD	Putative glucose-6-phosphate 1-epimerase	12	-1.66862	1.37e-06		-0.901904	0.316725		-1.48663	5.09e-05		0.700209	0.0201148		0.136839	0.775696		0.864822	0.00451891
aphA	Class B acid phosphatase	12	-1.15416	0.107369		-1.46159	0.391295		-1.38808	0.0628301		1.4138	0.000199393		0.53028	0.178896		0.811191	0.00336672
lldD	L-lactate dehydrogenase	12	-1.36716	0.0758386		-1.64702	0.376942		-1.20523	0.15534		0.842795	0.00196658		-0.0734805	0.849162		0.73208	0.00282535
dhaM	PEP-dependent dihydroxyacetone kinase, phosphoryl donor subunit DhaM	12	-1.48854	0.00149857		0.130655	0.933451		-1.43341	0.00390055		0.460554	0.0127704		-0.0744485	0.797764		0.635029	0.00135887
manZ	PTS system mannose-specific EIID component	12	-2.03382	0.00026782		0.175059	0.927372		-1.76234	0.00324755		0.126222	0.567127		0.847838	0.033415		0.617098	0.00943755
katG	Catalase-peroxidase	12	-1.16206	0.0229095		-1.56692	0.190107		-1.39383	0.00830578		0.27921	0.138155		-0.0429539	0.902766		0.589271	0.00441784
pepT	Peptidase T	12	-0.676792	0.284761		-1.88274	0.147305		-0.972354	0.130931		0.213106	0.222809		-0.780403	0.0184795		0.458329	0.0128182
yffB	Protein YffB	12	-1.17074	2.53e-06		-0.0674603	0.937785		-1.07213	4.28e-05		1.1424	0.000296131		0.601617	0.0845897		0.394449	0.0537104
gpr	L-glyceraldehyde 3-phosphate reductase	12	-0.685775	0.40909		-1.93186	0.267256		-1.05102	0.207861		0.770455	0.000298062		0.271879	0.234818		0.390224	0.00943755
hcr	NADH oxidoreductase HCR	12	-1.34822	0.0333779		-1.56317	0.30386		-1.3808	0.0395964		-0.408318	0.163154		-1.18153	0.0250325		0.368398	0.176112
kdgK	2-dehydro-3-deoxygluconokinase	12	-1.06099	0.000187376		-0.328068	0.684237		-1.10506	0.000201007		0.54749	0.0118271		0.512763	0.103736		0.283704	0.119448
agp	Glucose-1-phosphatase	12	-0.418782	0.645636		-2.16258	0.219807		-0.731422	0.424865		0.833351	0.00714443		-0.892849	0.0518991		0.280729	0.256359
glpX	Fructose-1,6-bisphosphatase 1 class 2	12	-1.33772	3.78e-14		-1.48885	2.69e-06		-1.61334	2.18e-18		-0.165023	0.313		0.249286	0.342447		0.227883	0.141255
deoA	Thymidine phosphorylase	12	-0.788353	0.201804		-0.884764	0.564385		-1.27362	0.0382165		-0.188071	0.314223		-0.659714	0.044345		0.214892	0.219709
gloB	Hydroxyacylglutathione hydrolase GloB	12	-0.635822	0.0274296		-0.571858	0.42862		-0.641501	0.0356895		0.275995	0.312598		-0.00997812	0.984931		0.177799	0.483468
yidA	Sugar phosphatase YidA	12	-0.497732	0.0179257		-0.561661	0.267944		-0.945366	4.21e-06		0.387903	0.0693664		0.668589	0.0569622		0.110374	0.566482
ilvC	Ketol-acid reductoisomerase (NADP(+))	12	-1.40455	0.00490526		-1.54218	0.196042		-1.83295	0.000323573		0.476649	0.00476306		0.36259	0.115789		0.0998952	0.444037
hemY	Protein HemY	12	-0.805841	1.46e-05		-0.380045	0.453142		-0.856271	1.07e-05		0.143864	0.420097		-0.0253703	0.941671		0.0565347	0.741548
pepD	Cytosol non-specific dipeptidase	12	-0.595559	0.0538928		-0.291454	0.724393		-0.763603	0.0162067		-0.157803	0.370821		-0.659893	0.0368174		-0.00755478	0.963802
tabA	Toxin-antitoxin biofilm protein TabA	12	-0.910439	0.0258919		-1.39909	0.124268		-0.932573	0.0315307		0.183929	0.407976		-0.290904	0.424093		-0.01179	0.956129
mprA	Transcriptional repressor MprA	12	-1.03093	0.000592434		-0.0665946	0.950521		-0.847261	0.00890686		0.388949	0.195188		-1.37716	0.0164659		-0.0257832	0.929446
moaB	Molybdenum cofactor biosynthesis protein B	12	-1.21384	0.000866732		-0.432913	0.672276		-0.576196	0.182308		-0.347136	0.163791		-1.45564	0.00674495		-0.0565715	0.811688
uxaC	Uronate isomerase	12	-1.20391	0.010506		-1.3268	0.242616		-1.65716	0.000528899		0.384486	0.0786702		0.165754	0.638074		-0.0642971	0.748387
aes	Acetyl esterase	12	-0.96027	0.0998513		-0.748239	0.613659		-0.663378	0.320842		-0.0320301	0.914955		-1.39133	0.0157014		-0.109412	0.699882
nagE	PTS system N-acetylglucosamine-specific EIICBA component	12	-2.04023	7.06e-06		-0.572359	0.665296		-1.66983	0.000666026		0.0826394	0.645077		-0.0258292	0.941671		-0.117726	0.483951
udp	Uridine phosphorylase	12	-1.63612	0.00443497		-1.25196	0.39162		-1.78364	0.00294733		-0.153086	0.603435		-0.828155	0.0952659		-0.139386	0.620472
raiA	Ribosome-associated inhibitor A	12	-0.48046	0.620121		-0.787538	0.718864		-0.541107	0.606779		0.365144	0.0360107		0.0306773	0.921462		-0.139755	0.354846
malP	Maltodextrin phosphorylase	12	-1.67655	0.013547		-1.82875	0.267256		-2.11806	0.00236301		-0.0334791	0.84228		-0.878198	0.0112105		-0.178211	0.270168
dhaK	PEP-dependent dihydroxyacetone kinase, dihydroxyacetone-binding subunit DhaK	12	-1.428	0.00500359		0.238265	0.880105		-1.5158	0.00440848		-0.540588	0.00360295		-0.284907	0.243923		-0.184897	0.191492
kbl	2-amino-3-ketobutyrate coenzyme A ligase	12	-1.02158	0.000216585		-0.12923	0.885326		-1.01505	0.000494789		-0.273315	0.115516		-0.199477	0.471231		-0.205942	0.194213
ompC	Outer membrane porin C	12	-0.621739	0.000127873		-0.45228	0.272375		-0.644047	0.000157563		-0.0145838	0.9303		0.491059	0.0889901		-0.213972	0.187347
nuoG	NADH-quinone oxidoreductase subunit G	12	-0.858641	0.0201322		-0.39592	0.690412		-1.07657	0.00455572		-0.187934	0.148409		0.106058	0.621699		-0.216596	0.0800123
manX	PTS system mannose-specific EIIAB component	12	-2.14834	0.000203195		0.235404	0.903049		-1.91084	0.00202045		-0.315311	0.224739		-0.942879	0.0407498		-0.239219	0.325087
cpdB	2',3'-cyclic-nucleotide 2'-phosphodiesterase/3'-nucleotidase	12	-1.22114	0.00741663		-0.944721	0.417468		-1.38757	0.00334581		-0.0261146	0.878415		-0.0693951	0.823404		-0.269683	0.103564
nuoH	NADH-quinone oxidoreductase subunit H	12	-0.810152	0.013131		-0.62506	0.456917		-1.11564	0.000772067		-0.567337	0.0240956		-0.414052	0.264156		-0.289668	0.180386
ftnA	Bacterial non-heme ferritin	12	-1.84356	5e-05		-1.21618	0.299042		-1.54468	0.00159318		-0.24674	0.486745		-0.953557	0.106316		-0.30645	0.355748
selB	Selenocysteine-specific elongation factor	12	-0.752401	0.0141534		-0.740848	0.325005		-0.926003	0.00333844		-0.30095	0.132361		-0.182363	0.583347		-0.355034	0.0627314
selA	L-seryl-tRNA(Sec) selenium transferase	12	-0.537427	0.0444211		-0.886064	0.135435		-0.950027	0.000315392		-0.677749	0.00173128		0.666359	0.0282273		-0.455289	0.0104819
gapA	Glyceraldehyde-3-phosphate dehydrogenase A	12	-1.23148	1.99e-13		-0.161619	0.759681		-1.4219	5.59e-16		-0.564636	0.0188179		0.930752	0.0209049		-0.494494	0.025159
yfbU	UPF0304 protein YfbU	12	-0.620651	0.0514058		-0.866913	0.245058		-0.713333	0.032096		-0.357848	0.0786702		-0.85499	0.0193805		-0.592203	0.00593862
ppc	Phosphoenolpyruvate carboxylase	12	-0.340999	0.416933		-0.810665	0.372861		-0.703993	0.0778706		-0.703796	0.000278566		-0.381114	0.0761981		-0.617123	0.000361673
dsdA	D-serine dehydratase	12	-1.36561	0.0242068		0.192769	0.922071		-1.06809	0.111624		-0.25689	0.350107		-1.02137	0.0368629		-0.628673	0.0252276
nuoI	NADH-quinone oxidoreductase subunit I	12	-0.895204	0.00267864		-0.714718	0.337833		-1.08243	0.000419588		-0.374835	0.148286		-0.676338	0.10648		-0.717601	0.00883458
galK	Galactokinase	12	-0.914588	0.0404335		-0.576759	0.623783		-1.22784	0.00695723		-0.712667	0.0252398		-0.606947	0.202704		-0.743725	0.014582
malQ	4-alpha-glucanotransferase	12	-1.36325	0.0141534		-1.96266	0.113208		-1.67457	0.00340116		-0.447116	0.0082235		-0.789557	0.00907479		-0.769586	0.000205671
preA	NAD-dependent dihydropyrimidine dehydrogenase subunit PreA	13	-2.58038	0.000737388		-2.61352	0.147893		-3.25611	3.58e-05		1.44247	0.000180312		-0.0682361	0.87727		1.67569	3.8768e-05
nikA	Nickel-binding periplasmic protein	13	-2.60655	1.36e-05		-2.17403	0.130545		-2.53516	6.28e-05		0.997671	6.1978e-05		-0.162322	0.48983		1.42431	3.21863e-06
gldA	Glycerol dehydrogenase	13	-1.18563	0.0801537		-2.84228	0.0266504		-1.35498	0.0561361		0.854226	0.00452312		-0.109387	0.803184		1.13102	0.000538886
hypE	Carbamoyl dehydratase HypE	13	-1.18535	0.0334698		-2.93943	0.0031976		-1.40421	0.0154642		0.828322	0.0189695		1.73819	0.00907479		0.977828	0.00540278
tnaA	Tryptophanase	13	-2.602	0.0082375		-2.77702	0.245052		-2.07623	0.0551385		1.69475	3.99862e-06		0.0841129	0.760992		0.753861	0.000415965
glpK	Glycerol kinase	13	-2.44065	1.55e-06		-3.81303	2.3e-05		-3.12952	2.23e-09		1.01385	0.00247847		-0.708095	0.105274		0.464685	0.0709767
ygeW	Putative carbamoyltransferase YgeW	13	-0.884298	0.316847		-4.05973	0.00699214		-0.91428	0.336582		-0.998974	0.000372015		-0.645434	0.0518991		0.389563	0.0407229
fumB	Fumarate hydratase class I, anaerobic	13	-3.64844	4.15e-10		-3.9618	0.000224984		-3.3074	6.92e-08		0.270959	0.0669687		-0.211101	0.354204		0.336792	0.0204639
dmsB	Anaerobic dimethyl sulfoxide reductase chain B	13	-2.52007	8.61e-06		-3.87834	0.000143075		-2.72595	3.91e-06		0.36922	0.145823		-0.738959	0.0789582		0.246637	0.290099
cadA	Inducible lysine decarboxylase	13	-3.95531	1.27e-08		-1.85678	0.310392		-3.73919	2.6e-07		0.662581	0.000725082		0.908843	0.00460854		0.209414	0.120872
napA	Periplasmic nitrate reductase	13	-3.25609	6.03e-14		-1.94535	0.0466593		-2.91706	1.84e-10		0.490993	0.00763348		0.769923	0.0134468		0.178542	0.225969
frdB	Fumarate reductase iron-sulfur subunit	13	-1.97532	0.000494837		-3.27533	0.00176414		-2.46835	2.24e-05		0.561977	0.0477906		-1.34083	0.0122487		0.0722001	0.780047
preT	NAD-dependent dihydropyrimidine dehydrogenase subunit PreT	13	-2.46651	0.00283693		-2.21456	0.279522		-3.22987	0.000130132		-0.0666066	0.765002		-0.956266	0.0213453		0.0434266	0.844069
garL	5-keto-4-deoxy-D-glucarate aldolase	13	-2.28863	0.000425165		-5.19648	6.16e-06		-2.23062	0.00111945		-0.00354453	0.985702		0.0125619	0.976311		0.0408444	0.844858
malE	Maltose/maltodextrin-binding periplasmic protein	13	-2.56859	0.0100713		-0.429537	0.889855		-3.48654	0.000603921		0.80254	0.000692586		-0.480617	0.0908961		0.026173	0.876075
frdA	Fumarate reductase flavoprotein subunit	13	-1.89098	0.00215259		-2.88288	0.0175591		-2.47341	8.38e-05		0.429174	0.043274		-0.35836	0.267467		-0.0085181	0.963802
yjjI	Uncharacterized protein YjjI	13	-2.2656	0.00151884		-2.13776	0.221782		-3.23757	7.74e-06		-0.390793	0.0406776		0.0151748	0.965252		-0.0600768	0.725982
hybO	Hydrogenase-2 small chain	13	-1.61368	0.00753563		-1.99995	0.151001		-1.23451	0.0640033		-0.404849	0.0711632		1.99249	0.000660048		-0.206254	0.303093
glpB	Anaerobic glycerol-3-phosphate dehydrogenase subunit B	13	-3.79467	1.37e-10		-6.0604	1.15e-09		-4.07633	4.91e-11		-0.718233	0.0345801		-0.719847	0.16599		-0.303973	0.303093
ansB	L-asparaginase 2	13	-3.60835	3.05e-06		-2.63835	0.170851		-3.74383	3.87e-06		-0.0584579	0.855435		-1.45738	0.0185529		-0.314111	0.304403
glpQ	Glycerophosphodiester phosphodiesterase, periplasmic	13	-2.64419	5.35e-08		-3.54254	5.6e-05		-2.73552	8e-08		-0.337588	0.0777713		0.552054	0.0761366		-0.499622	0.0104819
