# Supplementary material for: Nutrient and salt depletion synergistically boosts glucose metabolism in individual Escherichia coli cells
Source: Commun Biol. 2022 Apr 20;5:385. doi: 10.1038/s42003-022-03336-6 (PMC9021252; doi:10.1038/s42003-022-03336-6)
Supplement: Supplementary file 4 — Supplementary Data 2 [file 42003_2022_3336_MOESM4_ESM.xlsx]

## Sheet: Sheet1
Gene	Protein description	Cluster		Nutrient depletion transcript log2 fold change			Salt depletion transcript log2 fold change			Nutrient and salt depletion transcript log2 fold change
				Mean	Adjusted p-value		Mean	Adjusted p-value		Mean	Adjusted p-value
prpB	2-methylisocitrate lyase	1		10.2768	1.06e-10		0.191845	0.963334		6.25298	0.000207152
gadB	glutamate decarboxylase B, PLP-dependent	1		9.79112	4.65e-62		-1.02222	0.363093		8.62625	1.56e-47
yciG	KGG family protein	1		9.60389	1.07e-10		-2.00912	0.582605		7.4318	1.2e-06
ymdF	KGG family protein	1		9.51236	4.37e-29		-0.300676	0.877189		6.34938	7.24e-13
gadA	glutamate decarboxylase A, PLP-dependent	1		9.30094	3.15e-22		-1.20623	0.512332		8.94222	3.82e-20
gadC	glutamate:gamma-aminobutyric acid antiporter	1		9.2657	4.32e-51		-0.525937	0.68181		8.65305	4.24e-44
rmf	ribosome modulation factor	1		9.05535	1.07e-24		-2.38379	0.0833606		8.57819	1.25e-21
bdm	biofilm-dependent modulation protein	1		8.09019	3.91e-08		2.31221	0.444058		5.39604	0.000622507
glsA	glutaminase 1	1		7.91364	9.68e-15		-0.960376	0.667434		7.18071	4.95e-12
ybgS	putative periplasmic protein	1		7.64572	2.1e-17		-0.247586	0.908493		7.2147	2.78e-15
cysW	sulfate/thiosulfate ABC transporter subunit	1		7.39512	3.36e-47		-0.401289	0.737435		3.59769	6.26e-11
yohC	Yip1 family inner membrane protein	1		7.29396	1.27e-19		-0.852235	0.617812		6.42633	5.26e-15
csiD	carbon starvation protein	1		7.19692	1.43e-09		0.249103	0.927372		6.1254	4.31e-07
cysJ	sulfite reductase, alpha subunit, flavoprotein	1		7.18674	2.1e-34		-0.271	0.839065		3.60405	8.36e-09
yiaG	HTH_CROC1 family putative transcriptional regulator	1		7.01111	3.86e-15		-1.59785	0.31447		6.85542	2.79e-14
glcD	glycolate oxidase subunit, FAD-linked	1		6.82254	9.25e-12		0.110109	0.96499		5.92386	6.2e-09
cysI	sulfite reductase, beta subunit, NAD(P)-binding, heme-binding	1		6.80194	1.27e-19		0.448846	0.772724		3.32888	3.84e-05
cysP	thiosulfate-binding protein	1		6.79182	2.99e-63		-0.930368	0.2359		3.32783	7.48e-15
yodD	uncharacterized protein	1		6.75918	1.97e-13		-2.38721	0.155507		6.01328	1.33e-10
yjdN	metalloprotein superfamily protein	1		6.75647	5.41e-11		-0.273689	0.913341		6.19773	2.88e-09
astE	succinylglutamate desuccinylase	1		6.66894	7.69e-07		-0.404114	0.891279		4.95691	0.000421851
gadE	gad regulon transcriptional activator	1		6.5813	3.83e-10		-1.41127	0.456627		5.94203	2.52e-08
ymgA	RcsB connector protein for regulation of biofilm	1		6.56763	2.2e-05		2.40253	0.363093		8.71295	8.66e-09
yebV	uncharacterized protein	1		6.5132	1.41e-15		-0.135723	0.944039		5.09185	1.31e-09
cysU	sulfate/thiosulfate ABC transporter permease	1		6.41608	2.44e-61		-1.23388	0.113208		2.40018	1.85e-08
ariR	RcsB connector protein for regulation of biofilm and acid-resistance	1		6.26524	2.98e-05		1.70716	0.529268		8.38823	1.05e-08
katE	catalase HPII, heme d-containing	1		6.23794	5.78e-17		-1.82911	0.141928		4.35742	1.74e-08
yjiH	nucleoside recognition pore and gate family putative inner membrane transporter	2		6.21493	4.99e-23		-0.0918217	0.956741		5.62601	1.63e-18
yciF	putative rubrerythrin/ferritin-like metal-binding protein	2		6.18698	2.15e-07		-0.563136	0.837794		3.35096	0.0100936
yhbO	stress-resistance protein	2		6.17237	1.53e-12		-1.90113	0.384217		4.89386	4.97e-08
adhP	ethanol-active dehydrogenase/acetaldehyde-active reductase	2		6.15966	5.21e-21		0.0274893	0.989171		4.3137	2.23e-10
yhiM	acid resistance protein, inner membrane	2		6.1266	3.51e-14		-0.509972	0.763663		5.62802	6.85e-12
ycaC	putative isochorismatase family hydrolase	2		6.10773	3.72e-07		-2.10569	0.314686		5.60533	4.01e-06
hdeA	stress response protein acid-resistance protein	2		6.09681	1.74e-10		-0.958481	0.593764		6.03519	3.85e-10
mcbA	colanic acid mucoidy stimulation protein	2		6.03842	9.13e-09		-0.665484	0.769144		5.79824	4.22e-08
cysD	sulfate adenylyltransferase, subunit 2	2		5.88584	1.45e-31		-0.545463	0.607771		1.81225	0.00170621
cysA	sulfate/thiosulfate transporter subunit	2		5.87163	3.19e-34		-0.160918	0.888005		2.69308	2.02e-07
hdeB	acid-resistance protein	2		5.86937	1.73e-08		-1.57167	0.379958		5.40199	2.74e-07
yjbJ	stress-induced protein, UPF0337 family	2		5.75268	7.03e-10		-0.469983	0.8034		5.06033	9.45e-08
aidB	DNA alkylation damage repair protein; flavin-containing DNA binding protein, weak isovaleryl CoA dehydrogenase	2		5.71516	4.25e-20		-0.405404	0.751842		4.75153	8.43e-14
ybaT	putative amino acid transporter	2		5.70266	5.37e-15		-0.69207	0.632483		5.03357	1.23e-11
ydeI	hydrogen peroxide resistance OB fold protein; putative periplasmic protein	2		5.69028	2.83e-16		0.0722045	0.969102		5.14646	3.41e-13
cysH	phosphoadenosine phosphosulfate reductase; PAPS reductase, thioredoxin dependent	2		5.66255	2.93e-15		-0.412282	0.783047		2.44823	0.0019248
acs	acetyl-CoA synthetase	2		5.66173	0.000255266		2.54199	0.308438		5.58988	0.00033822
hdeD	acid-resistance membrane protein	2		5.63446	7.18e-13		-0.541968	0.721188		4.84153	1.53e-09
otsB	trehalose-6-phosphate phosphatase, biosynthetic	2		5.55855	3.39e-15		-2.36541	0.0210494		4.03674	3.09e-08
yedP	putative mannosyl-3-phosphoglycerate phosphatase	2		5.4686	1.2e-12		-1.35699	0.32044		4.28658	5.85e-08
gabD	succinate-semialdehyde dehydrogenase I, NADP-dependent	2		5.44591	5.2e-07		-1.25528	0.52285		3.84997	0.000717673
yegP	UPF0339 family protein	2		5.44328	8.32e-07		-1.24651	0.553002		5.81593	1.28e-07
osmB	lipoprotein	2		5.33816	8.9e-14		4.92144	9.02e-11		5.41693	5.86e-14
yciW	putative oxidoreductase	2		5.33207	1.37e-25		0.925305	0.311779		1.90132	0.000887021
ybaA	DUF1428 family protein	2		5.3174	5.34e-07		2.10828	0.221782		5.06	2.34e-06
yeeE	UPF0394 family inner membrane protein	2		5.25076	3.41e-11		1.74603	0.174842		3.4078	4.25e-05
dosC	diguanylate cyclase, cold- and stationary phase-induced oxygen-dependent biofilm regulator	2		5.23848	1.27e-08		1.93806	0.196042		4.1923	9.29e-06
ddpX	D-ala-D-ala dipeptidase, Zn-dependent	2		5.22482	4.95e-08		1.24425	0.509088		5.41546	1.58e-08
sra	stationary-phase-induced ribosome-associated protein	2		5.18754	2.43e-06		-2.76544	0.0926548		4.48496	6.77e-05
slp	outer membrane lipoprotein	2		5.1743	1.45e-05		-0.895705	0.683147		5.14551	1.84e-05
yghX	pseudogene	2		5.15175	4.02e-10		-0.877722	0.595043		4.20267	6.15e-07
ycgB	SpoVR family stationary phase protein	2		5.1169	4.14e-07		-1.74405	0.30386		3.90511	0.000195527
ygaU	uncharacterized protein	2		5.11686	5.52e-09		-1.31733	0.385732		4.30919	1.5e-06
yhiD	putative Mg(2+) transport ATPase, inner membrane protein	2		5.11383	7.95e-07		-1.13161	0.557758		4.2848	5.53e-05
talA	transaldolase A	2		5.10306	4.79e-09		-1.91601	0.176419		3.79724	2.54e-05
aldB	aldehyde dehydrogenase B	2		5.09477	5.38e-06		-2.98606	0.0684159		3.75964	0.00132207
yghW	DUF2623 family protein	2		5.0778	8.34e-06		-0.730313	0.786435		6.70793	1.6e-09
hchA	glyoxalase III and Hsp31 molecular chaperone	2		5.07141	5.64e-07		-0.336955	0.875569		3.75192	0.000385298
aceB	malate synthase A	2		5.05324	1.41e-10		-0.851122	0.561848		3.8188	2.62e-06
tktB	transketolase 2, thiamine triphosphate-binding	2		5.02121	1.22e-11		-1.91011	0.0934887		3.58313	2.98e-06
bssR	repressor of biofilm formation by indole transport regulation	2		5.00072	9.03e-05		-2.15049	0.299786		6.68762	7.4e-08
ymgC	Blue light, low temperature and stress induced protein	2		4.99217	0.0036178		0.519664	0.882355		6.92446	2.72e-05
yncG	glutathione S-transferase homolog	2		4.9916	1.48e-11		-1.00304	0.521881		4.15952	3.66e-08
yohF	putative oxidoreductase	2		4.90987	2.68e-11		-1.34778	0.327422		3.66166	1.5e-06
dps	Fe-binding and storage protein; stress-inducible DNA-binding protetin	2		4.85775	1.18e-05		-2.29042	0.190107		3.89272	0.000696371
aceK	isocitrate dehydrogenase kinase/phosphatase	2		4.84759	2.74e-14		-1.17966	0.279522		3.93108	1.66e-09
ycgI	pseudogene	2		4.84352	9.29e-05		0.970936	0.695954		4.4132	0.000473932
ydcJ	putative metalloenzyme	2		4.81943	3.22e-06		-1.16692	0.532594		3.91879	0.000241505
mdtE	anaerobic multidrug efflux transporter, ArcA-regulated	2		4.81835	1.18e-07		-0.739459	0.671715		3.63299	0.000118853
ycgZ	RcsB connector protein for regulation of biofilm and acid-resistance	2		4.75859	0.000400004		1.37392	0.565611		6.68232	2.56e-07
ynfM	putative arabinose efflux transporter	2		4.7495	1.74e-07		-0.855565	0.606854		3.93685	2.38e-05
hyaD	hydrogenase 1 maturation protease	2		4.73463	3.46e-08		-1.55363	0.311779		3.00589	0.000954072
dctR	LuxR family putative transcriptional regulator	2		4.70608	2.01e-06		-1.22682	0.562033		4.43077	9.52e-06
yhdV	putative outer membrane protein	2		4.69862	1.1e-07		2.65443	0.0309295		5.10963	6.37e-09
hyaC	hydrogenase 1, b-type cytochrome subunit	2		4.69751	4.55e-06		-2.08415	0.242616		2.81127	0.0109334
pphA	serine/threonine-specific protein phosphatase 1	2		4.69567	9.57e-14		-0.54828	0.685368		4.62152	3.83e-13
hyaA	hydrogenase 1, small subunit	2		4.68882	0.000236155		-2.75876	0.190217		3.78355	0.00407458
glcE	glycolate oxidase FAD binding subunit	2		4.68677	1.04e-05		0.227879	0.927372		5.05406	1.84e-06
mtr	tryptophan transporter of high affinity	2		4.66425	3.84e-07		0.925533	0.581971		4.6457	4.61e-07
ydeJ	inactive PncC family protein	2		4.65016	4.41e-09		-0.0653912	0.976742		4.19349	1.72e-07
yghA	putative oxidoreductase	3		4.64398	1.82e-05		-1.26674	0.516883		3.4526	0.00232588
hyaB	hydrogenase 1, large subunit	3		4.61507	0.000808372		-3.2141	0.135435		2.60254	0.085905
mlrA	transcriptional activator of csgD and csgBA	3		4.60596	7.15e-10		-0.721381	0.615569		4.05837	9.23e-08
psiF	PsiF family protein	3		4.59714	4.8e-07		-1.07037	0.553002		5.10732	1.85e-08
ytjA	uncharacterized protein	3		4.59546	8.99e-06		0.269156	0.903927		4.6261	8.66e-06
yeaG	protein kinase, endogenous substrate unidentified; autokinase	3		4.54858	2.74e-06		-2.36102	0.104438		3.90764	8.36e-05
yciE	putative rubrerythrin/ferritin-like metal-binding protein	3		4.53083	2.29e-05		-0.744133	0.719611		1.76965	0.160395
prpR	propionate catabolism operon regulatory protein	3		4.52569	6.95e-08		0.224599	0.908493		4.68809	2.34e-08
yncJ	uncharacterized protein	3		4.52176	0.000854981		2.12107	0.363093		4.47297	0.00105922
otsA	trehalose-6-phosphate synthase	3		4.50949	2.33e-11		-1.69125	0.113208		2.46859	0.000647146
ymgE	UPF0410 family putative inner membrane protein	3		4.49655	0.000423827		-1.89973	0.436679		4.46955	0.00049961
cysN	sulfate adenylyltransferase, subunit 1	3		4.47109	1.68e-17		-0.466539	0.653888		0.93404	0.153588
osmC	lipoyl-dependent Cys-based peroxidase, hydroperoxide resistance; salt-shock inducible membrane protein; peroxiredoxin	3		4.40925	4.65e-07		-2.14205	0.108793		3.39655	0.000177141
aceA	isocitrate lyase	3		4.38864	2.43e-06		-1.07811	0.513401		4.02493	2.03e-05
ydcK	uncharacterized protein	3		4.34892	5.49e-06		-1.10456	0.535321		3.21815	0.00130941
yeeD	putative TusA family sulfurtransferase	3		4.32352	7.27e-12		1.05967	0.333544		2.33414	0.000598688
uspB	universal stress (ethanol tolerance) protein B	3		4.32204	2.45e-05		-1.09222	0.558475		4.04981	0.000100026
patA	putrescine:2-oxoglutaric acid aminotransferase, PLP-dependent	3		4.29726	3.53e-08		-1.17479	0.385732		4.08954	1.86e-07
ygiW	hydrogen peroxide and cadmium resistance periplasmic protein; stress-induced OB-fold protein	3		4.28669	1.46e-05		-0.654457	0.719611		4.25749	1.9e-05
yoaD	putative membrane-anchored cyclic-di-GMP phosphodiesterase, regulator of cellulose production	3		4.22569	3.46e-08		0.439615	0.777373		3.60793	3.81e-06
yohP	uncharacterized protein	3		4.20728	0.000301759		-1.12353	0.697281		3.54445	0.00320667
yhhA	DUF2756 family protein	3		4.20577	0.000201021		-0.107565	0.966463		4.61959	3.96e-05
poxB	pyruvate dehydrogenase (pyruvate oxidase), thiamine triphosphate-binding, FAD-binding	3		4.19755	3.21e-06		-1.88197	0.19115		3.31928	0.000378899
yeaH	UPF0229 family protein	3		4.19096	2.21e-05		-2.60357	0.0723503		3.39917	0.000899471
yahK	aldehyde reductase, NADPH-dependent, Zn-containing, broad specificity	3		4.19031	1.32e-05		-0.971238	0.579046		3.84277	8.48e-05
yhcO	putative barnase inhibitor	3		4.16699	3.65e-06		-1.26573	0.460528		3.58102	0.000103443
yjiG	SpmB family inner membrane protein	3		4.15873	2.16e-17		0.79291	0.385732		3.46617	5.43e-12
paoA	PaoABC aldehyde oxidoreductase, 2Fe-2S subunit	3		4.12514	6.52e-10		-0.382618	0.810575		2.50352	0.000517126
yegS	phosphatidylglycerol kinase, metal-dependent	3		4.09126	3.61e-08		0.926274	0.48824		3.8084	3.66e-07
ydaF	Rac prophage; uncharacterized protein	3		4.03462	0.020894		3.77271	NA		5.19206	0.00189457
yfcG	GSH-dependent disulfide bond oxidoreductase	3		4.03438	2.45e-05		-2.06149	0.220076		3.2219	0.00117625
rutF	flavin:NADH reductase	3		4.03109	0.019722		2.76837	NA		3.57671	0.0458835
hyaF	protein involved in nickel incorporation into hydrogenase-1 proteins	3		4.03105	0.000219168		-1.7465	0.337762		2.23147	0.0627254
cpxP	inhibitor of the cpx response; periplasmic adaptor protein	3		4.01854	7.72e-08		-2.01349	0.0629596		3.35005	1.19e-05
aroM	AroM family protein	3		4.00559	4.61e-16		1.05881	0.19936		2.77244	6.16e-08
hyaE	putative HyaA chaperone	3		3.99417	0.000354787		-2.62979	0.147893		2.25865	0.0657183
yjfY	YhcN family protein, periplasmic	3		3.97416	0.00273125		0.0480679	0.990058		4.54221	0.000490455
trpE	component I of anthranilate synthase	3		3.97392	4.06e-06		1.29642	0.379156		4.5649	8.86e-08
ybaY	outer membrane lipoprotein	3		3.9665	5.47e-05		-0.718458	0.685633		3.91906	7.72e-05
sufA	Fe-S cluster assembly protein	3		3.936	1.49e-07		-0.35763	0.815612		2.56776	0.00122159
fbaB	fructose-bisphosphate aldolase class I	3		3.93529	8.43e-05		-3.26365	0.00979865		2.51854	0.0186533
sfmA	FimA homolog	3		3.92669	0.00297061		0.989552	0.695954		4.03695	0.00221001
ybhP	endo/exonuclease/phosphatase family protein	3		3.89101	0.00135999		-1.16489	0.599072		2.21336	0.0987873
paoB	PaoABC aldehyde oxidoreductase, FAD-containing subunit	3		3.87111	1.27e-06		-0.364437	0.850083		2.50076	0.00351456
ypfG	DUF1176 family protein	3		3.86753	9.24e-08		1.69751	0.130545		2.97543	7.25e-05
fic	stationary-phase adenosine monophosphate-protein transferase domain protein	3		3.85451	2.13e-06		-0.709922	0.638438		3.29898	7.39e-05
bhsA	biofilm, cell surface and signaling protein	3		3.83897	0.00102477		2.89196	0.0725813		3.30399	0.00589242
ybeD	UPF0250 family protein	3		3.79731	5.12e-09		1.02277	0.359567		2.66283	8.52e-05
cspI	Qin prophage; cold shock protein	3		3.73378	0.00561809		1.05957	0.654179		3.7658	0.00540681
ydfD	Qin prophage; uncharacterized protein	3		3.72294	0.0306118		2.32193	NA		3.48986	0.0476986
ybdK	weak gamma-glutamyl:cysteine ligase	3		3.67616	2.19e-05		-1.28308	0.384217		2.51855	0.00591659
cbdX	putative cytochrome bd-II oxidase subunit	3		3.67519	5.13e-05		-0.779868	0.69902		3.74129	3.85e-05
yqjG	putative S-transferase	3		3.67341	1.06e-07		-0.322543	0.817054		2.82963	7.57e-05
yliI	soluble aldose sugar dehydrogenase	3		3.62693	0.000149066		-2.0226	0.193481		1.97566	0.0606042
iscR	isc operon transcriptional repressor; suf operon transcriptional activator; oxidative stress- and iron starvation-inducible; autorepressor	3		3.61621	0.00140099		1.27166	0.509797		3.33112	0.00380264
acnA	aconitate hydratase 1	3		3.61372	9.72e-08		-0.844125	0.478638		1.06448	0.191556
mntS	Mn(2)-response protein, MntR-repressed	3		3.61229	0.000147594		0.84018	0.617812		5.56292	1.23e-09
yebW	uncharacterized protein	3		3.59885	4.38e-10		0.502352	0.662851		2.88055	1.22e-06
ydiH	uncharacterized protein	3		3.5881	5.01e-14		-0.871689	0.329433		2.67853	5.39e-08
tam	trans-aconitate methyltransferase	3		3.55444	2.95e-06		-1.28911	0.324519		2.91488	0.000200007
ygdI	DUF903 family verified lipoprotein	3		3.55209	0.000355618		-1.04618	0.557555		2.84274	0.00579427
yaiY	DUF2755 family inner membrane protein	3		3.53869	3.51e-07		2.94206	0.00028137		4.51943	1.93e-11
cynT	carbonic anhydrase	3		3.53826	0.0103775		2.60942	NA		3.95475	0.00338105
eutJ	ethanolamine utilization protein, HSP70/actin superfamily protein	3		3.52989	0.0286406		1.17694	NA		3.91193	0.0140352
hspQ	heat shock protein involved in degradation of mutant DnaA; hemimethylated oriC DNA-binding protein	3		3.51804	8.84e-11		1.13502	0.19936		3.16994	8.36e-09
allR	transcriptional repressor of all and gcl operons; glyoxylate-induced	3		3.51688	3.4e-08		-0.430748	0.719611		2.34291	0.000466816
sufB	component of SufBCD Fe-S cluster assembly scaffold	3		3.49966	1.1e-07		-1.00224	0.377115		1.57885	0.031778
ydhS	putative oxidoreductase	3		3.49429	8.93e-06		-0.34549	0.830466		2.67571	0.00109624
cbdA	cytochrome bd-II oxidase, subunit I	3		3.43195	2.08e-05		-0.460539	0.769065		3.75531	2.91e-06
glgS	motility and biofilm regulator	3		3.4274	0.00420344		-0.585869	0.793206		4.81228	2.97e-05
yohO	putative membrane protein	3		3.42313	0.00225825		1.61275	0.399271		2.88252	0.0132674
clsB	cardiolipin synthase 2	3		3.42091	1.84e-06		-1.36246	0.29045		1.44513	0.0787795
ybcL	inactive polymorphonuclear leukocyte migration suppressor; DLP12 prophage; secreted protein, UPF0098 family	3		3.40683	3.58e-12		0.533451	0.600415		3.24235	5.66e-11
osmF	putative ABC superfamily transporter periplasmic-binding protein	3		3.40216	3.3e-05		-1.70035	0.196042		2.18413	0.0127288
trpD	fused glutamine amidotransferase (component II) of anthranilate synthase/anthranilate phosphoribosyl transferase	3		3.40026	4.11e-05		0.256081	0.882194		3.68608	8.14e-06
yaiC	diguanylate cyclase, cellulose regualtor	3		3.39418	3.56e-06		0.888705	0.521401		3.41062	3.3e-06
yjiC	uncharacterized protein	3		3.38864	0.00331052		-0.900538	0.717357		-2.14186	0.264935
gadX	acid resistance regulon transcriptional activator; autoactivator	3		3.38144	7.17e-06		-1.00664	0.437208		2.41541	0.00225421
sufD	component of SufBCD Fe-S cluster assembly scaffold	3		3.38108	3.16e-10		-0.689629	0.475488		1.37523	0.0228035
yncL	stress-induced small inner membrane enterobacterial protein	3		3.37559	0.00221212		0.468183	0.831578		4.55519	1.87e-05
nhaA	sodium-proton antiporter	3		3.37298	1.07e-08		-0.496575	0.651995		2.6443	1.28e-05
ugpB	glycerol-3-phosphate transporter subunit	3		3.36828	0.000737388		0.920968	0.600415		4.69827	1.11e-06
yfjZ	CP4-57 prophage; antitoxin of the YpjF-YfjZ toxin-antitoxin system	3		3.36545	0.100336		1.75446	NA		4.72495	0.0115487
yhjG	putative inner membrane-anchored periplasmic AsmA family protein	3		3.35367	3.21e-06		-0.966609	0.444058		2.45629	0.00112818
rzpR	pseudogene	4		3.34629	0.0130079		1.54693	NA		2.94355	0.0342063
sufC	SufBCD Fe-S cluster assembly scaffold protein, ATP-binding protein	4		3.34023	7.81e-10		-0.830483	0.386743		1.23215	0.0479219
ydjN	putative transporter	4		3.33704	1e-10		1.11505	0.182852		1.66362	0.00298662
cysC	adenosine 5'-phosphosulfate kinase	4		3.3242	0.000161813		-1.07361	0.509797		0.170851	0.900015
ldrA	toxic polypeptide, small	4		3.27976	0.060193		2.38226	NA		4.5479	0.00591659
ydcS	polyhydroxybutyrate (PHB) synthase, ABC transporter periplasmic binding protein homolog	4		3.27851	0.00180668		-1.32694	0.445283		2.85728	0.00788126
elaB	DUF883 family protein, putative membrane-anchored ribosome-binding protein	4		3.26792	0.000602139		-2.24967	0.101781		2.5241	0.0110749
ytfK	DUF1107 family protein	4		3.25233	0.00676466		-0.529254	0.812333		3.66486	0.00206252
alaE	alanine exporter, alanine-inducible, stress-responsive	4		3.24662	0.00398453		0.664278	0.738772		5.25097	8.72e-07
ybbY	putative uracil/xanthine transporter	4		3.24274	9.59e-08		0.272227	0.850083		2.66737	2.05e-05
narW	nitrate reductase 2 (NRZ), delta subunit (assembly subunit)	4		3.24065	0.00723027		-0.365858	0.886377		2.44487	0.0551339
ydfK	cold shock protein, function unknown, Qin prophage	4		3.23176	0.0019944		-0.331883	0.877189		3.23172	0.00210694
chaB	cation transport regulator	4		3.22077	0.000136744		1.02861	0.497542		2.50401	0.00446727
cbdB	cytochrome bd-II oxidase, subunit II	4		3.20365	0.000454394		-0.613399	0.713879		3.64692	5.52e-05
narU	nitrate/nitrite transporter	4		3.20093	0.00238554		-1.50811	0.425747		2.41344	0.0294293
dosP	oxygen sensor, c-di-GMP phosphodiesterase, heme-regulated; cold- and stationary phase-induced bioflim regulator	4		3.19832	9.09e-06		0.873186	0.500006		2.09603	0.00638008
dppA	dipeptide transporter	4		3.17418	0.00173608		-1.39661	0.392991		2.24162	0.0367327
ybgA	DUF1722 family protein	4		3.1701	0.000721597		-1.98361	0.190107		1.21872	0.272585
yhfG	putative Fic-binding protein	4		3.15134	1.46e-05		-0.412574	0.776695		2.81982	0.000144873
feaR	transcriptional activator for tynA and feaB	4		3.14554	0.000904873		0.428	0.813861		3.34711	0.000413112
yhdW	pseudogene	4		3.143	0.000231265		-0.513488	0.769398		3.44151	4.66e-05
yedS	pseudogene	4		3.14206	5.25e-05		0.335983	0.834131		3.12905	6.29e-05
ysgA	putative carboxymethylenebutenolidase	4		3.14118	3.19e-13		-1.50772	0.0127868		2.1002	3.12e-06
soxS	superoxide response regulon transcriptional activator; autoregulator	4		3.1314	0.000300411		0.526567	0.740964		2.20848	0.0158833
eutA	reactivating factor for ethanolamine ammonia lyase	4		3.12363	0.000389219		0.817403	0.637582		2.92256	0.00106957
cfa	cyclopropane fatty acyl phospholipid synthase (unsaturated-phospholipid methyltransferase)	4		3.12036	0.000355618		-0.679442	0.664422		1.67786	0.0824371
amyA	cytoplasmic alpha-amylase	4		3.11997	7.51e-06		-0.933915	0.440449		2.50916	0.000491401
mdtF	anaerobic multidrug efflux transporter, ArcA-regulated	4		3.09574	0.000186703		-0.266792	0.875722		2.14441	0.0142843
ybiI	DksA-type zinc finger protein	4		3.08378	0.00291522		0.328729	0.876171		3.05026	0.00338105
gapC	pseudogene	4		3.08054	1.19e-07		-1.54357	0.0644836		1.92294	0.00187573
ygaM	DUF883 family protein, putative membrane-anchored ribosome-binding protein	4		3.07796	0.0124265		-3.26814	0.0424137		2.44315	0.0583298
ddpA	D-ala-D-a la transporter subunit	4		3.06711	0.0101185		-0.172763	0.947439		3.00535	0.0127814
ypeC	DUF2502 family putative periplasmic protein	4		3.05806	1.02e-05		3.50434	2.69e-06		3.83454	1.48e-08
yodC	uncharacterized protein	4		3.05657	0.000195436		0.0825061	0.96499		3.68424	4.36e-06
argT	lysine/arginine/ornithine transporter subunit	4		3.05134	0.000563651		1.14664	0.437208		3.56962	4.29e-05
paoC	PaoABC aldehyde oxidoreductase, Moco-containing subunit	4		3.04111	0.000194484		-0.280407	0.872831		1.82675	0.0391903
ecnB	entericidin B membrane lipoprotein	4		3.03871	0.00189697		1.47939	0.341769		3.19626	0.00108766
ychH	DUF2583 family putative inner membrane protein	4		3.03346	0.0323879		-1.21844	0.60467		2.65253	0.0721237
cysK	cysteine synthase A, O-acetylserine sulfhydrolase A subunit	4		3.00768	9.44e-10		-0.507443	0.579331		1.28723	0.0191301
ydiZ	uncharacterized protein	4		3.00472	0.00214137		-1.34507	0.409731		2.86414	0.00380832
chaC	cation transport regulator	4		3.00362	5.5e-13		0.10583	0.914513		2.60797	9.01e-10
rhsO	pseudogene	4		3.00115	0.00444338		1.68089	0.327422		3.75727	0.000203712
csgD	csgBAC operon transcriptional regulator	4		2.98	1.78e-08		-0.0274059	0.985654		4.4663	2.43e-18
ahr	aldehyde reductase, NADPH-dependent, Zn-containing, broad specificity	4		2.9587	0.00150418		-1.26472	0.414925		3.04135	0.00114968
narV	nitrate reductase 2 (NRZ), gamma subunit	4		2.92516	0.00050565		0.040072	0.986811		2.33465	0.00766904
ldtE	murein L,D-transpeptidase	4		2.92048	0.00573378		-1.4026	0.414925		2.84217	0.00780758
sodC	superoxide dismutase, Cu, Zn, periplasmic	4		2.9202	0.000478035		-1.0215	0.46884		1.50444	0.107167
grxB	glutaredoxin 2 (Grx2)	4		2.91372	2.2e-06		-1.95434	0.0142315		-0.397882	0.639186
ybdR	putative Zn-dependent NAD(P)-binding oxidoreductase	4		2.90962	7.9e-12		0.0895801	0.928523		1.74539	0.000117746
sufS	cysteine desulfurase, stimulated by SufE; selenocysteine lyase, PLP-dependent	4		2.89758	1.17e-08		-0.769235	0.385637		1.31213	0.0200872
ybiO	mechanosensitive channel protein, intermediate conductance	4		2.89543	0.000277838		-0.924999	0.512505		1.97035	0.019979
ddpB	D-ala-D-ala transporter subunit	4		2.85538	0.0190444		0.0601416	0.984652		2.19451	0.0892631
hslJ	heat-inducible lipoprotein involved in novobiocin resistance	4		2.85468	2.8e-05		3.99498	1.06e-08		2.36737	0.000778625
fadM	long-chain acyl-CoA thioesterase III	4		2.82499	1.87e-05		0.803387	0.501712		2.56967	0.000132868
yegK	ser/thr phosphatase-related protein	4		2.82203	0.0124533		2.20049	NA		2.79379	0.0137414
phnN	ribose 1,5-bisphosphokinase	4		2.79712	0.0159		0.668267	0.760117		2.79858	0.0164885
bolA	stationary-phase morphogene, transcriptional repressor for mreB; also regulator for dacA, dacC, and ampC	4		2.77959	0.000195394		-0.30145	0.840321		3.00002	5.37e-05
fxsA	suppressor of F exclusion of phage T7	4		2.77487	0.016711		0.71669	0.719611		1.42518	0.280177
clpB	protein disaggregation chaperone	4		2.75818	0.00407972		0.878753	0.597037		2.42234	0.0138945
narY	nitrate reductase 2 (NRZ), beta subunit	4		2.74655	0.00434853		-1.05663	0.533166		1.42375	0.190808
yacH	uncharacterized protein	4		2.74301	0.000647042		-0.907577	0.577023		2.90336	0.000289208
yqaE	cyaR sRNA-regulated protein	4		2.73632	0.0148674		-0.202902	0.931482		2.62575	0.0216134
paoD	moco insertion factor for PaoABC aldehyde oxidoreductase	4		2.73346	0.00109648		-0.00293418	0.9987		1.64455	0.074777
ycgG	putative membrane-anchored cyclic-di-GMP phosphodiesterase	4		2.73281	0.00586737		0.849671	0.632483		3.63262	0.000136726
ppdA	putative prepilin peptidase-dependent protein	4		2.71282	0.000724405		1.11043	0.417449		2.26144	0.00638008
puuP	putrescine importer	4		2.70811	0.000259656		2.47263	0.00610308		3.68264	2.14e-07
arfA	alternate ribosome-rescue factor A	4		2.70783	5.11e-07		0.767245	0.426332		1.95544	0.000565116
csiE	stationary phase inducible protein	4		2.70434	0.0433		-0.569948	0.813179		1.45177	0.342513
ugpE	glycerol-3-phosphate transporter subunit	4		2.70379	0.0261511		0.519561	0.81827		3.16769	0.00824291
ybfQ	pseudogene	4		2.68401	0.198012		2.72964	NA		4.29854	0.0222054
modA	molybdate transporter subunit	4		2.6645	1.03e-06		0.36872	0.717357		4.21651	1.47e-15
eutH	ethanolamine transporter	4		2.65499	0.000866723		-0.580935	0.716043		2.01024	0.0166548
sixA	phosphohistidine phosphatase	4		2.64453	1.53e-09		0.744001	0.314787		2.68653	1.15e-09
ddpD	D,D-dipeptide permease system, ATP-binding component	4		2.64062	0.000340411		-0.250513	0.875735		1.61432	0.0445878
treF	cytoplasmic trehalase	4		2.63565	3.96e-06		-0.122495	0.924423		1.88159	0.00173002
sbmC	DNA gyrase inhibitor	4		2.63445	0.000305693		-1.35683	0.242616		2.28116	0.00230132
ggt	gamma-glutamyltranspeptidase	4		2.63234	1.99e-05		-1.02881	0.32718		1.81582	0.00539964
appA	phosphoanhydride phosphorylase	4		2.63082	0.000257339		-0.521398	0.688779		2.8743	5.82e-05
yfiL	lipoprotein	4		2.62907	0.00331052		-0.748092	0.665296		2.34732	0.010392
yhiL	pseudogene	4		2.62555	0.00835353		1.79992	0.242616		1.8616	0.082654
yfdC	putative inner membrane protein	4		2.62433	0.00149857		-0.202703	0.908984		1.93802	0.0262591
yedR	inner membrane protein	4		2.61335	0.0472156		2.98285	0.0881754		1.78198	0.216621
cysM	cysteine synthase B (O-acetylserine sulfhydrolase B)	4		2.59794	3.32e-08		0.526351	0.542653		1.03178	0.053996
bfr	bacterioferritin, iron storage and detoxification protein	4		2.59202	4.02e-05		-1.15993	0.256157		1.98787	0.00249485
yhdN	DUF1992 family protein	4		2.58398	1.04e-08		0.358618	0.675157		1.70719	0.00032936
yidH	DUF202 family inner membrane protein	4		2.57566	1.06e-10		-0.0207133	0.986109		1.83017	1.15e-05
cbpA	DnaK co-chaperone; curved DNA-binding protein	4		2.56203	0.000446978		-0.750389	0.558482		1.67076	0.0322549
puuA	glutamate--putrescine ligase	4		2.53807	1.37e-05		2.4932	0.000153142		3.95253	1.48e-12
leuA	2-isopropylmalate synthase	4		2.51912	1.15e-10		0.606944	0.385732		3.14975	2.97e-16
ycjX	DUF463 family protein, putative P-loop NTPase	4		2.51114	0.00802082		0.773939	0.634803		1.26502	0.239991
melA	alpha-galactosidase, NAD(P)-binding	4		2.50087	0.000647042		-0.807422	0.530408		0.58445	0.535332
yjdC	putative transcriptional regulator	4		2.50012	1.06e-07		-0.109883	0.916647		2.09488	1.32e-05
phoH	ATP-binding protein; putative PhoH family P-loop ATPase	4		2.49986	0.0245357		2.45165	0.110215		4.05636	0.000108973
dbpA	ATP-dependent RNA helicase, specific for 23S rRNA	4		2.49473	0.0074866		1.31921	0.374809		1.23919	0.242146
csgE	curlin secretion specificity factor	4		2.49086	0.0203041		0.821971	0.667201		4.57639	2.9e-06
narZ	nitrate reductase 2 (NRZ), alpha subunit	4		2.48772	0.00679627		-1.03689	0.506855		1.62334	0.102542
yccT	UPF0319 family protein	4		2.47322	0.00436951		0.199504	0.914655		3.09146	0.000244713
ydhL	DUF1289 family protein	4		2.46858	0.00885249		-0.9237	0.590377		2.26861	0.0186411
yfeN	putative outer membrane protein	4		2.46707	0.0214456		1.05844	0.566365		2.92974	0.00517756
ygcR	putative flavoprotein	4		2.46161	0.0279166		1.72205	NA		3.12833	0.00320863
pagP	phospholipid:lipid A palmitoyltransferase	4		2.44979	0.000811239		-1.60663	0.155507		1.63963	0.0360035
yedY	membrane-anchored, periplasmic TMAO, DMSO reductase	4		2.4496	0.000808372		0.0213459	0.990925		2.33352	0.0016513
yrbL	Mg(2+)-starvation-stimulated protein	4		2.4431	3.84e-07		-1.36474	0.0384132		1.72382	0.000624906
ybfA	DUF2517 family protein	4		2.44089	0.014628		-1.32304	0.415416		2.86301	0.00365192
rpoS	RNA polymerase, sigma S (sigma 38) factor	4		2.44036	6.95e-06		-0.51736	0.598081		2.71185	4.75e-07
yjjU	putative patatin-like family phospholipase	4		2.43855	1.9e-11		-0.378459	0.599072		1.82015	1.26e-06
yhjD	inner membrane putative BrbK family alternate lipid exporter	4		2.43855	0.00960407		-0.7571	0.640917		0.848008	0.459473
phnO	aminoalkylphosphonate N-acetyltransferase	4		2.41991	2.45e-05		-0.308387	0.790711		1.95785	0.00100617
yfbV	UPF0208 family inner membrane protein	4		2.41977	1.15e-10		-0.0697911	0.935535		2.18395	1e-08
yehE	DUF2574 family protein	4		2.41899	0.0169376		0.336737	0.865979		2.53623	0.0124102
dmlA	D-malate oxidase, NAD-dependent; putative tartrate dehydrogenase	4		2.41557	1.06e-08		-0.581595	0.470994		1.83139	2.82e-05
yehY	inner membrane putative ABC superfamily transporter permease	4		2.40346	0.00153446		-1.66661	0.171253		0.655237	0.497377
puuB	gamma-glutamylputrescine oxidoreductase	4		2.39777	0.0267763		0.226187	0.924204		2.71962	0.010893
blc	outer membrane lipoprotein (lipocalin), cell division and growth function	4		2.38549	0.0389589		-1.70025	0.348112		2.06781	0.085905
modB	molybdate transporter subunit	4		2.38488	1.44e-06		0.185511	0.858067		3.45197	7.06e-13
phnC	phosphonate ABC transporter ATP-binding subunit	4		2.38303	0.322933		-0.153853	0.978435		8.87175	2.37e-06
sufE	sulfur acceptor protein	4		2.37718	0.000163619		-0.303064	0.80822		0.899656	0.228934
ldtC	L,D-transpeptidase linking Lpp to murein	4		2.36499	0.000231265		-0.401463	0.735989		1.57757	0.0212108
leuB	3-isopropylmalate dehydrogenase, NAD(+)-dependent	4		2.36389	6.81e-05		0.815402	0.421327		3.25189	1.47e-08
gcl	glyoxylate carboligase	4		2.36095	0.00183378		-0.788017	0.579331		1.67537	0.0374747
ybhN	UPF0104 family inner membrane protein	4		2.35956	0.00299924		-0.515101	0.729247		0.73784	0.459326
zntR	zntA gene transcriptional activator	4		2.34844	2.89e-06		0.0538444	0.963248		1.49998	0.00503108
nnr	bifunctional NAD(P)H-hydrate repair enzyme; C-terminal domain ADP-dependent (S)-NAD(P)H-hydrate dehydratase and N-terminal domain NAD(P)H-hydrate epimerase	4		2.34443	0.00119496		0.156425	0.9182		2.1685	0.00318664
ddpC	D-ala-D-ala transporter subunit	4		2.32961	0.00190646		-0.187889	0.910295		1.53859	0.0577417
ydaM	diguanylate cyclase, csgD regulator	4		2.32229	0.00741439		-2.29759	0.0490351		1.32322	0.171084
potI	putrescine transporter subunit: membrane component of ABC superfamily	4		2.31532	1.47e-05		0.715327	0.460913		1.79507	0.00134895
cbpM	modulator of CbpA co-chaperone	4		2.30937	0.00139221		-0.472506	0.716962		1.73975	0.0218114
gstA	glutathionine S-transferase	4		2.30848	3.08e-05		-0.416414	0.68181		1.9029	0.000894268
xylA	D-xylose isomerase	4		2.29443	0.00322561		-0.466749	0.740788		1.74276	0.0329285
norV	anaerobic nitric oxide reductase flavorubredoxin	4		2.2892	4.75e-05		-0.0255355	0.986811		1.8474	0.0015554
ynhF	stress response membrane	4		2.28741	0.00792674		-0.673141	0.684237		3.53404	1.24e-05
lsrD	autoinducer 2 import system permease protein	4		2.2848	0.09553		0.339526	0.896591		3.33344	0.0109492
yddM	putative DNA-binding transcriptional regulator	4		2.28228	1.49e-06		-0.0391098	0.973096		2.36495	5.78e-07
torC	trimethylamine N-oxide (TMAO) reductase I, cytochrome c-type subunit	4		2.27165	0.0435709		0.331452	NA		2.64335	0.0157664
artP	arginine transporter subunit	4		2.26992	0.00278537		0.573952	0.665296		1.1525	0.178647
yfcF	glutathione S-transferase	4		2.25424	2.15e-07		-0.603496	0.445283		1.34868	0.00385124
yibT	uncharacterized protein	4		2.25248	0.050716		-0.0832642	0.973256		3.09281	0.00560281
ygbE	DUF3561 family inner membrane protein	5		2.24918	8.35e-06		0.402164	0.671803		1.15908	0.0390251
dgcZ	diguanylate cyclase, zinc-sensing	5		2.24628	0.000491686		0.194915	0.882355		2.05207	0.00175279
dkgA	2,5-diketo-D-gluconate reductase A	5		2.24133	0.0247756		-1.72383	0.249944		1.38994	0.207866
yphA	DoxX family inner membrane protein	5		2.23567	0.0467678		-0.450088	0.833786		3.10552	0.00411809
jayE	pseudogene	5		2.20694	0.0204523		0.90049	0.597252		2.25805	0.0173097
ycjY	S9 homolog non-peptidase family protein	5		2.20546	0.000417773		-0.922969	0.418885		1.51178	0.0235169
nudC	NADH pyrophosphatase	5		2.20397	5.04e-07		0.570716	0.457635		1.41988	0.00230132
cutC	copper homeostasis protein	5		2.19765	1.69e-07		-0.192148	0.82234		1.83162	2.06e-05
trpC	fused indole-3-glycerolphosphate synthetase/N-(5-phosphoribosyl)anthranilate isomerase	5		2.18634	3.29e-09		-0.0226884	0.980371		1.96694	1.45e-07
ydiR	putative electron transfer flavoprotein, FAD-binding subunit	5		2.18183	0.000612827		0.283593	0.837794		2.01628	0.00178071
yedA	amino acid exporter for phenylalanine, threonine	5		2.17954	0.00197897		1.66516	0.100987		3.13818	1.64e-06
cbl	ssuEADCB/tauABCD operon transcriptional activator	5		2.17632	0.000239166		-0.0331268	0.982219		1.15984	0.0807568
ibpB	heat shock chaperone	5		2.17485	0.0901276		1.74984	0.363093		3.34575	0.00589804
yffR	CPZ-55 prophage; uncharacterized protein	5		2.17293	0.0362552		0.1267	0.954257		2.75074	0.00668615
arnB	uridine 5'-(beta-1-threo-pentapyranosyl-4-ulose diphosphate) aminotransferase, PLP-dependent	5		2.17148	0.00107199		-0.944744	0.417018		1.29528	0.0754435
yhjY	autotransporter beta-domain protein	5		2.16979	0.0593574		-0.672667	0.730202		3.31733	0.00248609
yehM	uncharacterized protein	5		2.16919	0.00089507		1.33844	0.19115		2.40907	0.00016586
ibpA	heat shock chaperone	5		2.1502	0.0836838		1.23206	0.533797		2.47739	0.0448237
glcF	glycolate oxidase 4Fe-4S iron-sulfur cluster subunit	5		2.14187	0.0319096		-0.547723	0.755767		2.40001	0.0157664
yjiN	zinc-type alcohol dehydrogenase-like protein	5		2.14172	5.24e-05		-1.10109	0.197016		-0.131514	0.873206
pheA	chorismate mutase and prephenate dehydratase, P-protein	5		2.14158	0.000241435		0.318057	0.772724		1.32212	0.0352451
lsrA	autoinducer 2 import ATP-binding protein	5		2.13963	0.209821		0.065569	0.986811		3.73276	0.0193458
yfjQ	CP4-57 prophage; uncharacterized protein	5		2.13792	0.0177377		0.822147	0.606581		2.40157	0.00631926
potG	putrescine transporter subunit: ATP-binding component of ABC superfamily	5		2.12824	0.0652237		1.8296	0.284682		3.40208	0.00170621
pspC	psp operon transcription co-activator	5		2.12767	9.05e-06		0.438263	0.626682		3.038	4.82e-11
hokD	Qin prophage; small toxic polypeptide	5		2.12493	0.00409609		0.0672818	0.966606		2.39023	0.00109624
potH	putrescine transporter subunit: membrane component of ABC superfamily	5		2.12021	0.0135714		1.52248	0.249273		2.11838	0.0137897
ycbK	M15A protease-related family periplasmic protein	5		2.11979	0.000276988		-0.600195	0.55899		1.82085	0.00232588
yjgR	DUF853 family protein with NTPase fold	5		2.11967	0.000137611		0.130417	0.913481		2.09768	0.000175216
ppdB	putative prepilin peptidase-dependent protein	5		2.11776	0.000646281		0.517984	0.651186		1.87183	0.00318664
dinJ	antitoxin of YafQ-DinJ toxin-antitoxin system	5		2.11534	2.21e-05		-0.572485	0.521401		1.88239	0.00022015
btuE	glutathione peroxidase	5		2.11391	4.48e-08		0.0614077	0.944886		1.24588	0.00265885
kdpC	potassium translocating ATPase, subunit C	5		2.10329	0.00633226		-0.049754	0.978987		1.7317	0.0305212
ddpF	D,D-dipeptide permease system, ATP-binding component	5		2.1018	0.022277		-0.569962	0.740792		1.3794	0.173894
mhpA	3-(3-hydroxyphenyl)propionate hydroxylase	5		2.09885	0.0562494		1.5084	0.377115		2.91353	0.00484953
ptrB	protease II	5		2.09651	1.61e-08		-0.503643	0.445453		0.953215	0.0210968
ugpA	glycerol-3-phosphate transporter subunit	5		2.08668	0.172237		0.542093	0.844848		3.67113	0.00953726
brnQ	branched-chain amino acid transport system 2 carrier protein; LIV-II transport system for Ile, Leu, and Val	5		2.08367	0.000675287		0.846162	0.399271		1.46809	0.0237265
spy	periplasmic ATP-independent protein refolding chaperone, stress-induced	5		2.08018	0.0031445		-1.18902	0.291326		1.99836	0.00498589
ygiV	transcriptional repressor for mcbR biofilm gene	5		2.07592	0.00770386		-0.59694	0.662637		1.37568	0.102254
iscS	cysteine desulfurase (tRNA sulfurtransferase), PLP-dependent	5		2.06872	0.126938		1.40845	0.503365		2.94319	0.0242641
csgF	curli nucleation outer membrane protein	5		2.06641	0.160263		1.70292	0.445283		5.07518	3.85e-05
ygaC	uncharacterized protein	5		2.05917	0.000724405		2.74159	2.26e-05		2.23173	0.000211777
hslV	peptidase component of the HslUV protease	5		2.05913	0.0203348		0.788323	0.597252		0.93466	0.367695
ldtA	L,D-transpeptidase linking Lpp to murein	5		2.05862	0.0270328		-0.880236	0.576169		2.08739	0.0267548
gadW	transcriptional activator of gadA and gadBC; repressor of gadX	5		2.05134	0.00294018		-0.632699	0.599072		1.84294	0.00881459
ytfQ	galactofuranose binding proteint: periplasmic-binding component of ABC superfamily	5		2.04204	0.0607325		0.488869	0.800407		2.30077	0.0342063
xylB	xylulokinase	5		2.0388	0.00572889		-0.112707	0.944039		1.74181	0.0221495
gcd	glucose dehydrogenase	5		2.03814	0.032107		4.03167	3.2e-05		2.06199	0.032183
pfo	pyruvate-flavodoxin oxidoreductase	5		2.03105	1.81e-05		-0.0224568	0.985867		0.485417	0.419144
yafL	putative lipoprotein and C40 family peptidase	5		2.02707	0.00183244		0.0690067	0.963248		1.18455	0.100158
hcaR	hca operon transcriptional regulator	5		2.02646	0.0707866		0.225103	0.918677		2.56357	0.019858
yohK	LrgB family inner membrane protein	5		2.02203	0.0152687		0.560336	0.695973		1.39887	0.121523
yegQ	putative peptidase	5		2.01934	0.0417687		1.9251	0.175773		2.01463	0.0458458
ycaP	UPF0702 family putative inner membrane protein	5		2.01133	0.0121677		-0.784133	0.577684		1.82348	0.0265506
ydfJ	pseudogene	5		2.00052	0.0140593		0.321621	0.848468		2.65134	0.00063694
cueR	copper-responsive regulon transcriptional regulator	5		1.99593	0.000104531		-0.364957	0.696116		1.73072	0.00102366
rpoE	RNA polymerase sigma E factor	5		1.98958	0.000359373		-0.227232	0.837921		1.79185	0.00165293
yhhT	UPF0118 family putative transporter	5		1.97422	0.00153455		-0.609792	0.590511		1.0914	0.116473
yccA	HflBKC-binding inner membrane protein, UPF0005 family	5		1.97265	0.000121209		-0.632922	0.468361		1.08126	0.0547581
yegE	putative diguanylate cyclase	5		1.9721	9.66e-06		-0.623123	0.418541		1.11894	0.0211545
glnP	glutamine transporter subunit	5		1.97122	0.00244644		2.0459	0.00883991		1.78342	0.00706839
nfrB	bacteriophage N4 receptor, inner membrane subunit	5		1.97012	0.00410185		0.553861	0.642136		1.75068	0.0127288
yohD	DedA family inner membrane protein	5		1.96754	9.05e-06		-0.218242	0.806707		1.61886	0.000402041
ppsA	phosphoenolpyruvate synthase	5		1.94125	0.00534005		-2.33274	0.00388561		1.16797	0.127066
modC	molybdate transporter subunit	5		1.93845	0.00188761		0.347573	0.760117		2.98816	4.61e-07
phr	deoxyribodipyrimidine photolyase, FAD-binding	5		1.93275	0.00542845		-0.627885	0.602005		-0.293201	0.761189
mntH	manganese/divalent cation transporter	5		1.93186	0.0138189		0.655173	0.620646		3.29759	7.75e-06
acpH	acyl carrier protein (ACP) phosphodiesterase; ACP hydrolyase	5		1.93048	5.7e-06		0.0834669	0.931482		1.72892	6.61e-05
nhaR	transcriptional activator of nhaA	5		1.92975	1.54e-05		-0.22493	0.797777		1.71893	0.000164656
baeR	response regulator in two-component regulatory system with BaeS	5		1.92813	7.51e-06		0.0213389	0.985295		1.13453	0.0147975
yafD	endo/exonuclease/phosphatase family protein	5		1.92808	0.00213353		-0.933465	0.35499		0.440496	0.587768
yjgH	UPF0131 family protein	5		1.92468	0.010396		-0.854582	0.516883		1.74988	0.0228035
ybhB	kinase inhibitor homolog, UPF0098 family	5		1.92171	0.0082337		-0.301392	0.827734		1.65895	0.0271833
rsd	stationary phase protein, binds sigma 70 RNA polymerase subunit	5		1.91209	0.00271442		-0.12346	0.927372		2.06565	0.0011283
yraR	putative nucleoside-diphosphate-sugar epimerase	5		1.91024	5.21e-05		-0.278662	0.767194		1.31859	0.00846073
yafK	L,D-transpeptidase-related protein	5		1.90825	0.00357977		0.673055	0.551372		2.57189	4.95e-05
pabA	aminodeoxychorismate synthase, subunit II	5		1.90586	0.000647042		0.59128	0.551845		1.58496	0.00591659
cpsG	phosphomannomutase	5		1.90464	0.0168636		0.876271	0.522477		1.41461	0.0978776
rclA	reactive chlorine stress species (RCS) resistance protein; pyridine nucleotide-dependent disulfide oxidoreductase family	5		1.9014	0.0408481		-1.14373	0.460907		1.15156	0.267858
cheB	fused chemotaxis regulator: protein-glutamate methylesterase in two-component regulatory system with CheA	5		1.89141	0.0431796		1.32932	NA		1.77439	0.0632554
ycaD	putative MFS-type transporter	5		1.88588	0.0345013		3.31268	0.000446685		3.7496	5.15e-06
iaaA	Isoaspartyl peptidase	5		1.88238	0.0117413		-0.327446	0.812333		0.158305	0.883329
yedQ	putative membrane-anchored diguanylate cyclase	5		1.8742	3.54e-05		-0.276481	0.746177		1.36425	0.00409891
cycA	D-alanine/D-serine/glycine transporter	5		1.86616	0.00368777		1.90646	0.014746		2.33286	0.000200007
yeeO	putative multdrug exporter, MATE family	5		1.86409	1.03e-05		-0.512148	0.517023		1.1556	0.0112451
ycfJ	uncharacterized protein	5		1.85252	0.0177387		4.67907	9.02e-11		4.42353	1.94e-10
potF	putrescine transporter subunit: periplasmic-binding component of ABC superfamily	5		1.85137	0.148924		1.62925	0.389305		3.72723	0.00144877
yjjV	putative DNase	5		1.84963	0.000311275		0.086514	0.941854		1.49619	0.004862
ycfH	putative DNase	5		1.84898	0.00753563		0.859893	0.444058		1.40292	0.0542486
sstT	sodium:serine/threonine symporter	5		1.84732	0.000494269		0.435165	0.642236		1.7119	0.00149799
yniD	uncharacterized protein	5		1.844	0.049647		0.51008	NA		1.36602	0.181367
yehX	putative ABC superfamily transporter ATP-binding subunit	5		1.83863	0.0107921		-2.73638	0.0106362		0.272724	0.789958
csiR	transcriptional repressor of csiD	5		1.83247	0.00422604		-0.272114	0.825961		0.623483	0.424105
yoaC	DUF1889 family protein	5		1.83188	0.0189838		0.0512067	0.978002		3.33718	4.24e-06
dppB	dipeptide/heme transporter	5		1.8219	0.187656		-1.63002	0.42862		2.84421	0.0305147
ybaN	DUF454 family inner membrane protein	5		1.82049	0.0444211		0.887453	0.554075		1.45451	0.130931
asr	acid shock-inducible periplasmic protein	5		1.81413	0.156125		0.0380501	0.990058		3.56282	0.00200609
yjbH	DUF940 family extracellular polysaccharide protein	5		1.81142	0.00310637		0.0972341	0.942483		1.46004	0.021851
ada	fused DNA-binding transcriptional dual regulator/O6-methylguanine-DNA methyltransferase	5		1.80821	0.000503134		0.42196	0.649271		0.89231	0.129224
hslR	ribosome-associated heat shock protein Hsp15	5		1.79962	0.00517205		0.989816	0.325005		1.17864	0.0892235
mokB	regulatory peptide	5		1.7984	0.00618445		-0.491033	0.685368		3.76882	3.09e-10
csgA	curlin subunit, amyloid curli fibers, cryptic	5		1.79599	0.0737531		1.09797	0.496214		2.60552	0.00568732
yccX	weak acylphosphatase	5		1.79401	0.0452202		-1.01278	0.492278		2.09887	0.0180216
alkA	3-methyl-adenine DNA glycosylase II	5		1.79367	0.00027624		-0.846511	0.311779		1.60483	0.00142541
marC	UPF0056 family inner membrane protein	5		1.79311	6.53e-05		-0.0601599	0.953309		1.04765	0.032009
ybdJ	DUF1158 family putative inner membrane protein	5		1.79146	0.000156742		0.662488	0.415416		1.09288	0.0339519
eamB	cysteine and O-acetylserine exporter	5		1.78827	0.000712117		0.469551	0.632326		2.24963	9.28e-06
yshB	uncharacterized protein	6		1.78495	4.26e-08		0.592469	0.294509		2.35836	7.37e-14
yddE	PhzC-PhzF family protein	6		1.77985	1.04e-05		-0.245077	0.750295		0.865255	0.0551339
fnr	oxygen-sensing anaerobic growth regulon transcriptional regulator; autorepressor	6		1.77975	0.000544436		0.922391	0.254143		1.42404	0.00759212
nlpD	activator of AmiC murein hydrolase activity, lipoprotein	6		1.77627	4.28e-08		-0.071177	0.923001		1.90959	3.66e-09
lsrB	autoinducer 2-binding protein	6		1.77417	0.182169		-0.35119	0.885326		2.60966	0.0406428
rseA	anti-sigma factor	6		1.77387	0.00159305		-0.284102	0.786435		1.6302	0.00433299
feaB	phenylacetaldehyde dehydrogenase	6		1.77177	0.000454394		0.383691	0.675157		1.85253	0.000237293
ydaS	Rac prophage; putative DNA-binding transcriptional regulator	6		1.76953	0.0428709		0.884179	0.558475		1.68427	0.0581488
emrK	EmrKY-TolC multidrug resistance efflux pump, membrane fusion protein component	6		1.76901	0.0437527		0.431527	0.797837		1.56612	0.08487
erpA	iron-sulfur cluster insertion protein	6		1.76826	0.000232637		1.01698	0.161797		1.78166	0.00022015
yobB	C-N hydrolase family protein	6		1.76772	0.000127111		0.182041	0.847315		1.18521	0.0157112
uvrA	ATPase and DNA damage recognition protein of nucleotide excision repair excinuclease UvrABC	6		1.76247	1.74e-05		-0.171446	0.837794		0.753663	0.108504
puuD	gamma-glutamyl-gamma-aminobutyrate hydrolase	6		1.76085	0.00499749		1.45342	0.0989865		3.53019	5.37e-10
cpsB	mannose-1-phosphate guanyltransferase	6		1.76052	0.0425309		1.27362	0.341769		2.11393	0.0115405
yjbR	DUF419 family protein	6		1.75978	0.00288447		-1.03163	0.267256		0.700378	0.316101
yeeY	LysR family putative transcriptional regulator	6		1.75689	0.00127732		-0.213821	0.844931		1.25747	0.0293991
alkB	oxidative demethylase of N1-methyladenine or N3-methylcytosine DNA lesions	6		1.75184	0.000161813		0.367658	0.673169		0.819781	0.127066
mcbR	colanic acid and biofilm gene transcriptional regulator, MqsR-controlled	6		1.75078	0.0262781		-0.534371	0.696116		1.46113	0.0766482
yedZ	inner membrane heme subunit for periplasmic YedYZ reductase	6		1.74805	0.00998126		0.00198182	0.9987		2.07706	0.00174435
dppC	dipeptide/heme transporter	6		1.74516	0.216246		-1.22717	0.579046		3.17131	0.0156047
yfeO	putative ion channel protein	6		1.74319	0.00426761		-0.294286	0.800582		1.1662	0.0758877
yedI	DUF808 family inner membrane protein	6		1.73329	8.55e-06		-0.0155574	0.989171		1.23398	0.00258112
motA	proton conductor component of flagella motor	6		1.7261	0.0877159		1.61948	0.268802		2.18297	0.0234671
yedJ	putative HD superfamily phosphohydrolase	6		1.7236	0.0128684		0.779501	0.492932		1.21994	0.100158
bfd	bacterioferritin-associated ferredoxin	6		1.72249	0.119475		-0.106436	0.96234		2.57205	0.0147975
leuD	3-isopropylmalate dehydratase small subunit	6		1.71866	0.0066185		0.253798	0.839065		2.90163	8.94e-07
yffO	CPZ-55 prophage; uncharacterized protein	6		1.71791	0.0965567		0.206918	0.92583		2.36146	0.0153837
cheY	chemotaxis regulator transmitting signal to flagellar motor component	6		1.71634	0.0177709		0.710132	0.581971		1.94975	0.00535371
quuQ	Qin prophage; putative antitermination protein Q	6		1.71587	0.022284		1.68485	0.100881		2.24175	0.00154768
hcaE	3-phenylpropionate dioxygenase, large (alpha) subunit	6		1.71499	2.98e-05		-0.195864	0.813832		1.52305	0.000285572
phnP	5-phospho-alpha-D-ribosyl 1,2-cyclic phosphate phosphodiesterase	6		1.70987	0.000172789		0.156443	0.875161		1.05702	0.0326356
glnH	glutamine transporter subunit	6		1.70382	0.00288447		1.20129	0.151001		1.6303	0.00481673
ivbL	ilvB operon leader peptide	6		1.70052	0.0242118		-0.497685	0.696278		1.35827	0.0868889
yajO	2-carboxybenzaldehyde reductase	6		1.69899	0.0319313		-1.25844	0.29543		0.692844	0.46384
lsrC	autoinducer 2 import system permease protein	6		1.69587	0.143361		-0.282114	0.896912		3.18909	0.00274063
uvrB	excinulease of nucleotide excision repair, DNA damage recognition component	6		1.69206	5.48e-06		-0.00601976	0.99559		1.04944	0.0083398
yehW	inner membrane putative ABC superfamily transporter permease	6		1.68736	0.0382022		-0.944898	0.499353		0.220644	0.850658
dsrB	uncharacterized protein	6		1.68283	0.00124656		0.212572	0.839065		1.43	0.00760202
thrL	thr operon leader peptide	6		1.67745	0.0590194		0.687124	0.641635		2.71485	0.00122508
ydcF	DUF218 superfamily protein, SAM-binding	6		1.67299	0.000406929		0.272342	0.757294		1.57135	0.00107264
leuC	3-isopropylmalate dehydratase large subunit	6		1.66853	0.0275272		0.606812	0.637182		3.09989	9.52e-06
fliC	flagellar filament structural protein (flagellin)	6		1.66838	0.00365168		0.206334	0.854972		1.59965	0.00576861
yfeH	putative inorganic ion transporter	6		1.667	1.81e-05		0.334818	0.637582		0.639203	0.161542
rtcB	RNA-splicing ligase	6		1.66306	0.000390033		-0.0391789	0.972057		1.02033	0.0451809
trg	methyl-accepting chemotaxis protein III, ribose and galactose sensor receptor	6		1.66135	0.0069791		0.849011	0.389305		1.41282	0.0262591
yebE	DUF533 family inner membrane protein	6		1.65607	0.0108072		-1.7093	0.0490351		1.52658	0.0215463
ynaJ	DUF2534 family putative inner membrane protein	6		1.65297	0.000453269		0.588103	0.459949		2.33651	2.57e-07
hyfF	hydrogenase 4, membrane subunit	6		1.64868	0.000482578		-0.211955	0.840661		1.40782	0.0036039
rlmE	23S rRNA U2552 2'-O-ribose methyltransferase, SAM-dependent	6		1.64729	0.000116349		0.258926	0.740788		0.802345	0.0935739
rhsE	pseudogene	6		1.63619	0.0182669		0.554522	0.651654		2.35512	0.000290559
yqfA	hemolysin III family HylIII inner membrane protein	6		1.63553	0.00773094		-0.30829	0.783372		0.963489	0.156722
yidB	DUF937 family protein	6		1.63027	0.026023		1.01858	0.375114		1.71917	0.0194958
arnT	4-amino-4-deoxy-L-arabinose transferase	6		1.62953	0.0310474		0.695687	0.586489		1.79082	0.0171196
pspB	psp operon transcription co-activator	6		1.62522	0.0014251		0.377496	0.685358		2.64483	2.53e-08
hicA	mRNA interferase toxin of the HicAB toxin-antitoxin system	6		1.61658	0.0386862		0.658226	0.629164		2.45554	0.000666026
ymdB	O-acetyl-ADP-ribose deacetylase; RNase III inhibitor during cold shock; putative cardiolipin synthase C regulatory subunit	6		1.59997	0.00128982		-0.365227	0.685633		0.980532	0.070627
sgrT	inhibitor of glucose uptake	6		1.58744	0.0199431		-1.87954	0.0490351		-0.309523	0.739979
yjcC	putative membrane-anchored cyclic-di-GMP phosphodiesterase	6		1.58311	0.00816321		-0.031127	0.982208		0.894713	0.181367
pspD	peripheral inner membrane phage-shock protein	6		1.57847	0.0178293		0.393668	0.74288		2.65056	1.49e-05
ygdB	DUF2509 family protein	6		1.57841	0.00753563		0.477323	0.649271		1.22374	0.0486503
yghU	putative S-transferase	6		1.55892	0.0420099		-0.972738	0.418885		1.23343	0.130865
relE	Qin prophage; toxin of the RelE-RelB toxin-antitoxin system	6		1.55541	0.0367005		-0.415985	0.748005		1.83222	0.0130776
relB	Qin prophage; bifunctional antitoxin of the RelE-RelB toxin-antitoxin system/ transcriptional repressor	6		1.55433	0.0267433		-0.135774	0.92583		1.9836	0.00369511
zapA	FtsZ stabilizer	6		1.55224	5.4e-05		0.0273197	0.977214		0.983839	0.0168824
ydhQ	autotransporter adhesin-related protein	6		1.54601	1.45e-05		-0.176997	0.799355		0.678948	0.0937609
cusR	response regulator in two-component regulatory system with CusS	6		1.54249	0.000856384		0.251946	0.773609		1.27561	0.00760202
ybeM	pseudogene	6		1.53869	0.0624053		-0.0483732	0.979162		1.70092	0.0395957
sdhC	succinate dehydrogenase, membrane subunit, binds cytochrome b556	6		1.53807	0.126141		0.690973	0.671715		3.52267	0.000100026
rcsA	transcriptional regulator of colanic acid capsular biosynthesis	6		1.53751	0.156738		2.52319	0.0479226		1.35029	0.235992
yibA	HEAT-domain lethality reduction protein; putative immunity protein for putative polymorphic toxin RhsA	6		1.53672	0.000724619		0.797585	0.27634		0.722073	0.17293
ycbL	putative metal-binding enzyme	6		1.53105	0.0307804		-0.314079	0.806221		1.07129	0.163428
clsC	stationary phase cardiolipin synthase 3	6		1.52974	0.000615456		-0.91592	0.19115		0.129621	0.847184
yebF	extracellular Colicin M immunity family protein	6		1.52248	0.00315495		-0.0036515	0.998193		1.48228	0.00435371
yeaP	diguanylate cyclase	6		1.52118	0.0105988		-0.133762	0.913068		0.940555	0.151329
nhoA	N-hydroxyarylamine O-acetyltransferase	6		1.51617	0.00203423		-0.567	0.557555		1.49717	0.00228974
tatE	TatABCE protein translocation system subunit	6		1.51372	0.000353446		0.272179	0.721188		1.75918	2.51e-05
emrD	multidrug efflux system protein	6		1.51077	0.0258097		0.647077	0.569155		2.57055	5.52e-05
crl	RNA polymerase holoenzyme assembly factor crl	6		1.5105	0.00621753		0.271486	0.789709		1.38776	0.0137583
ydgJ	putative oxidoreductase	6		1.50513	4.36e-06		0.224617	0.712451		1.03403	0.00278689
ybbA	putative ABC superfamily transporter ATP-binding subunit	6		1.50503	1.92e-05		-0.882082	0.116295		0.648218	0.111416
ybeZ	PhoH-like heat shock protein	6		1.50469	0.000206351		0.405528	0.571921		0.0943566	0.877885
yffP	CPZ-55 prophage; uncharacterized protein	6		1.50345	0.0871232		-0.691489	0.657842		1.70506	0.0496522
artI	arginine transporter subunit	6		1.49586	0.0349128		0.173872	0.899614		0.39639	0.659016
folM	dihydromonapterin reductase, NADPH-dependent; dihydrofolate reductase isozyme	6		1.48863	0.0312851		1.72567	0.0490351		1.51655	0.0299742
ykfB	CP4-6 prophage; uncharacterized protein	6		1.4877	0.0386188		-0.602149	0.616542		1.03988	0.183367
asnA	asparagine synthetase A	6		1.47943	0.0293833		2.46189	0.000682667		1.70906	0.0110444
oppA	oligopeptide transporter subunit	6		1.47669	0.0274296		0.0509977	0.972057		1.23129	0.0787795
yhjE	MFS superfamily sugar transport 1 family protein	6		1.47401	0.0168636		-0.192878	0.876117		0.535748	0.478614
gcvA	glycine cleavage system transcriptional activator; autorepressor	6		1.47143	0.0282011		1.37479	0.147305		0.870725	0.243081
ybeY	ssRNA-specific endoribonuclease; co-endoribonuclease working with RNase R in 16S rRNA 3' end maturation and quality control; rRNA transcription antitermination factor	6		1.47026	0.000386835		0.376467	0.605204		-0.323529	0.547699
yccU	putative CoA-binding protein	6		1.46774	0.0123958		-0.614369	0.532684		1.4926	0.0114665
yidG	inner membrane protein	6		1.45953	0.00319756		-0.74455	0.39701		0.815026	0.143011
mpaA	murein peptide amidase A	6		1.4577	0.0150556		-0.087246	0.944857		1.23685	0.0467917
ltaE	L-allo-threonine aldolase, PLP-dependent	6		1.45145	0.00528374		-0.0774374	0.944039		0.947691	0.0912955
ydgC	GlpM family inner membrane protein	6		1.44691	0.0380172		-0.000101528	0.999863		1.60824	0.0201716
ybaQ	putative DNA-binding transcriptional regulator	6		1.44053	0.00975901		0.854606	0.324211		0.719146	0.258759
yjbQ	thiamine phosphate synthase	6		1.43552	0.030859		-1.2042	0.221886		0.70907	0.356196
smrA	DNA endonuclease	6		1.43328	0.0221877		0.214211	0.859326		1.16026	0.0778488
ydcI	putative DNA-binding transcriptional regulator	6		1.4197	0.133827		1.53041	0.256905		2.63065	0.00266591
ydfE	pseudogene	6		1.41905	0.1132		1.56821	0.208916		2.58599	0.000947086
yibF	glutathione S-transferase homolog	6		1.41646	0.00665088		-0.0832423	0.940538		1.47084	0.00481673
eamA	cysteine and O-acetyl-L-serine efflux system	6		1.41587	3.41e-06		0.169072	0.783047		1.48359	9.59e-07
yniB	putative inner membrane protein	6		1.41537	0.000151771		-0.14454	0.850179		0.521739	0.238953
yaiA	OxyR-regulated conserved protein	6		1.41313	0.00884101		0.0225263	0.986811		0.952901	0.101553
hokB	toxic polypeptide, small	6		1.41046	0.175526		-0.955876	0.579331		3.08933	0.000945189
satP	succinate-acetate transporter	6		1.40834	0.129603		2.33707	0.0323254		1.65893	0.0725368
ydhP	putative transporter	6		1.40511	0.0855432		0.619707	0.642236		1.60901	0.0473563
yqgE	uncharacterized protein	6		1.40432	0.00912076		-0.0930656	0.933451		0.719498	0.238838
acrZ	AcrAB-TolC efflux pump accessory protein, membrane-associated	6		1.40278	0.0360753		-0.124681	0.927585		1.39332	0.0404532
sgcQ	putative nucleoside triphosphatase	6		1.39994	0.0341596		0.378561	0.747257		1.43626	0.0305817
ydaE	Rac prophage; conserved protein	6		1.3999	0.58313		-0.153839	NA		3.89386	0.0475387
pnuC	nicotinamide riboside transporter	6		1.39915	0.0487086		-0.887369	0.430631		0.732535	0.368875
dnaQ	DNA polymerase III epsilon subunit	6		1.39656	4.06e-06		-0.0111762	0.990058		0.900933	0.0052068
yhiJ	DUF4049 family protein	6		1.3905	0.0358878		0.528346	0.642385		1.12439	0.108504
ybiJ	DUF1471 family putative periplasmic protein	6		1.38726	0.0493737		0.447835	0.707182		1.90922	0.00487345
hcaC	3-phenylpropionate dioxygenase, ferredoxin subunit	7		1.38479	0.0747697		0.579133	0.663974		2.00647	0.00533639
flgK	flagellar hook-filament junction protein 1	7		1.38439	0.00106406		0.786743	0.242616		1.72862	1.98e-05
mdtD	putative arabinose efflux transporter	7		1.38167	0.0409561		0.697669	0.529319		0.810425	0.287033
ybcM	DLP12 prophage; putative DNA-binding transcriptional regulator	7		1.37906	0.000567036		0.129806	0.876507		1.99904	1.3e-07
intR	Rac prophage; integrase	7		1.37766	0.0326969		1.34366	0.13739		1.87852	0.00233279
phoB	response regulator in two-component regulatory system with PhoR (or CreC)	7		1.37681	0.0179655		0.0602311	0.961584		3.82516	1.87e-13
mltB	membrane-bound lytic murein transglycosylase B	7		1.37608	0.00089507		0.563896	0.411607		0.716495	0.124139
cho	endonuclease of nucleotide excision repair	7		1.37413	0.0134403		-0.608109	0.517266		0.402758	0.566465
yciY	uncharacterized protein	7		1.37152	0.059904		0.858385	0.4548		2.46201	0.000242807
ynbD	putative phosphatase inner membrane protein	7		1.36936	0.00732827		-0.167101	0.875569		1.09666	0.0392947
yeaX	putative YeaWX dioxygenase beta subunit, reductase component	7		1.369	0.0179561		-1.3068	0.200092		1.02679	0.0955006
yeaY	Slp family lipoprotein, RpoE-regulated	7		1.36542	0.0696827		1.042	0.359872		1.63883	0.0276048
speF	ornithine decarboxylase isozyme, inducible	7		1.36175	0.164694		-0.470396	0.79363		1.89003	0.0428326
ytfH	DUF24 family HxlR-type putative transcriptional regulator	7		1.36011	0.0772335		0.195715	0.893715		1.77286	0.0171196
yebS	inner membrane protein	7		1.35882	9.29e-05		-0.250616	0.694218		0.912076	0.0136546
mdtA	multidrug efflux system, subunit A	7		1.34981	0.0158575		0.494017	0.602803		0.779681	0.212288
glcC	glycolate-inducible glc operon transcriptional repressor; autorepressor	7		1.33891	0.153695		1.18353	0.391295		2.68141	0.00175041
fadD	acyl-CoA synthetase (long-chain-fatty-acid--CoA ligase)	7		1.33523	0.173343		1.73712	0.196042		3.16806	0.000308942
gsiB	glutathione periplasmic binding protein, ABC superfamily transporter	7		1.33451	0.0045137		-0.69227	0.363059		-0.904056	0.0780047
melB	melibiose:sodium symporter	7		1.33324	0.027255		-0.245878	0.831255		0.158728	0.854189
ypfJ	putative neutral zinc metallopeptidase	7		1.32879	0.0019728		0.27112	0.721099		0.664546	0.172272
purF	amidophosphoribosyltransferase	7		1.32359	0.0368768		1.0857	0.249273		1.99483	0.00102401
ubiX	3-octaprenyl-4-hydroxybenzoate carboxy-lyase	7		1.32086	0.0174993		0.463449	0.621416		1.30705	0.0199926
ymjA	DUF2543 family protein	7		1.3208	0.0493737		0.607473	0.587142		1.35284	0.0462846
ldtB	L,D-transpeptidase linking Lpp to murein	7		1.32073	0.0929208		1.65789	0.113729		1.63886	0.0338662
btuD	vitamin B12 transporter subunit : ATP-binding component of ABC superfamily	7		1.31951	4.36e-05		-0.0977182	0.885937		0.272518	0.520107
torT	periplasmic sensory protein associated with the TorRS two-component regulatory system	7		1.31454	0.0490707		-1.32419	0.190107		0.391621	0.641488
cheW	purine-binding chemotaxis protein	7		1.31192	0.107653		0.530998	0.700217		1.58284	0.0428326
ydeE	putative transporter	7		1.31037	0.014662		-0.283647	0.773609		1.09281	0.0503857
ypdK	inner membrane protein	7		1.30729	0.237047		3.03078	0.00870159		4.16628	5.37e-06
sapB	antimicrobial peptide transport ABC transporter permease	7		1.3063	0.0125019		0.63037	0.456917		0.617823	0.308123
yeeA	putative transporter, FUSC family inner membrane protein	7		1.29891	0.0358878		-0.287795	0.797777		0.950974	0.15534
dnaT	DNA biosynthesis protein (primosomal protein I)	7		1.29245	0.00435273		0.382623	0.624118		1.09444	0.0193454
copA	copper transporter	7		1.29024	0.14557		-2.4184	0.0157776		-0.285432	0.808307
iclR	transcriptional repressor	7		1.28753	0.032348		0.319578	0.761227		1.16947	0.0596097
yneO	pseudogene	7		1.28576	0.0101618		-0.593764	0.478575		1.35945	0.00638008
plsY	putative glycerol-3-phosphate acyltransferase	7		1.28063	0.0247756		-0.0916707	0.938007		0.387552	0.587654
gmr	cyclic-di-GMP phosphodiesterase; csgD regulator; modulator of Rnase II stability	7		1.2802	0.151793		-0.583628	0.684928		1.86988	0.0293897
tynA	tyramine oxidase, copper-requiring	7		1.28008	0.0286406		0.0194333	0.990058		1.64112	0.00350084
yecM	putative metal-binding enzyme	7		1.27881	0.000341673		-0.0749774	0.924204		0.912471	0.0154642
rhsC	Rhs family putative polymorphic toxin	7		1.27527	0.0153212		0.00332334	0.998193		1.3988	0.00730582
hemA	glutamyl tRNA reductase	7		1.27052	0.00198264		0.348826	0.623783		0.899779	0.0387035
rluD	23S rRNA pseudouridine(1911,1915,1917) synthase	7		1.26546	0.0410582		0.675591	0.498518		0.821668	0.227906
exoX	exodeoxyribonuclease 10; DNA exonuclease X	7		1.26127	0.010492		-0.722725	0.356691		0.854476	0.108291
dnaC	DNA biosynthesis protein	7		1.26124	0.0343439		0.666548	0.486964		0.835074	0.201529
amtB	ammonium transporter	7		1.25062	0.000901708		0.233762	0.738376		1.0804	0.00506524
ubiF	2-octaprenyl-3-methyl-6-methoxy-1,4-benzoquinol oxygenase	7		1.24982	0.0419384		-0.57101	0.579046		0.467429	0.52867
mmuP	CP4-6 prophage; putative S-methylmethionine transporter	7		1.24973	0.0306118		0.432604	0.665296		1.41517	0.0126378
yjhY	pseudogene	7		1.2483	0.0278139		-1.07027	0.221782		1.70859	0.00175746
gsiC	glutathione transporter, permease component, ABC superfamily	7		1.24491	0.0246172		-0.483618	0.610666		-0.386062	0.585846
smf	DNA recombination-mediator A family protein	7		1.23147	0.0201553		-0.000822934	0.999161		1.15531	0.0327359
def	peptide deformylase	7		1.231	0.00186161		0.406276	0.554075		0.678172	0.123203
miaA	delta(2)-isopentenylpyrophosphate tRNA-adenosine transferase	7		1.23031	0.000298597		0.139633	0.837794		0.374902	0.369021
bax	putative glucosaminidase	7		1.22417	0.0047824		-1.36817	0.00824217		-0.0388137	0.955882
ybjJ	putative transporter	7		1.22322	0.0358878		0.0843724	0.944039		-0.0957833	0.908878
yneJ	putative DNA-binding transcriptional regulator	7		1.21403	0.00861733		0.157737	0.864994		0.750418	0.140727
yajI	putative lipoprotein	7		1.21389	0.0085422		1.23361	0.0337429		1.15518	0.013297
paaJ	3-oxoadipyl-CoA/3-oxo-5,6-dehydrosuberyl-CoA thiolase	7		1.21156	0.268673		-0.173067	0.93212		2.70766	0.005621
mntR	Mn(2+)-responsive manganese regulon transcriptional regulator	7		1.21071	0.0056758		0.66776	0.330391		1.48638	0.000499095
tomB	Hha toxicity attenuator; conjugation-related protein	7		1.20713	0.0390716		0.35619	0.719611		0.863729	0.173612
ycjG	L-Ala-D/L-Glu epimerase	7		1.20656	0.0195285		-0.268118	0.773609		0.607739	0.306276
csgG	curli production assembly/transport outer membrane lipoprotein	7		1.20531	0.0740523		0.892169	0.385732		3.42553	1.43e-09
proC	pyrroline-5-carboxylate reductase, NAD(P)-binding	7		1.2046	0.000231397		-0.179457	0.772922		0.785339	0.0246117
pabC	4-amino-4-deoxychorismate lyase component of para-aminobenzoate synthase multienzyme complex	7		1.20171	0.012348		0.767366	0.299827		0.668617	0.213656
yciK	putative EmrKY-TolC system oxoacyl-(acyl carrier protein) reductase	7		1.19469	0.0150996		0.144427	0.878241		0.728468	0.180593
yefM	antitoxin of the YoeB-YefM toxin-antitoxin system	7		1.19384	0.062245		0.0942742	0.942483		1.52642	0.0146419
sgcR	putative DNA-binding transcriptional regulator	7		1.19156	0.0356725		0.187302	0.865979		0.801733	0.197223
ychO	putative invasin	7		1.1908	0.00278767		0.00733648	0.995168		0.106829	0.856033
lpxC	UDP-3-O-acyl N-acetylglucosamine deacetylase	7		1.18785	0.000232637		0.287968	0.610666		0.861232	0.0110444
yafQ	translation inhibitor toxin of toxin-antitoxin pair YafQ/DinJ	7		1.18766	0.0292309		-0.610967	0.494798		0.755001	0.208634
glnQ	glutamine transporter subunit	7		1.18334	0.130374		2.37233	0.0053803		1.77197	0.0177882
yffL	CPZ-55 prophage; uncharacterized protein	7		1.18006	0.0293833		0.857329	0.299786		1.24279	0.0214042
polB	DNA polymerase II	7		1.17273	0.0013346		-0.311242	0.629543		-0.346854	0.446577
slt	lytic murein transglycosylase, soluble	7		1.16578	0.023424		-0.917862	0.236677		0.487107	0.422739
obgE	GTPase involved in cell partioning and DNA repair	7		1.16494	0.355677		2.15963	0.18197		2.25498	0.0490253
cydD	fused glutathione, cysteine exporter subunits of ABC superfamily: membrane component/ATP-binding component	7		1.16044	0.0166773		0.219446	0.804928		0.175388	0.79576
yoeB	toxin of the YoeB-YefM toxin-antitoxin system	7		1.15922	0.0846464		-0.226193	0.85681		1.45253	0.0271833
pspG	phage shock protein G	7		1.15767	0.243874		1.41931	0.306759		2.94415	0.000601299
trxC	thioredoxin 2	7		1.1548	0.0485024		1.47232	0.0426067		2.08764	0.000119247
rseB	anti-sigma E factor, binds RseA	7		1.15197	0.01077		-0.103101	0.911581		0.671918	0.180765
flgL	flagellar hook-filament junction protein	7		1.15072	0.0410244		0.0137066	0.992695		1.3353	0.0161801
ydcX	DUF2566 family protein	7		1.14526	0.314789		2.76004	0.0230179		1.94762	0.0630363
yceF	Maf-like protein	7		1.14355	0.0328532		-0.706546	0.40161		0.992126	0.0754435
yhhW	quercetinase activity in vitro	7		1.12965	0.0855432		-0.458626	0.673169		1.63923	0.008979
araJ	arabinose-inducible putative transporter, MFS family	7		1.1259	0.0195661		0.330482	0.688584		1.00269	0.0433087
yeaJ	putative diguanylate cyclase	7		1.12388	0.0925408		1.83108	0.016517		1.44682	0.0262591
mutM	formamidopyrimidine/5-formyluracil/ 5-hydroxymethyluracil DNA glycosylase	7		1.11791	0.259045		2.42647	0.0286853		1.0174	0.327978
yneF	putative membrane-bound diguanylate cyclase	7		1.11018	0.0392897		0.475	0.598081		0.761273	0.194987
aroG	3-deoxy-D-arabino-heptulosonate-7-phosphate synthase, phenylalanine repressible	7		1.10238	0.0415812		-0.529321	0.554904		-0.0964659	0.899644
cspE	constitutive cold shock family transcription antitermination protein; negative regulator of cspA transcription; RNA melting protein; ssDNA-binding protein	7		1.10228	0.0258919		-0.0914647	0.927585		1.16322	0.0195146
hisG	ATP phosphoribosyltransferase	7		1.10016	0.016315		-0.251824	0.757838		2.2494	8.74e-08
yafE	putative S-adenosyl-L-methionine-dependent methyltransferase	7		1.09535	0.0466263		-0.889635	0.286561		-0.351481	0.60911
mqsR	GCU-specific mRNA interferase toxin of the MqsR-MqsA toxin-antitoxin system; biofilm/motility regulator; anti-repressor	7		1.09496	0.258349		-0.0572967	0.978002		2.03871	0.0222054
cutA	divalent-cation tolerance protein, copper sensitivity	7		1.09271	0.00740343		-0.677496	0.29543		0.164694	0.770582
ynjF	inner membrane protein, phosphatidylglycerophosphate synthase homolog	7		1.09215	0.020677		0.0281948	0.979162		0.608582	0.254094
argG	argininosuccinate synthetase	7		1.08708	0.0135574		0.769065	0.248639		0.383082	0.476229
ybdH	putative oxidoreductase	7		1.08211	0.0300384		0.15327	0.875569		0.778503	0.14856
fumC	fumarate hydratase (fumarase C),aerobic Class II	7		1.07871	0.359608		0.363082	0.853243		2.91133	0.00411016
ytfL	UPF0053 family inner membrane protein	7		1.07752	0.110016		0.770733	0.4548		1.63022	0.0111302
ves	cold- and stress-inducible protein	7		1.07392	0.216904		0.138496	0.938007		1.80094	0.0197453
ymgD	uncharacterized protein	7		1.07348	0.159757		5.17508	6.03e-17		0.450046	0.627617
yrfG	GMP/IMP nucleotidase	7		1.06022	0.0416154		0.704936	0.379156		0.744822	0.18704
csrA	pleiotropic regulatory protein for carbon source metabolism	7		1.05562	0.00850784		0.173875	0.815156		0.916996	0.0267548
tisB	toxic membrane persister formation peptide, LexA-regulated	7		1.05013	0.111438		0.0372742	0.979162		2.29254	0.000103443
yciS	DUF1049 family inner membrane protein, function unknown	7		1.04616	0.0256446		-0.403818	0.606581		0.552831	0.301285
truA	tRNA pseudouridine(38-40) synthase	7		1.04506	0.0328532		0.963635	0.170795		1.15263	0.0181666
pgpC	phosphatidylglycerophosphatase C, membrane bound	7		1.04175	0.0124741		-0.944712	0.113208		1.35888	0.000791552
clpX	ATPase and specificity subunit of ClpX-ClpP ATP-dependent serine protease	7		1.04171	2.43e-06		0.105751	0.807679		0.333979	0.207288
yaeR	putative lyase	7		1.04061	0.00384957		0.296098	0.641635		0.601391	0.132223
gstB	glutathione S-transferase	7		1.03798	0.0289534		-0.204427	0.813861		1.22567	0.00885304
ydiK	UPF0118 family inner membrane protein	7		1.02867	0.0494038		0.441579	0.606692		0.545831	0.363365
menF	isochorismate synthase 2	7		1.02672	0.0127193		0.452433	0.506855		-0.12746	0.830353
macB	fused macrolide transporter subunits of ABC superfamily: ATP-binding component/membrane component	7		1.02348	5.83e-06		0.0055578	0.993159		0.509781	0.0428326
loiP	Phe-Phe periplasmic metalloprotease, OM lipoprotein; low salt-inducible; heat shock protein that binds Era	7		1.02202	0.00410085		0.75615	0.145031		0.32671	0.455006
dcyD	D-cysteine desulfhydrase, PLP-dependent	7		1.0212	0.0289323		-0.0982298	0.916647		0.482831	0.37495
yqjA	general envelope maintenance protein; DedA family inner membrane protein	7		1.02061	0.0138426		0.15141	0.850179		0.658752	0.146469
ycfQ	repressor for bhsA(ycfR)	7		1.01771	0.0840867		0.059657	0.960857		1.54157	0.00578753
ytfF	DMT transporter family inner membrane protein	7		1.01583	0.0249386		0.499807	0.503365		1.11079	0.0134958
dinB	DNA polymerase IV	7		1.01555	0.0153685		-0.099322	0.908039		0.595306	0.201813
sdhD	succinate dehydrogenase, membrane subunit, binds cytochrome b556	7		1.01249	0.416933		0.903992	0.616542		2.99127	0.00486862
serC	3-phosphoserine/phosphohydroxythreonine aminotransferase	7		1.01102	0.0104121		0.0414528	0.960886		0.366516	0.440725
panD	aspartate 1-decarboxylase	7		1.00985	0.067661		0.346812	0.703663		1.4751	0.00534931
zupT	zinc transporter	7		1.00867	0.0418443		-0.218584	0.806221		0.636561	0.244479
mraZ	RsmH methytransferase inhibitor	7		0.995184	0.000308208		0.353128	0.445283		0.196895	0.58852
rsuA	16S rRNA pseudouridine(516) synthase	7		0.994148	0.0498435		0.314071	0.712942		0.5812	0.309024
ycbC	DUF218 superfamily protein	7		0.99318	0.0321907		0.436084	0.578966		0.850025	0.0778341
ydiS	putative oxidoreductase	7		0.992604	0.313949		-0.631605	0.696278		1.85269	0.0342597
xapB	xanthosine transporter	7		0.992587	0.0581221		0.306041	0.734005		1.14561	0.0262783
cca	fused tRNA nucleotidyl transferase/2'3'-cyclic phosphodiesterase/2'nucleotidase and phosphatase	7		0.984028	0.000737388		0.0913707	0.876507		0.564779	0.0778341
mutH	methyl-directed mismatch repair protein	7		0.980391	0.0453623		-0.680915	0.377115		0.70028	0.186727
uhpT	hexose phosphate transporter	7		0.979818	0.109223		0.750474	0.418885		1.7171	0.00175041
yphH	putative DNA-binding transcriptional regulator	7		0.973756	0.0305077		-0.0982585	0.914655		0.420084	0.428999
tsaE	tRNA(ANN) t(6)A37 threonylcarbamoyladenosine modification protein; ADP binding protein	7		0.972468	0.0624099		0.28334	0.75206		1.3397	0.00780758
nrdR	Nrd regulon repressor	7		0.970888	0.000563664		0.294033	0.554075		0.684902	0.021476
trpB	tryptophan synthase, beta subunit	7		0.964279	0.116056		0.0618839	0.960433		1.61342	0.00501144
yajD	HNH nuclease family protein	7		0.958502	0.00579079		0.467673	0.402256		1.45489	9.94e-06
mqsA	antitoxin for MqsR toxin; transcriptional repressor	7		0.951925	0.332411		-0.232826	0.890152		1.85361	0.0377161
roxA	50S ribosomal protein L16 arginine hydroxylase; 2-oxoglutarate oxygenase	7		0.942625	1.54e-06		0.342521	0.29192		0.805437	5.86e-05
yiaU	putative DNA-binding transcriptional regulator	7		0.939636	0.00975901		0.0399164	0.960233		-0.00228247	0.99755
yeeZ	putative epimerase	7		0.938774	0.0235785		-0.193619	0.797777		0.632668	0.161276
cyaA	adenylate cyclase	7		0.928256	0.0221801		-0.164868	0.826553		0.248473	0.630616
yeeJ	putative adhesin	7		0.92479	0.0298234		0.0244944	0.979162		0.752239	0.0924193
ivy	inhibitor of c-type lysozyme, periplasmic	7		0.923135	0.354652		2.15092	0.0589646		2.23002	0.0106471
potE	putrescine/proton symporter: putrescine/ornithine antiporter	7		0.921022	0.19218		-0.115678	0.93212		1.44546	0.0299065
creD	inner membrane protein	7		0.919841	0.108627		0.774624	0.363768		1.36133	0.0114476
dsbD	fused thiol:disulfide interchange protein: activator of DsbC/conserved protein	7		0.917794	0.00975901		-0.460383	0.420307		-0.412204	0.322314
ypjD	cytochrome c assembly protein family inner membrane protein	7		0.916703	0.0229095		-0.00547004	0.995633		0.251183	0.623495
ycaI	ComEC family inner membrane protein	7		0.914555	0.0174777		0.228332	0.735989		0.623493	0.135133
fadK	short chain acyl-CoA synthetase, anaerobic	7		0.90271	0.241878		-0.441963	0.746177		1.48833	0.0326356
torA	trimethylamine N-oxide (TMAO) reductase I, catalytic subunit	7		0.900984	0.0218258		-0.804526	0.211261		1.09003	0.00405721
aer	fused signal transducer for aerotaxis sensory component/methyl accepting chemotaxis component	7		0.900057	0.0398069		-0.286001	0.707376		1.38363	0.000784848
yigI	4HBT thioesterase family protein	7		0.896073	0.090725		1.8346	0.000611235		2.42959	8.05e-08
tesB	acyl-CoA thioesterase 2	7		0.889888	0.017298		0.648367	0.249273		1.07005	0.00345466
ubiC	chorismate--pyruvate lyase	7		0.882668	0.0130349		0.554111	0.313154		1.19711	0.000484337
tehA	potassium-tellurite ethidium and proflavin transporter	7		0.881926	0.0202721		0.156347	0.826972		0.584132	0.159449
rnk	regulator of nucleoside diphosphate kinase	7		0.880578	0.105258		-0.0622363	0.954715		1.37456	0.00762564
kch	voltage-gated potassium channel	7		0.880524	0.0343439		-0.342393	0.626156		0.043753	0.94493
ldcA	murein tetrapeptide carboxypeptidase; LD-carboxypeptidase A	7		0.87772	0.0386188		-0.493271	0.46884		0.434493	0.376748
lacI	DNA-binding transcriptional repressor	7		0.872408	0.144908		1.2256	0.11903		1.24193	0.0308924
ygbI	DeoR family putative transcriptional regulator	7		0.872039	0.033454		-0.203457	0.784897		0.525839	0.249504
wrbA	NAD(P)H:quinone oxidoreductase	7		0.865176	0.625681		-3.84602	0.0348764		0.206879	0.922794
yecN	MAPEG family inner membrane protein	7		0.85866	0.0246172		0.457519	0.454526		1.44008	5.56e-05
mdtK	multidrug efflux system transporter	7		0.855546	0.219212		0.210574	0.865979		1.49256	0.021851
cvpA	colicin V production membrane protein	7		0.850724	0.275362		1.21898	0.249273		2.26022	0.000894916
eutQ	RmlC-like cupin domain protein	7		0.849262	0.521243		-0.177131	0.941932		2.4853	0.0230225
ynbC	putative esterase	7		0.848644	0.135083		-0.0490845	0.966591		1.39962	0.00708705
yqjF	putative quinol oxidase subunit	7		0.841256	0.298987		-0.180553	0.903049		1.60885	0.0280523
yjjZ	uncharacterized protein	7		0.840181	0.648685		-2.49666	0.331246		3.74701	0.0112451
sdaA	L-serine dehydratase 1	7		0.831692	0.0333779		0.492101	0.421394		1.89814	9.55e-08
ybiU	DUF1479 family protein	7		0.830915	0.309665		1.64795	0.0972825		2.48203	0.000346929
yneM	inner membrane-associated protein	7		0.821665	0.374538		-1.27805	0.311779		5.71376	2.78e-15
yacL	UPF0231 family protein	7		0.821198	0.0547539		0.568138	0.385637		1.16213	0.00463417
htpX	putative endopeptidase	7		0.81815	0.084969		0.2769	0.723441		1.07939	0.0195146
insE1	IS3 transposase A	7		0.80719	0.0426956		0.397246	0.549776		0.920149	0.019858
ycgN	UPF0153 family cysteine cluster protein	7		0.799572	0.0353084		0.113679	0.876507		0.483538	0.253637
yneE	bestrophin family putative inner membrane protein	7		0.797347	0.445263		2.45356	0.0229876		0.703714	0.520735
yhdX	putative amino-acid transporter subunit	7		0.794245	0.367538		0.150804	0.927257		1.53088	0.0461235
lptD	LPS assembly OM complex LptDE, beta-barrel component	7		0.787252	0.0452202		0.0968801	0.897922		0.244078	0.618851
ruvB	ATP-dependent DNA helicase, component of RuvABC resolvasome	7		0.786443	0.00686401		-0.255306	0.606692		0.447513	0.166997
pstS	periplasmic phosphate binding protein, high-affinity	7		0.778615	0.469844		0.962344	0.524437		5.66237	9.7e-12
folA	dihydrofolate reductase	7		0.77226	0.310326		1.07292	0.303206		1.67274	0.0142235
opgD	osmoregulated periplasmic glucan (OPG) biosynthesis periplasmic protein	7		0.763818	0.00935321		0.346787	0.468361		0.543667	0.0828173
ydcL	lipoprotein	7		0.754747	0.487209		-0.0785047	0.968185		2.08081	0.0267997
hisD	bifunctional histidinal dehydrogenase/ histidinol dehydrogenase	7		0.744811	0.0899628		-0.121642	0.882136		2.01786	1.71e-07
yccJ	uncharacterized protein	7		0.739627	0.665822		-3.97624	0.0163173		0.400491	0.84004
ptrA	protease III	7		0.735348	0.191301		0.186942	0.850617		1.10242	0.0404532
trpA	tryptophan synthase, alpha subunit	7		0.733548	0.291395		-0.124815	0.923623		1.69601	0.00587419
nudL	putative CoA pyrophosphohydrolase, weak 3-phosphohydroxypyruvate phosphatase	7		0.733042	0.0191677		-0.190433	0.730981		0.266054	0.486499
ymgG	UPF0757 family protein	7		0.730002	0.514915		4.90533	3.84e-08		-0.414456	0.749857
speB	agmatinase	7		0.714686	0.241514		1.41155	0.0490351		0.927564	0.124456
ihfB	integration host factor (IHF), DNA-binding protein, beta subunit	7		0.701966	0.271872		0.514067	0.597252		1.32793	0.0237008
pstC	phosphate transporter subunit	7		0.679551	0.505516		1.23621	0.356502		3.37396	3.13e-05
ydgI	putative arginine/ornithine antiporter transporter	7		0.678726	0.588363		3.37565	0.00405209		0.990917	0.419795
chiA	periplasmic endochitinase	7		0.673687	0.0182823		0.907744	0.00548988		0.397392	0.210554
ydeA	arabinose efflux transporter, arabinose-inducible	7		0.65359	0.575729		2.70434	0.0192159		1.18486	0.280389
ylaB	putative membrane-anchored cyclic-di-GMP phosphodiesterase	7		0.648926	0.0817248		1.11623	0.00711145		-0.00204383	0.997614
aat	leucyl/phenylalanyl-tRNA-protein transferase	7		0.638495	0.0695832		0.234382	0.685633		1.20559	0.000198363
yfeK	uncharacterized protein	7		0.620345	0.456429		0.715616	0.551372		1.71735	0.0150446
tolB	periplasmic protein	7		0.619444	0.231127		1.46851	0.00824217		1.04429	0.0320024
puuR	repressor for the divergent puu operons, putrescine inducible	7		0.618069	0.223396		0.588801	0.428772		1.19427	0.00972263
yciN	DUF2498 protein YciN	7		0.610067	0.132348		-0.0549101	0.945148		0.809488	0.0401109
coaD	pantetheine-phosphate adenylyltransferase	7		0.603278	0.193271		1.25782	0.0132578		0.975442	0.0251542
hrpB	putative ATP-dependent helicase	7		0.597512	0.0346969		0.299604	0.515727		0.221907	0.516505
yddW	liprotein, glycosyl hydrolase homolog	7		0.592407	0.108351		1.17106	0.00270162		1.40839	1.52e-05
intQ	pseudogene	7		0.587259	0.494954		-0.396708	0.774753		1.54035	0.0300322
pspA	regulatory protein for phage-shock-protein operon	7		0.584511	0.432278		-0.162034	0.897922		2.12567	0.000578915
tldD	putative peptidase	7		0.575657	0.0172025		-0.41024	0.266254		-0.67398	0.00492899
fieF	ferrous iron and zinc transporter	7		0.568836	0.0388684		0.0124061	0.985295		0.189708	0.578926
ygeA	Asp/Glu_racemase family protein	7		0.561628	0.214245		0.160889	0.84068		1.07103	0.0091818
nudF	ADP-ribose pyrophosphatase	7		0.5608	0.0452202		0.0901219	0.866022		0.403087	0.182308
ydbH	putative membrane-anchored protein, function unknown	7		0.517371	0.142203		-0.227104	0.688434		-0.776725	0.0230225
efeU	pseudogene	7		0.49979	0.765307		2.41486	0.19936		3.23331	0.0115487
allB	allantoinase	7		0.490059	0.54585		-0.666508	0.579331		1.35949	0.045378
glcA	glycolate transporter	7		0.487783	0.616434		0.581156	0.667201		1.76873	0.0245881
ygfB	UPF0149 family protein	7		0.482558	0.0408871		-0.310007	0.397056		-0.361678	0.156012
ribB	3,4-dihydroxy-2-butanone-4-phosphate synthase	7		0.480066	0.446359		-0.456451	0.615569		1.82445	0.000476916
hflX	GTPase, stimulated by 50S subunit binding	7		0.474227	0.0195661		-0.119288	0.735073		-0.313642	0.158676
hcaF	3-phenylpropionate dioxygenase, small (beta) subunit	7		0.469889	0.429079		-0.393139	0.672276		1.09963	0.0284174
yoaE	putative membrane protein/conserved protein	7		0.457608	0.357222		-0.163662	0.844848		-1.83678	9.52e-06
aroP	aromatic amino acid transporter	7		0.454544	0.406645		1.4267	0.00979865		0.626859	0.236674
rcnA	membrane protein conferring nickel and cobalt resistance	7		0.436839	0.544749		1.8351	0.00510427		2.55777	9.14e-07
mliC	inhibitor of c-type lysozyme, membrane-bound; putative lipoprotein	7		0.42391	0.566569		1.59218	0.0348764		0.558434	0.444756
phoR	sensory histidine kinase in two-component regulatory system with PhoB	7		0.403525	0.565061		0.202273	0.857559		3.18164	1.45e-09
yqeJ	uncharacterized protein	7		0.389311	0.711162		-1.22412	0.377115		-3.14475	0.00200324
ylaC	DUF1449 family inner membrane protein	7		0.387318	0.539526		1.54281	0.0132578		2.48151	2.89e-07
ygdR	DUF903 family verified lipoprotein	7		0.350034	0.496378		0.372983	0.606692		1.00542	0.0218036
yqeI	putative transcriptional regulator	7		0.344903	0.744921		-1.27152	0.32718		-1.72763	0.0496522
pepP	proline aminopeptidase P II	7		0.320056	0.421206		-0.444766	0.415416		-0.77562	0.0273487
rlmM	23S rRNA C2498 2'-O-ribose methyltransferase, SAM-dependent	7		0.312862	0.668129		1.53825	0.0351891		0.0893702	0.918125
lolB	lipoprotein localization factor	7		0.30328	0.304904		-0.082432	0.875002		-0.883122	0.000666026
yaiW	putative lipoprotein	7		0.301853	0.426396		0.988231	0.00904001		0.629062	0.0635366
kgtP	alpha-ketoglutarate transporter	7		0.287122	0.686111		1.01393	0.233011		1.39693	0.0140352
ypdA	sensor kinase regulating yhjX; pyruvate-responsive YpdAB two-component system	7		0.286418	0.59946		-0.396864	0.602005		-1.33489	0.00280881
yceA	putative rhodanese-related sulfurtransferase	7		0.284573	0.837208		2.89076	0.0184934		1.74243	0.112062
corA	magnesium/nickel/cobalt transporter	7		0.279811	0.671223		1.62821	0.00824217		2.48596	3.4e-07
ybgC	acyl-CoA thioester hydrolase	7		0.27925	0.69529		1.52667	0.0285992		1.45989	0.00951949
yoaH	UPF0181 family protein	7		0.27088	0.627296		-0.18772	0.826972		0.916704	0.0494318
cydA	cytochrome d terminal oxidase, subunit I	7		0.235087	0.7453		-0.688852	0.445283		-1.36525	0.0168819
slyX	phi X174 lysis protein	7		0.18157	0.821332		1.24911	0.134732		1.43754	0.0151498
ykgJ	UPF0153 cysteine cluster protein	7		0.178458	0.879642		1.65052	0.152359		1.73918	0.0344284
mlaC	ABC transporter maintaining OM lipid asymmetry, periplasmic binding protein	7		0.177073	0.782598		0.269967	0.751671		1.05674	0.032853
yjaA	stress-induced protein	7		0.17275	0.938227		3.92018	0.024618		1.24117	0.493253
torI	response regulator inhibitor for tor operon	7		0.170175	0.858661		1.46627	0.113208		1.65693	0.0122105
ynjA	carboxymuconolactone decarboxylase family protein	7		0.150221	0.862806		-2.09971	0.0074895		-0.533846	0.499993
yiiQ	DUF1454 family putative periplasmic protein	7		0.137677	0.831232		-0.36604	0.653791		-1.75445	0.00017241
hisC	histidinol-phosphate aminotransferase	7		0.125919	0.879047		-0.239004	0.837794		2.24875	9.51e-05
rcsC	hybrid sensory kinase in two-component regulatory system with RcsB and YojN	7		0.122806	0.812965		0.0436921	0.958406		-0.888172	0.0245881
yrfF	inner membrane protein	7		0.114587	0.815317		0.0250679	0.976742		-0.822541	0.0284174
fruA	fused fructose-specific PTS enzymes: IIBcomponent/IIC components	7		0.075438	0.954042		3.96686	1.56e-05		-0.0456136	0.973821
focA	formate channel	7		0.0725404	0.937182		-1.98139	0.00904001		-1.87101	0.0032978
argD	bifunctional acetylornithine aminotransferase/ succinyldiaminopimelate aminotransferase	7		0.0576757	0.951218		1.85005	0.0163173		0.350171	0.675774
pstA	phosphate transporter subunit	7		0.0522474	0.972978		0.842564	0.606692		2.36042	0.0169107
purT	phosphoribosylglycinamide formyltransferase 2	7		0.0442529	0.97971		0.596972	0.776695		2.95214	0.0107541
rstA	response regulator of RstAB two-component system, low Mg-responsive via PhoQP	7		0.0431873	0.964801		-0.592261	0.579331		2.64293	7.74e-06
ydhC	putative arabinose efflux transporter	7		0.039023	0.980669		-3.14759	0.018374		-1.54738	0.20945
ybbO	putative oxidoreductase	7		0.0166049	0.975953		-0.391944	0.530383		-0.831697	0.0318029
phnF	putative DNA-binding transcriptional regulator of phosphonate uptake and biodegradation	7		0	1		2.29646	NA		6.20357	0.00788126
mdtJ	multidrug efflux system transporter	7		-0.0226395	0.988384		-1.27115	0.490527		-2.38122	0.0432498
ybiP	putative EptAB family phosphoethanolamine transferase, inner membrane protein	7		-0.0246125	0.984806		2.6938	0.0142315		1.11253	0.290992
lpoA	OM lipoprotein stimulator of MrcA transpeptidase	7		-0.0385741	0.911148		-0.20613	0.617812		-0.552159	0.0289615
lolC	lipoprotein-releasing system transmembrane protein	7		-0.0456771	0.958956		0.17308	0.878241		-1.58083	0.00764069
insD1	IS2 transposase TnpB	7		-0.0702557	0.88536		-0.648712	0.219807		-0.764044	0.0360035
hisB	fused histidinol-phosphatase/imidazoleglycerol-phosphate dehydratase	7		-0.0812158	0.920427		-0.456818	0.648991		1.57284	0.00689822
yegH	inner membrane protein	7		-0.0930203	0.885394		0.554914	0.460902		-1.18138	0.0130909
speC	ornithine decarboxylase, constitutive	7		-0.101479	0.890596		1.28883	0.0644836		1.66898	0.00118059
pssA	phosphatidylserine synthase (CDP-diacylglycerol-serine O-phosphatidyltransferase)	7		-0.109364	0.868237		-0.543743	0.492823		-1.00116	0.0470089
tamA	translocation and assembly module for autotransporter export, outer membrane subunit	7		-0.119126	0.783353		-0.788699	0.0716437		-0.674671	0.0474675
flhC	flagellar class II regulon transcriptional activator, with FlhD	7		-0.126785	0.858842		0.511747	0.56063		1.45753	0.00424904
ghrB	glyoxylate/hydroxypyruvate reductase B	7		-0.129749	0.845318		-0.598649	0.445283		-1.19548	0.0160015
hisH	imidazole glycerol phosphate synthase, glutamine amidotransferase subunit with HisF	7		-0.131102	0.889125		-0.390852	0.742015		1.63517	0.016718
glnA	glutamine synthetase	7		-0.133121	0.917427		0.3802	0.826972		-3.16193	0.000462914
thiK	thiamine kinase	7		-0.139634	0.668939		-0.431039	0.283991		-0.896853	0.000473932
tmcA	elongator methionine tRNA (ac4C34) acetyltransferase	7		-0.158096	0.680988		-0.0822978	0.889855		-0.777971	0.0117346
ptsP	fused PTS enzyme: PEP-protein phosphotransferase (enzyme I)/GAF domain containing protein	7		-0.169127	0.701954		-0.472704	0.389305		-0.789293	0.0274336
gfcE	putative O-antigen capsule outer membrane auxillary protein export channel	7		-0.170905	0.846363		1.61514	0.0415564		-0.0928382	0.922207
yfaA	DUF2138 family protein, putative host defense protein	7		-0.186546	0.769765		1.62824	0.000820286		0.785284	0.108504
yfaY	inactive PncC family protein	7		-0.19221	0.640172		-0.335742	0.551845		-0.911533	0.00609006
yheO	putative PAS domain-containing DNA-binding transcriptional regulator	7		-0.194904	0.550478		-0.0605663	0.913068		-0.65522	0.0176985
uvrC	excinuclease UvrABC, endonuclease subunit	7		-0.20556	0.623226		-0.29023	0.613659		-1.69506	9.79e-08
proB	gamma-glutamate kinase	7		-0.211194	0.517334		-0.14127	0.773609		-0.72306	0.00824291
tsgA	putative transporter	7		-0.230918	0.877002		4.71844	2.26e-05		0.388828	0.796459
tolA	membrane anchored protein in TolA-TolQ-TolR complex	7		-0.25182	0.821875		2.36368	0.0176178		1.41198	0.11323
alx	putative membrane-bound redox modulator	7		-0.276441	0.781587		-0.00696309	0.997617		1.63816	0.0312408
ybdG	mechanosensitive channel protein, miniconductance	7		-0.286149	0.620121		0.0544239	0.956904		-1.45871	0.00171876
yjaG	DUF416 domain protein	7		-0.291233	0.463672		0.0956733	0.884685		-0.75375	0.0306013
seqA	negative modulator of initiation of replication	7		-0.295739	0.398378		0.216416	0.676059		-0.750379	0.014203
ubiE	bifunctional 2-octaprenyl-6-methoxy-1,4-benzoquinone methylase/ S-adenosylmethionine:2-DMK methyltransferase	7		-0.299988	0.372717		-0.318026	0.512345		-1.04396	0.000224423
murI	glutamate racemase	7		-0.300217	0.479885		-0.003575	0.997617		-1.05351	0.00303843
hemD	uroporphyrinogen III synthase	7		-0.302744	0.52913		-0.671331	0.271229		-1.20025	0.00245408
serS	seryl-tRNA synthetase, also charges selenocysteinyl-tRNA with serine	7		-0.310139	0.619248		-0.331393	0.701768		-1.16111	0.0258045
lit	e14 prophage; cell death peptidase, inhibitor of T4 late gene expression	7		-0.315311	0.556273		-0.631393	0.375114		-1.2692	0.00566487
yidR	DUF3748 family protein	7		-0.329113	0.380376		0.126125	0.837921		-0.813691	0.0141109
yjcB	putative inner membrane protein	7		-0.333346	0.836585		3.33627	0.016517		1.28125	0.3462
nagC	N-acetylglucosamine-inducible nag divergent operon transcriptional repressor	7		-0.333413	0.568475		-0.631154	0.415416		-1.67614	0.000373738
yibB	YibB family protein, function unknown	7		-0.345684	0.640952		0.318287	0.766418		-1.24798	0.0458926
ftsA	ATP-binding cell division protein involved in recruitment of FtsK to Z ring	7		-0.34687	0.358092		0.092913	0.885045		-0.758099	0.0244335
gshB	glutathione synthetase	7		-0.352602	0.419915		0.0607849	0.938007		-0.83888	0.0300322
pflB	formate C-acetyltransferase 1, anaerobic; pyruvate formate-lyase 1	7		-0.355447	0.659794		-1.59935	0.0595973		-1.74106	0.00697442
fruK	fructose-1-phosphate kinase	7		-0.373605	0.759588		3.70732	0.00018238		-0.883324	0.429135
ubiJ	aerobic ubiquinone synthesis protein, SCP2 family protein	7		-0.381433	0.430972		-0.207768	0.783047		-0.987802	0.0199582
solA	N-methyltryptophan oxidase, FAD-binding	7		-0.382308	0.420302		-0.19463	0.79363		-1.2512	0.00187573
purA	adenylosuccinate synthetase	7		-0.382347	0.471111		-0.496994	0.503365		-0.996336	0.0317246
ynjB	putative ABC superfamily transporter periplasmic-binding protein	7		-0.386767	0.61993		-1.95444	0.0101927		-1.19104	0.0778706
ghrA	glyoxylate/hydroxypyruvate reductase A	7		-0.393627	0.497433		-1.67544	0.00270162		-0.605427	0.278845
flhD	flagellar class II regulon transcriptional activator, with FlhC	8		-0.401089	0.52191		0.448933	0.603699		1.3192	0.00952256
sdhE	flavinator of succinate dehydrogenase; antitoxin of CptAB toxin-antitoxin pair	8		-0.401092	0.280226		-0.199055	0.729321		-1.02816	0.00177379
yjhU	putative DNA-binding transcriptional regulator; KpLE2 phage-like element	8		-0.403945	0.304904		0.029351	0.969111		-0.781765	0.0301809
alaA	valine-pyruvate aminotransferase 2	8		-0.417841	0.440133		1.46011	0.00664855		-0.31967	0.584583
hisP	histidine/lysine/arginine/ornithine transporter subunit	8		-0.419676	0.551707		0.372592	0.707182		1.17349	0.0490253
yajL	oxidative-stress-resistance chaperone	8		-0.422045	0.223396		-0.262854	0.621709		-0.948003	0.00265773
hisA	N-(5'-phospho-L-ribosyl-formimino)-5-amino-1- (5'-phosphoribosyl)-4-imidazolecarboxamide isomerase	8		-0.429112	0.593611		-0.359053	0.759944		1.42289	0.0355725
cbrA	colicin M resistance protein; FAD-binding protein, putative oxidoreductase	8		-0.435689	0.542831		1.36827	0.0435153		-0.0564433	0.94768
oxyR	oxidative and nitrosative stress transcriptional regulator	8		-0.435827	0.511723		-0.615526	0.503064		-1.15112	0.0471387
umpH	UMP phosphatase	8		-0.442579	0.191301		0.00510677	0.995452		-1.01327	0.000929068
yaaA	peroxide resistance protein, lowers intracellular iron	8		-0.461935	0.175292		-0.186093	0.735073		-1.24304	4.36e-05
pcm	L-isoaspartate protein carboxylmethyltransferase type II	8		-0.46599	0.0460909		0.0292711	0.951775		-0.734012	0.000967424
sodB	superoxide dismutase, Fe	8		-0.483233	0.310144		-0.575614	0.386019		-0.974309	0.0243618
yejE	microcin C transporter YejABEF, permease subunit; ABC family	8		-0.500948	0.227282		-0.278864	0.665296		-1.09927	0.00401776
zinT	zinc and cadmium binding protein, periplasmic	8		-0.501682	0.592953		-0.426686	0.753991		-2.87151	0.000913932
phoA	bacterial alkaline phosphatase	8		-0.509418	0.620121		-1.55516	0.219807		2.42133	0.00319843
tusD	sulfurtransferase for 2-thiolation step of mnm(5)-s(2)U34-tRNA synthesis	8		-0.509926	0.178226		-0.263312	0.662094		-1.38231	4.35e-05
slyB	outer membrane lipoprotein	8		-0.51109	0.528686		-0.795318	0.468361		1.61741	0.018832
ilvY	transcriptional activator of ilvC; autorepressor	8		-0.513907	0.356938		-0.268911	0.753831		-1.03456	0.0412646
yeaK	aminoacyl-tRNA editing domain protein	8		-0.516873	0.219344		-0.284761	0.665296		-0.802689	0.0456489
dcuS	sensory histidine kinase in two-component regulatory system with DcuR, regulator of anaerobic fumarate respiration	8		-0.520377	0.257219		-0.570359	0.383035		-1.17377	0.00448267
pepQ	proline dipeptidase	8		-0.525268	0.279251		-0.508107	0.470743		-1.33076	0.00190889
ptsG	fused glucose-specific PTS enzymes: IIB component/IIC component	8		-0.543516	0.437529		2.59002	3.13e-05		-0.927235	0.1601
yejB	microcin C transporter YejABEF, permease subunit; ABC family	8		-0.553263	0.225273		0.113157	0.887482		-0.931058	0.0312408
yigF	putative inner membrane protein	8		-0.56918	0.603625		1.13446	0.389347		-2.32559	0.0300598
yqaB	fructose-1-P and 6-phosphogluconate phosphatase	8		-0.572797	0.0461476		0.389703	0.367967		-0.57144	0.0490253
pgk	phosphoglycerate kinase	8		-0.599487	0.1355		-0.134794	0.851124		-1.48534	3.5e-05
gntR	d-gluconate inducible gluconate regulon transcriptional repressor	8		-0.609079	0.192673		-0.350716	0.633118		-1.05974	0.0154642
amn	AMP nucleosidase	8		-0.618113	0.296615		-0.852319	0.29543		-1.24488	0.0211314
rstB	sensory histidine kinase of RstAB two-component system, low Mg-responsive via PhoQP	8		-0.61943	0.289912		-0.883629	0.268115		1.24396	0.0186553
tusC	mnm(5)-s(2)U34-tRNA synthesis 2-thiolation protein	8		-0.620549	0.222842		0.0978299	0.916647		-1.36879	0.00325829
menB	dihydroxynaphthoic acid synthetase	8		-0.62238	0.372064		0.258579	0.816776		-1.24625	0.0488448
glyQ	glycine tRNA synthetase, alpha subunit	8		-0.62728	0.159206		0.175525	0.819123		-0.85592	0.0480108
asmA	suppressor of OmpF assembly mutants; putative outer membrane protein assembly factor; inner membrane-anchored periplasmic protein	8		-0.632461	0.147899		-0.0762497	0.927585		-1.12347	0.0058423
selD	selenophosphate synthase	8		-0.636935	0.112689		-0.33646	0.600415		-0.830572	0.0338662
dgt	deoxyguanosine triphosphate triphosphohydrolase	8		-0.644059	0.291606		-0.538664	0.558482		-1.1775	0.0374156
galR	galactose-inducible d-galactose regulon transcriptional repressor; autorepressor	8		-0.651611	0.365943		-0.140787	0.91257		-1.33111	0.0408832
pgi	glucosephosphate isomerase	8		-0.673744	0.212128		-0.332902	0.69407		-1.08551	0.0338433
ubiD	3-octaprenyl-4-hydroxybenzoate decarboxylase	8		-0.678134	0.0206209		0.0906539	0.874838		-0.783918	0.00678855
fpr	ferredoxin-NADP reductase	8		-0.679184	0.153141		-0.253587	0.74288		-1.20955	0.00638008
ybhS	inner membrane putative ABC superfamily transporter permease	8		-0.681943	0.438748		-1.0152	0.393863		-2.08313	0.00622147
murC	UDP-N-acetylmuramate:L-alanine ligase	8		-0.683253	0.366112		0.320969	0.788835		-1.39321	0.0412652
yfjH	CP4-57 prophage; uncharacterized protein	8		-0.699331	0.22634		-0.924645	0.249944		-1.68241	0.00166658
glnL	sensory histidine kinase in two-component regulatory system with GlnG	8		-0.700588	0.371126		0.437608	0.707182		-2.04793	0.00241533
arcB	aerobic respiration control sensor histidine protein kinase, cognate to two-component response regulators ArcA and RssB	8		-0.71164	0.0940759		-0.628769	0.31447		-1.22004	0.00224075
ptsI	PEP-protein phosphotransferase of PTS system (enzyme I)	8		-0.714012	0.0672223		0.529704	0.372861		-0.99367	0.00831508
fbaA	fructose-bisphosphate aldolase, class II	8		-0.721103	0.211552		-0.158801	0.87672		-1.11254	0.0434189
waaF	ADP-heptose:LPS heptosyltransferase II	8		-0.729528	0.114613		0.169387	0.839516		-0.914129	0.0441733
cpxA	sensory histidine kinase in two-component regulatory system with CpxR	8		-0.730331	0.0482548		-0.537963	0.333353		-1.18073	0.000772067
galM	aldose 1-epimerase; type-1 mutarotase	8		-0.733318	0.291606		-0.762345	0.445283		-1.32683	0.0394314
tatA	TatABCE protein translocation system subunit	8		-0.736829	0.0426282		-0.641166	0.233011		-0.749242	0.0419817
yhhX	putative oxidoreductase	8		-0.738867	0.141742		-0.72013	0.323019		-0.989373	0.0432498
polA	fused DNA polymerase I 5'->3' polymerase/3'->5' exonuclease/5'->3' exonuclease	8		-0.753654	0.0756948		-0.269113	0.697281		-1.19815	0.00285607
yqcA	short-chain flavodoxin, FMN-binding	8		-0.777912	0.0699173		-0.294367	0.676456		-0.941679	0.0262591
evgA	response regulator in two-component regulatory system with EvgS	8		-0.782265	0.210766		-1.64624	0.0179874		-2.52057	3.55e-06
yddG	aromatic amino acid exporter	8		-0.782272	0.178048		-1.19115	0.119485		-1.44333	0.00824291
ftsZ	GTP-binding tubulin-like cell division protein	8		-0.784813	0.0411017		0.112324	0.87672		-0.655469	0.104282
ybhG	putative membrane fusion protein (MFP) component of efflux pump, membrane anchor	8		-0.785307	0.49569		-1.18589	0.445453		-2.36299	0.0168865
lolA	lipoprotein chaperone	8		-0.786291	0.0133281		0.214664	0.688044		-0.667924	0.0412901
creB	response regulator in two-component regulatory system with CreC	8		-0.793623	0.0168636		-0.071417	0.913068		-0.679501	0.043596
acpP	acyl carrier protein (ACP)	8		-0.793961	0.0314916		0.654073	0.233011		-0.109035	0.835831
yafS	putative S-adenosyl-L-methionine-dependent methyltransferase	8		-0.801284	0.275185		-0.417193	0.713213		-1.40944	0.0399262
mog	molybdochelatase incorporating molybdenum into molybdopterin	8		-0.808187	0.00674299		0.28858	0.563091		-0.744859	0.0136546
sanA	vancomycin high temperature exclusion protein, DUF218 superfamily protein	8		-0.810498	0.198303		-0.435701	0.662011		-1.29334	0.0308924
cptA	toxin of CptAB toxin-antitoxin pair	8		-0.823359	0.030524		-0.346964	0.581971		-1.30753	0.000312878
glmU	fused N-acetyl glucosamine-1-phosphate uridyltransferase/glucosamine-1-phosphate acetyl transferase	8		-0.82519	0.0663216		-0.302075	0.684327		-1.08303	0.0134958
yijE	EamA-like transporter family protein	8		-0.826231	0.194938		-0.891217	0.32718		-1.29494	0.0329854
ygeO	pseudogene	8		-0.833801	0.340044		0.525051	0.657471		-1.72764	0.0438436
dapB	dihydrodipicolinate reductase	8		-0.841939	0.00101492		-0.227	0.605643		-1.17853	1.97e-06
yfiN	putative membrane-anchored diguanylate cyclase with an N-terminal periplasmic domain	8		-0.850777	0.181288		-0.284328	0.789972		-2.02636	0.000499804
yibQ	putative polysaccharide deacetylase	8		-0.85625	0.14877		0.280081	0.777978		-1.53528	0.00564082
rpe	D-ribulose-5-phosphate 3-epimerase	8		-0.85886	0.00384957		0.291676	0.562748		-0.757821	0.012297
maa	maltose O-acetyltransferase	8		-0.863378	0.149364		-0.0320968	0.979334		-1.23934	0.0318089
smpB	trans-translation protein	8		-0.873619	0.00621019		-0.225624	0.681685		-0.728394	0.0270165
rluF	23S rRNA pseudouridine(2604) synthase	8		-0.875346	0.000136744		0.118722	0.77843		-0.905182	7.02e-05
yhgE	DUF4153 family putative inner membrane protein	8		-0.87769	0.0564135		-0.130262	0.87727		-0.954027	0.0379117
grxA	glutaredoxin 1, redox coenzyme for ribonucleotide reductase (RNR1a)	8		-0.886546	0.305894		2.50001	0.00205633		0.144666	0.890968
pgm	phosphoglucomutase	8		-0.887013	0.0438951		0.365362	0.613659		-1.09927	0.0111409
tyrR	aromatic amino acid biosynthesis and transport regulon transcriptional regulator; autorepressor; ATPase; phosphatase	9		-0.890541	0.0055497		-0.473795	0.348112		-1.39577	4.8e-06
yhfK	putative transporter, FUSC superfamily inner membrane protein, tandem domains	9		-0.890596	0.287061		-1.35429	0.232683		-2.27971	0.00200324
tehB	tellurite, selenium methyltransferase, SAM-dependent; tellurite, selenium resistance protein	9		-0.89088	0.00778727		-0.16008	0.790711		-0.676187	0.0516409
bglA	6-phospho-beta-glucosidase A	9		-0.894763	0.00321433		-0.208934	0.689898		-0.498254	0.138048
feoB	fused ferrous iron transporter, protein B: GTP-binding protein/membrane protein	9		-0.898326	0.411684		-1.49751	0.302698		-2.34981	0.0136546
yqhA	UPF0114 family putative inner membrane protein	9		-0.910454	0.00274601		0.440867	0.354518		-0.185604	0.635865
phoP	response regulator in two-component regulatory system with PhoQ	9		-0.921365	0.0426282		-0.787726	0.242427		0.0645116	0.922015
metL	Bifunctional aspartokinase/homoserine dehydrogenase 2	9		-0.929968	0.0306011		0.819518	0.185877		-0.19438	0.730451
glnG	fused DNA-binding response regulator in two-component regulatory system with GlnL: response regulator/sigma54 interaction protein	9		-0.933921	0.115845		0.241933	0.813861		-2.0268	0.000195527
rcnB	periplasmic modulator of Ni and Co efflux	9		-0.938047	0.0467678		0.73938	0.281374		-0.425007	0.433134
yagM	CP4-6 prophage; uncharacterized protein	9		-0.93886	0.357307		-0.741091	NA		-2.44444	0.021119
yigZ	UPF0029 family protein	9		-0.939502	0.0354108		-0.520616	0.460745		-1.48592	0.000496058
tamB	translocation and assembly module for autotransporter export, inner membrane subunit	9		-0.95272	0.00935321		-0.36611	0.55519		-0.929183	0.0121771
hemL	glutamate-1-semialdehyde aminotransferase (aminomutase)	9		-0.954945	0.0296709		-0.153001	0.853069		-0.147051	0.810007
hns	global DNA-binding transcriptional dual regulator H-NS	9		-0.959676	0.000132619		0.473687	0.233011		-0.91331	0.000321255
insI1	IS30 transposase	9		-0.971217	0.0651905		-0.749535	0.339837		-1.50094	0.00278689
rpiA	ribose 5-phosphate isomerase, constitutive	9		-0.972121	0.0307122		0.00748893	0.995168		-1.13003	0.0112097
menC	O-succinylbenzoyl-CoA synthase	9		-0.981186	0.170285		0.26701	0.831578		-1.47245	0.0315307
yidA	sugar phosphate phosphatase; substrates include erythrose 4-P and mannose 1-P phosphatase	9		-0.985747	0.0179257		-0.696984	0.267944		-1.79393	4.21e-06
ydjM	inner membrane protein regulated by LexA	9		-0.990853	0.103163		1.23156	0.0913419		-1.22823	0.0395957
sgrR	transcriptional DNA-binding transcriptional activator of sgrS sRNA	9		-0.994199	0.0348358		0.221965	0.789972		-1.27401	0.00568732
pdxJ	pyridoxine 5'-phosphate synthase	9		-0.999469	0.0110595		-0.246872	0.716682		-1.00262	0.011361
dapE	N-succinyl-diaminopimelate deacylase	9		-1.00023	0.00287686		0.064911	0.926736		-1.24406	0.00014837
yedV	putative sensory kinase in two-component regulatory system with YedW	9		-1.00492	0.19218		-0.610246	0.606692		-2.05076	0.00402661
lplA	lipoate-protein ligase A	9		-1.00878	0.0108475		-0.343874	0.602005		-1.24394	0.00135256
ybjH	uncharacterized protein	9		-1.00933	0.0361235		0.310663	0.671715		0.158088	0.788808
pyrI	aspartate carbamoyltransferase, regulatory subunit	9		-1.01747	0.040192		0.589456	0.391295		-1.08591	0.0262591
dinF	oxidative stress resistance protein; putative MATE family efflux pump; UV and mitomycin C inducible protein	9		-1.0267	0.0590194		0.586466	0.492193		-1.45478	0.00563234
rne	fused ribonucleaseE: endoribonuclease/RNA-binding protein/RNA degradosome binding protein	9		-1.02872	0.0432533		0.256122	0.774683		-0.755545	0.169736
dsbA	periplasmic protein disulfide isomerase I	9		-1.03304	0.0127531		0.121072	0.878241		-0.674079	0.135003
kdsA	3-deoxy-D-manno-octulosonate 8-phosphate synthase	9		-1.03402	0.014628		0.337323	0.638438		-0.513956	0.287315
fimH	minor component of type 1 fimbriae	9		-1.03468	0.0358878		-0.548034	0.47028		-0.1371	0.836719
insB1	pseudogene	9		-1.0368	0.0556786		-0.144472	0.887482		-1.23224	0.0215155
ackA	acetate kinase A and propionate kinase 2	9		-1.03693	0.126773		0.515256	0.637182		-1.75574	0.00579427
yahD	ankyrin repeat protein	9		-1.04085	0.386752		-2.44933	0.114657		-2.27541	0.0434189
yhdP	DUF3971-AsmA2 domains protein	9		-1.04739	0.0191409		-0.375387	0.615569		-1.40931	0.00117625
barA	hybrid sensory histidine kinase, in two-component regulatory system with UvrY	9		-1.04757	0.020434		-0.352361	0.642236		-1.23408	0.005621
zraP	Zn-dependent periplasmic chaperone	9		-1.0486	0.387582		-1.4275	NA		-2.46412	0.0480953
dhaR	dhaKLM operon transcription activator	9		-1.05135	0.0366587		-0.150022	0.875569		-0.928091	0.0741967
hemX	putative uroporphyrinogen III methyltransferase	9		-1.05239	0.00050666		-0.616358	0.181067		-1.37657	2.98e-06
yhhJ	inner membrane putative ABC transporter permease	9		-1.05274	0.18775		-0.550627	0.662637		-1.65239	0.0305893
ftsP	septal ring component that protects the divisome from stress; multicopy suppressor of ftsI(Ts)	9		-1.05565	0.0131716		0.35479	0.618192		-0.623473	0.184749
tatB	TatABCE protein translocation system subunit	9		-1.05827	0.0247756		-0.636155	0.385637		-1.07067	0.0246395
selA	selenocysteine synthase	9		-1.06436	0.0444211		-1.09955	0.135435		-1.80277	0.000315392
fkpA	FKBP-type peptidyl-prolyl cis-trans isomerase (rotamase)	9		-1.06925	0.0192599		0.122578	0.889855		-0.945707	0.0448237
trpS	tryptophanyl-tRNA synthetase	9		-1.07366	0.00100562		0.310559	0.582605		-0.968788	0.00349542
mhpD	2-keto-4-pentenoate hydratase	9		-1.07606	0.00659421		-0.502485	0.423185		-1.25398	0.00129611
nfsB	dihydropteridine reductase, NAD(P)H-dependent, oxygen-insensitive	9		-1.07739	0.000515907		0.566317	0.241463		-0.123221	0.78058
ymfE	e14 prophage; putative inner membrane protein	9		-1.07926	0.0494038		-0.937254	0.242616		-2.50426	1.96e-06
lexA	transcriptional repressor of SOS regulon	9		-1.0805	0.00126536		-0.0411589	0.954715		-1.29271	8.64e-05
envC	activator of AmiB,C murein hydrolases, septal ring factor	9		-1.08313	0.0247972		0.218544	0.801139		-1.48914	0.00145853
maeA	malate dehydrogenase, (decarboxylating, NAD-requiring) (malic enzyme)	9		-1.0902	0.0450433		-0.592578	0.497039		-1.04664	0.0604445
dapD	2,3,4,5-tetrahydropyridine-2-carboxylate N-succinyltransferase	9		-1.09038	0.0037482		0.0880478	0.908984		-1.16759	0.00182159
ccmB	heme exporter subunit	9		-1.09601	0.0571931		-1.73007	0.0097326		-2.18653	6.09e-05
ybjX	DUF535 family protein	9		-1.10138	0.162965		-0.282501	0.840714		2.13414	0.00324755
yehH	pseudogene	9		-1.10492	0.0234895		0.104192	0.908039		-0.35673	0.518993
ydjZ	TVP38/TMEM64 family inner membrane protein	9		-1.10637	0.177324		-3.21782	0.000138953		-1.13714	0.1764
ygdG	Ssb-binding protein, misidentified as ExoIX	9		-1.10678	0.0118197		-0.280339	0.703663		-1.005	0.0241406
yjjJ	putative protein kinase	9		-1.1104	0.0139161		0.16547	0.847315		-1.02349	0.0262591
ung	uracil-DNA-glycosylase	9		-1.11325	0.0241797		-0.38034	0.645339		-1.79459	0.00013671
yhhS	putative arabinose efflux transporter	9		-1.11841	0.0221877		-0.649613	0.391295		-1.76284	0.000165159
bglX	beta-D-glucoside glucohydrolase, periplasmic	9		-1.1267	0.000768779		0.190713	0.753991		-1.06998	0.00158912
yejF	microcin C transporter, ATP-binding subunit; ABC family	9		-1.12848	0.0406999		0.00733749	0.995633		-0.977664	0.0860957
nudB	dihydroneopterin triphosphate pyrophosphatase	9		-1.13108	0.0493737		0.435962	0.647029		-0.21384	0.781529
ndh	respiratory NADH dehydrogenase 2/cupric reductase	9		-1.14997	0.219344		2.31655	0.0296928		-0.677231	0.521089
coaA	pantothenate kinase	9		-1.15112	0.0466983		-0.106355	0.927372		-1.25421	0.0306232
fdhE	formate dehydrogenase formation protein	9		-1.15343	0.0328532		0.559151	0.52425		-0.990687	0.0787795
tpiA	triosephosphate isomerase	9		-1.15363	0.0340359		-0.795557	0.336427		-1.74416	0.000827336
rmuC	DNA recombination protein	9		-1.15537	0.0725899		-1.24486	0.16705		-2.19418	0.000240477
nuoA	NADH:ubiquinone oxidoreductase, membrane subunit A	9		-1.15587	0.00614685		-0.227698	0.763663		-0.445283	0.374341
yajG	putative lipoprotein	9		-1.15772	0.0138426		0.744873	0.300499		-0.47749	0.388268
dtd	D-tyr-tRNA(Tyr) deacylase	9		-1.16564	0.0809281		-0.917728	0.359728		-1.64445	0.0107811
kup	potassium transporter	9		-1.17286	0.00319635		0.0743236	0.927585		-1.26319	0.00140926
wzxE	O-antigen translocase	9		-1.17478	0.0285959		0.682279	0.414177		-1.04266	0.0591833
phoQ	sensory histidine kinase in two-component regulatory system with PhoP	9		-1.17921	0.000239724		-0.808268	0.0677702		-0.382394	0.321014
pepD	aminoacyl-histidine dipeptidase (peptidase D)	9		-1.17949	0.0538928		-0.361675	0.724393		-1.44901	0.0162067
fabF	3-oxoacyl-[acyl-carrier-protein] synthase II	9		-1.18455	0.0148674		0.906018	0.211261		-0.576756	0.302767
mukE	chromosome condensin MukBEF, MukE localization factor	9		-1.20372	0.018826		0.336344	0.696116		-0.736166	0.191183
folP	7,8-dihydropteroate synthase	9		-1.20644	0.0184985		0.323166	0.709751		-0.884636	0.103889
yjiA	GTP-binding protein, putative GTPase	9		-1.20749	0.173988		-0.406039	0.786435		-1.92509	0.0223606
dut	deoxyuridinetriphosphatase	9		-1.21236	0.0323568		0.291196	0.770069		-0.577962	0.377564
fre	NAD(P)H-flavin reductase	9		-1.21339	6.6e-05		-0.247598	0.649271		-0.933515	0.00306573
yiiD	putative acetyltransferase	9		-1.21695	0.0362084		-0.735473	0.417472		-1.68084	0.00285607
ispD	4-diphosphocytidyl-2C-methyl-D-erythritol synthase	9		-1.22547	0.0311477		0.95381	0.256157		-0.604334	0.354953
ridA	enamine/imine deaminase, reaction intermediate detoxification	9		-1.22647	0.00705159		-0.510477	0.497994		-1.35801	0.0026433
ubiB	regulator of octaprenylphenol hydroxylation, ubiquinone synthesis; regulator of 2'-N-acetyltransferase; putative ABC1 family protein kinase	9		-1.22885	0.0331966		-0.707243	0.437208		-2.03583	0.000197355
yfbU	UPF0304 family protein	9		-1.22919	0.0514058		-1.07578	0.245058		-1.35362	0.032096
ompC	outer membrane porin protein C	9		-1.23134	0.000127873		-0.56125	0.272375		-1.22214	0.000157563
yabP	pseudogene	9		-1.23391	0.0396863		1.03114	0.238686		0.510469	0.466401
ygaZ	putative L-valine exporter, norvaline resistance protein	9		-1.23729	0.00119398		-0.448443	0.478279		-2.4308	2.32e-11
secB	protein export chaperone	9		-1.2374	0.00936025		-0.372071	0.648991		-1.3917	0.00320667
gntK	gluconate kinase 2	9		-1.24275	0.110416		-0.430482	0.735656		-1.92599	0.00970026
metE	5-methyltetrahydropteroyltriglutamate- homocysteine S-methyltransferase	9		-1.24475	0.035121		-1.01901	0.242616		-1.77779	0.00190889
ydcA	putative periplasmic protein	9		-1.25399	0.0330352		-0.508524	0.597252		-0.273803	0.712694
insK	IS150 transposase B	9		-1.25779	0.398776		3.32043	0.0317073		1.01621	0.504311
gloB	hydroxyacylglutathione hydrolase	9		-1.25923	0.0274296		-0.709638	0.42862		-1.21731	0.0356895
ycgJ	uncharacterized protein	9		-1.26694	0.021246		0.283147	0.757294		-0.5482	0.375907
pmrD	inactive two-component system connector protein	9		-1.26802	0.0111622		-0.869293	0.242616		0.128987	0.8532
rimK	ribosomal protein S6 modification protein	9		-1.26843	0.0105881		0.105128	0.916647		-0.693456	0.208634
gph	phosphoglycolate phosphatase	9		-1.26893	0.00120271		0.367393	0.586489		-0.874851	0.0339725
ybhF	putative transporter subunit of ABC superfamily: ATP-binding component	9		-1.26927	0.15785		-1.41945	0.267256		-2.22228	0.00824291
mazF	mRNA interferase toxin, antitoxin is MazE	9		-1.27868	0.00490038		0.0279887	0.978246		-0.548172	0.279266
ampC	penicillin-binding protein; beta-lactamase, intrinsically weak	9		-1.27907	0.0763268		-1.59607	0.0940845		-2.16069	0.00152294
modF	fused molybdate transporter subunits of ABC superfamily: ATP-binding components	9		-1.28026	0.060136		-0.307869	0.797837		-1.70843	0.00998549
yeiS	DUF2542 family protein	9		-1.28056	0.0143426		-0.392753	0.642236		-1.58215	0.00207906
wecE	TDP-4-oxo-6-deoxy-D-glucose transaminase	9		-1.28147	0.00725706		0.494706	0.532594		-1.29566	0.00669783
minD	membrane ATPase of the MinC-MinD-MinE system	9		-1.28178	0.0082337		-0.107604	0.914022		-1.36924	0.00472121
thiB	thiamine-, thiamine pyrophosphate-, thiamine monophosphate-binding ABC transporter periplasmic protein; ThiBPQ thiamine, thiamine pyrophosphate importer	9		-1.28216	0.0424341		1.06602	0.242616		-0.216945	0.798306
ptsH	phosphohistidinoprotein-hexose phosphotransferase component of PTS system (Hpr)	9		-1.28561	0.000291116		0.359866	0.563091		-1.62589	2.72e-06
yhgF	putative transcriptional accessory protein	9		-1.28673	0.0911017		0.845258	0.470512		-1.5639	0.0374156
acpS	holo-[acyl-carrier-protein] synthase 1	9		-1.2882	0.0131412		-0.202937	0.83529		-1.25292	0.0166788
yfgD	putative oxidoreductase	9		-1.29126	0.00301541		0.104003	0.906457		-0.80079	0.0868889
ybaK	Cys-tRNA(Pro)/Cys-tRNA(Cys) deacylase	9		-1.29493	0.0328475		0.557677	0.570099		-0.89109	0.1712
lysU	lysine tRNA synthetase, inducible	9		-1.29558	0.00573378		-1.72849	0.000820286		-2.42454	3.18e-08
adhE	fused acetaldehyde-CoA dehydrogenase/iron-dependent alcohol dehydrogenase/pyruvate-formate lyase deactivase	9		-1.29954	0.227282		-1.47394	0.333544		-2.18193	0.0315643
pspF	psp operon transcriptional activator	9		-1.31595	0.0998513		-0.57	0.660611		-1.91113	0.0134023
nfsA	nitroreductase A, NADPH-dependent, FMN-dependent	9		-1.32247	0.0116378		-0.356348	0.688044		-1.53141	0.00306573
yfbP	TPR-like repeats-containing protein	9		-1.32393	0.0228331		-0.19234	0.844931		-0.650309	0.276536
guaC	GMP reductase	9		-1.32622	0.00169211		0.312031	0.672276		-0.255274	0.643326
cadC	cadBA operon transcriptional activator	9		-1.32987	0.00916493		-0.0115366	0.993159		-2.03094	4.29e-05
wbbI	d-Galf:alpha-d-Glc beta-1,6-galactofuranosyltransferase	9		-1.33734	0.0419384		0.78999	0.444058		-0.454763	0.57505
yhiN	putative oxidoreductase	9		-1.34291	0.0331569		1.27702	0.146107		-1.22765	0.0581488
bglF	fused beta-glucoside-specific PTS enzymes: IIA component/IIB component/IIC component	9		-1.34715	0.0425625		-0.62434	0.523066		-1.62001	0.0136546
fecB	iron-dicitrate transporter subunit	9		-1.34901	0.305689		0.925937	0.642136		-2.7056	0.0243326
rpmE	50S ribosomal subunit protein L31	9		-1.3559	0.0286406		0.983534	0.29543		-1.11001	0.0874465
glyS	glycine tRNA synthetase, beta subunit	9		-1.35679	0.0342188		0.345041	0.757294		-0.969301	0.162459
elbB	isoprenoid biosynthesis protein with amidotransferase-like domain	9		-1.35856	0.0286406		-0.457901	0.662011		-1.4836	0.0166905
truD	tRNA(Glu) pseudouridine(13) synthase	9		-1.36277	0.00802082		0.540659	0.524437		-0.752846	0.187821
yeaL	UPF0756 family putative inner membrane protein	9		-1.36395	0.0341596		0.134647	0.91321		-1.41361	0.0281126
mtgA	biosynthetic peptidoglycan transglycosylase	9		-1.36663	0.0056758		-0.218499	0.807361		-1.55439	0.00145352
dam	DNA adenine methyltransferase	9		-1.36782	0.00529971		0.617836	0.433945		-0.76587	0.158844
fecA	ferric citrate outer membrane transporter	9		-1.37022	0.366664		0.857711	0.703716		-3.3468	0.0121555
gltB	glutamate synthase, large subunit	9		-1.37715	0.00130865		0.265208	0.726039		-0.35974	0.503407
waaH	LPS(HepIII)-glucuronic acid glycosyltransferase	9		-1.3796	0.0368215		0.317585	0.757294		0.995746	0.0999587
ygaV	tributyltin-inducible repressor of ygaVP	9		-1.38232	0.0247614		-1.09366	0.221667		-1.16191	0.0630983
lysR	transcriptional activator of lysA; autorepressor	9		-1.38255	0.00383505		0.0174359	0.989171		-1.65175	0.000437945
phnD	phosphonate ABC transporter periplasmic binding protein	9		-1.38739	0.469844		-3.37385	0.262888		5.99025	3.83e-06
ynfB	UPF0482 family putative periplasmic protein	9		-1.3911	0.00288447		-0.4058	0.606692		-0.0472774	0.94768
yoeI	uncharacterized protein	9		-1.3924	0.549589		4.21837	0.0202089		1.06435	0.589327
talB	transaldolase B	9		-1.39377	0.000705271		-0.422842	0.557555		-1.46861	0.00036132
alr	alanine racemase, biosynthetic, PLP-binding	9		-1.39463	0.0329368		0.719081	0.492278		-0.896753	0.210731
ccmA	heme exporter subunit	9		-1.39774	0.0527902		-1.68675	0.0716884		-1.56213	0.0304079
recN	recombination and repair protein	9		-1.41173	0.000168809		0.385674	0.553697		-1.1353	0.0030836
pdxY	pyridoxamine kinase	9		-1.41339	0.0255419		0.177826	0.882355		-1.31429	0.0421779
fetB	iron exporter permease subunit, ABC transporter FetAB; peroxide resistance protein	9		-1.41619	0.00573378		-0.317295	0.716043		-1.54431	0.00233279
mppA	murein tripeptide (L-ala-gamma-D-glutamyl-meso-DAP) transporter subunit	9		-1.42404	0.000638465		-0.489181	0.485367		-1.46313	0.000465155
envZ	sensory histidine kinase in two-component regulatory system with OmpR	9		-1.43251	1.22e-07		-0.972504	0.00322083		-2.04619	1.61e-14
yigA	DUF484 family protein	9		-1.4514	0.01897		-0.375441	0.721188		-1.52565	0.0139191
cybB	cytochrome b561	9		-1.45508	0.00319756		0.0683476	0.949387		-1.1489	0.0246395
wbbJ	putative lipopolysaccharide biosynthesis O-acetyl transferase	9		-1.45762	0.0218056		0.685378	0.508008		-0.616758	0.407926
rarD	putative chloramphenical resistance permease	9		-1.45961	0.00691689		1.00272	0.196042		-0.424041	0.515861
lrhA	transcriptional repressor of flagellar, motility and chemotaxis genes	9		-1.46024	0.0426282		-1.93081	0.026687		-0.575768	0.504159
feoC	putative DNA-binding transcriptional regulator	9		-1.46545	0.0776994		-1.2206	0.31987		-2.10324	0.0085885
waaC	ADP-heptose:LPS heptosyl transferase I	9		-1.47976	0.0327919		0.0634551	0.96499		-1.31377	0.0668075
nrdD	anaerobic ribonucleoside-triphosphate reductase	9		-1.48387	0.0650276		-2.95527	0.000419425		-2.2503	0.00335082
mgrB	regulatory peptide for PhoPQ, feedback inhibition	10		-1.48392	0.0292309		-0.568157	0.60467		1.67867	0.00827776
yciT	global regulator of transcription; DeoR family	10		-1.48975	0.000811057		-0.815142	0.239899		-1.59243	0.00032936
ybjM	inner membrane protein	10		-1.48998	0.0748839		-2.1995	0.0292932		-2.25461	0.00503762
selB	selenocysteinyl-tRNA-specific translation factor	10		-1.49011	0.0141534		-0.919344	0.325005		-1.75718	0.00333844
secG	preprotein translocase membrane subunit	10		-1.49075	0.050716		0.767383	0.535122		1.57241	0.0410129
pgaA	biofilm adhesin polysaccharide PGA secretin; OM porin; poly-beta-1,6-N-acetyl-D-glucosamine export protein	10		-1.49165	0.0547671		-1.5615	0.149272		-1.86982	0.0143521
allC	allantoate amidohydrolase	10		-1.49878	0.0304423		-0.110533	0.932721		-0.858083	0.242117
ybjG	undecaprenyl pyrophosphate phosphatase	10		-1.50148	0.0347026		0.00533753	0.997794		1.62599	0.0208634
mepH	murein DD-endopeptidase, space-maker hydrolase	10		-1.50235	0.0045137		-0.266767	0.780974		-1.43045	0.00726112
eda	multifunctional 2-keto-3-deoxygluconate 6-phosphate aldolase and 2-keto-4-hydroxyglutarate aldolase and oxaloacetate decarboxylase	10		-1.50424	2.2e-06		0.196957	0.735989		-1.28189	7.48e-05
gltD	glutamate synthase, 4Fe-4S protein, small subunit	10		-1.50573	0.0151735		0.223005	0.850179		-0.286245	0.727269
yijD	DUF1422 family inner membrane protein	10		-1.51342	0.0171389		-0.755423	0.458105		-0.911198	0.192907
yjtD	putative methyltransferase	10		-1.51597	1.77e-05		-0.0527799	0.943901		-0.987944	0.00625313
yagE	2-keto-3-deoxy gluconate (KDG) aldolase; CP4-6 prophage	10		-1.52488	0.212746		-0.700806	0.717874		-2.46019	0.034353
yqiA	acyl CoA esterase	10		-1.52957	0.000532472		-0.609981	0.396223		-1.23947	0.00638008
pykA	pyruvate kinase II	10		-1.5302	0.0772335		-1.28968	0.31447		-1.85271	0.0302006
gloA	glyoxalase I, Ni-dependent	10		-1.53091	0.000371489		-0.221367	0.783047		-1.49617	0.000542222
umpG	broad specificity 5'(3')-nucleotidase and polyphosphatase	10		-1.53565	0.00139069		0.147002	0.87672		-1.28959	0.00889115
rpmF	50S ribosomal subunit protein L32	10		-1.53681	0.00623322		1.06172	0.208916		-0.025027	0.977832
ydiV	anti-FlhD4C2 factor, inactive EAL family phosphodiesterase	10		-1.53685	0.0094108		-0.523465	0.597252		-1.15098	0.0628301
yeeX	UPF0265 family protein	10		-1.53707	0.000591767		-0.286539	0.719611		-1.34223	0.00330406
nhaB	sodium:proton antiporter	10		-1.5389	0.00412069		0.331807	0.721368		-1.67109	0.00174435
yebC	UPF0082 family protein	10		-1.54318	0.00550297		0.490452	0.603633		-0.69539	0.278327
nei	endonuclease VIII/ 5-formyluracil/5-hydroxymethyluracil DNA glycosylase	10		-1.54518	0.000276988		-0.415828	0.566365		-1.95991	2.65e-06
yfaZ	outer membrane protein, putative porin	10		-1.54663	0.0319381		1.541	0.1015		-1.54743	0.0326356
yjiV	pseudogene	10		-1.54837	0.0334698		-1.11019	0.31447		-1.35211	0.0738938
idnR	transcriptional repressor, 5-gluconate-binding	10		-1.54987	0.0123776		-0.41847	0.685633		-1.38423	0.0278536
marA	multiple antibiotic resistance transcriptional regulator	10		-1.55179	0.0208422		0.617242	0.577684		-0.319188	0.713043
dcuR	response regulator in two-component regulatory system with DcuS	10		-1.55355	0.0021396		-1.41615	0.0264336		-1.77948	0.000375727
nuoJ	NADH:ubiquinone oxidoreductase, membrane subunit J	10		-1.55582	0.00379257		-0.963211	0.242616		-2.04006	9.43e-05
yehU	inner membrane putative sensory kinase in two-component system with YehT	10		-1.55776	0.00742462		-0.964573	0.279522		-1.326	0.026829
mgtA	magnesium transporter	10		-1.55868	0.138225		0.309714	0.87383		5.81836	9.34e-11
yhcG	DUF1016 family protein in the PD-(D/E)XK nuclease superfamily	10		-1.55973	0.0111354		-0.00162495	0.9987		-1.26285	0.0428326
deoA	thymidine phosphorylase	10		-1.56132	0.201804		-1.09793	0.564385		-2.41682	0.0382165
tpx	lipid hydroperoxide peroxidase	10		-1.56261	0.010492		0.280264	0.802094		-0.906182	0.181367
mukB	chromosome condensin MukBEF, ATPase and DNA-binding subunit	10		-1.56304	0.0299869		0.36155	0.777171		-1.07316	0.1712
wbbH	O-antigen polymerase	10		-1.56441	0.0467852		0.870058	0.483545		-0.198408	0.856033
leuE	leucine efflux protein	10		-1.56585	0.00935459		-0.265541	0.807679		-1.21874	0.0516256
lpd	lipoamide dehydrogenase, E3 component is part of three enzyme complexes	10		-1.56913	0.0143771		0.971687	0.325005		-1.06949	0.123748
yhbT	SCP-2 sterol transfer family protein	10		-1.56999	0.0581647		-1.24384	0.31447		-2.0587	0.0109334
yejG	uncharacterized protein	10		-1.57497	0.00733519		0.687481	0.463102		1.03414	0.0949632
yaaX	DUF2502 family putative periplasmic protein	10		-1.57682	0.0189838		1.27002	0.131574		0.0169277	0.985811
cvrA	putative cation/proton antiporter	10		-1.58093	6.82e-05		-0.8001	0.190217		-2.32496	2.16e-09
eco	ecotin, a serine protease inhibitor	10		-1.58218	4.33e-08		-0.191087	0.719611		-1.85769	9.34e-11
tktA	transketolase 1, thiamine triphosphate-binding	10		-1.58347	0.00802082		0.0597379	0.963248		-1.13789	0.0736414
wecA	UDP-GlcNAc:undecaprenylphosphate GlcNAc-1-phosphate transferase	10		-1.58674	0.00152506		0.166889	0.867633		-1.39854	0.00622147
pta	phosphate acetyltransferase	10		-1.5868	0.0160239		0.222519	0.861121		-2.01479	0.00175041
potD	polyamine transporter subunit	10		-1.58725	0.0323263		0.139254	0.926736		-1.21291	0.125256
yjhQ	putative acetyltransferase	10		-1.59334	0.0337285		-1.53754	0.145031		-0.210783	0.83884
yecF	DUF2594 family protein	10		-1.59339	0.0267763		0.93826	0.391295		-0.961707	0.22178
hemY	putative protoheme IX synthesis protein	10		-1.59595	1.46e-05		-0.471611	0.453142		-1.62486	1.07e-05
gltP	glutamate/aspartate:proton symporter	10		-1.59595	0.00292865		0.234694	0.813861		-1.73533	0.00114329
cobB	deacetylase of acs and cheY, chemotaxis regulator	10		-1.59938	0.000239166		-0.143647	0.87075		-0.849015	0.0740245
eptC	LPS heptose I phosphoethanolamine transferase	10		-1.59961	0.0414746		1.2238	0.296786		-0.908575	0.30364
nuoH	NADH:ubiquinone oxidoreductase, membrane subunit H	10		-1.60449	0.013131		-0.775659	0.456917		-2.11703	0.000772067
deoD	purine-nucleoside phosphorylase	10		-1.6077	0.0237077		-1.00892	0.359872		-2.09888	0.00241843
gpsA	glycerol-3-phosphate dehydrogenase (NAD+)	10		-1.60855	0.00287686		-0.796079	0.354961		-2.51854	9.27e-07
aceE	pyruvate dehydrogenase, decarboxylase component E1, thiamine triphosphate-binding	10		-1.60967	0.0502254		2.21071	0.024618		-1.14859	0.197207
evgS	hybrid sensory histidine kinase in two-component regulatory system with EvgA	10		-1.6157	0.127284		-1.42877	0.362412		-3.27223	0.000800878
iap	aminopeptidase in alkaline phosphatase isozyme conversion	10		-1.62096	0.000871116		1.48728	0.00683092		-1.11565	0.0258045
sdiA	quorum-sensing transcriptional activator	10		-1.63086	0.00407627		0.624001	0.503365		-0.648397	0.326281
tatC	TatABCE protein translocation system subunit	10		-1.63448	0.00512164		-0.548833	0.581971		-1.43816	0.0161262
yfbT	sugar phosphatas	10		-1.6426	0.0121558		-1.23767	0.200269		-1.78802	0.00604508
wzzE	Entobacterial Common Antigen (ECA) polysaccharide chain length modulation protein	10		-1.64466	0.00198264		0.352091	0.703663		-1.3947	0.0107541
gnsB	Qin prophage; multicopy suppressor of secG(Cs) and fabA6(Ts)	10		-1.64785	0.00186089		1.0527	0.152359		-0.0940813	0.899661
topB	DNA topoisomerase III	10		-1.64981	0.0230738		-0.225446	0.87383		-1.43273	0.0569501
nrdG	anaerobic ribonucleotide reductase activating protein	10		-1.65782	0.0252517		-2.86768	0.000410012		-2.30884	0.00139775
zraR	fused DNA-binding response regulator in two-component regulatory system with ZraS: response regulator/sigma54 interaction protein	10		-1.66349	0.00569126		-0.886815	0.337833		-1.62952	0.00684319
nuoB	NADH:ubiquinone oxidoreductase, chain B	10		-1.67092	0.00249047		-0.152472	0.889855		-1.0121	0.0920858
yfeX	porphyrinogen oxidase, cytoplasmic	10		-1.67211	0.00542845		-1.21841	0.169495		-1.75084	0.00352611
epd	D-erythrose 4-phosphate dehydrogenase	10		-1.67317	0.00103277		-0.302635	0.740964		-1.9782	8.3e-05
pntA	pyridine nucleotide transhydrogenase, alpha subunit	10		-1.67554	0.00130865		-0.461146	0.606692		-1.93493	0.00017241
casB	CRISP RNA (crRNA) containing Cascade antiviral complex protein	10		-1.68408	0.119632		-0.899417	NA		-2.38438	0.0322549
lysC	lysine-sensitive aspartokinase 3	10		-1.68449	0.00275036		0.00494916	0.997617		-1.3547	0.0195775
menE	O-succinylbenzoate-CoA ligase	10		-1.68758	0.0182722		0.546533	0.65121		-1.65169	0.0227112
galU	glucose-1-phosphate uridylyltransferase	10		-1.68985	8.38e-10		0.810335	0.0289599		-1.48041	1.07e-07
yfhH	putative DNA-binding transcriptional regulator	10		-1.69941	0.0169597		-0.484509	0.685358		-1.36246	0.0649434
nuoG	NADH:ubiquinone oxidoreductase, chain G	10		-1.70052	0.0201322		-0.49131	0.690412		-2.0429	0.00455572
hypF	carbamoyl phosphate phosphatase and maturation protein for [NiFe] hydrogenases	10		-1.70105	0.025108		-1.25327	0.268802		-1.97317	0.00864451
yfbS	putative transporter	10		-1.70211	0.0572559		-1.8676	0.130361		-2.11982	0.0160015
acrB	multidrug efflux system protein	10		-1.70391	0.0179561		0.650002	0.593764		-0.71319	0.399723
ydjE	putative transporter	10		-1.70854	0.0108475		0.108908	0.927585		-1.60269	0.0140873
ygiS	putative inner membrane ABC superfamily transporter permease	10		-1.71841	0.0559727		-1.47774	0.266915		-2.00488	0.0246395
rpsB	30S ribosomal subunit protein S2	10		-1.72646	0.0126222		1.03665	0.332224		-0.881947	0.262261
livK	leucine transporter subunit	10		-1.7293	0.0082337		0.332426	0.763226		-2.13595	0.000967424
cbrC	UPF0167 family protein	10		-1.73382	0.00760073		2.00342	0.000879906		-1.306	0.0400102
yeiQ	putative NAD-dependent D-mannonate oxidoreductase	10		-1.73652	0.0496		0.581748	0.688434		-0.722095	0.490377
casC	CRISP RNA (crRNA) containing Cascade antiviral complex protein	10		-1.7404	0.0204577		-0.101314	0.942143		-0.678718	0.39552
yihW	DeoR family putative transcriptional regulator	10		-1.74203	0.0117063		0.245897	0.850617		-1.06369	0.159639
cytR	Anti-activator for CytR-CRP nucleoside utilization regulon	11		-1.74216	0.0487086		-0.190956	0.913341		-1.88636	0.0332804
rplS	50S ribosomal subunit protein L19	11		-1.74417	0.0328532		1.11769	0.377115		-0.531686	0.602576
ygeW	putative carbamoyltransferase	11		-1.75133	0.316847		-5.03786	0.00699214		-1.73494	0.336582
uxaB	altronate oxidoreductase, NAD-dependent	11		-1.76268	0.00975901		-2.27055	0.00388561		-1.68721	0.014525
atoS	sensory histidine kinase in two-component regulatory system with AtoC	11		-1.7681	0.173683		-0.574872	0.79363		-2.71145	0.0294293
dtpB	dipeptide and tripeptide permease B	11		-1.76994	0.121786		-2.13657	0.176894		-2.82269	0.00901429
hupB	HU, DNA-binding transcriptional regulator, beta subunit	11		-1.77218	7.07e-12		0.247887	0.603633		-0.692175	0.0160901
nuoI	NADH:ubiquinone oxidoreductase, chain I	11		-1.77293	0.00267864		-0.886918	0.337833		-2.05402	0.000419588
pgaB	poly-beta-1,6-N-acetyl-D-glucosamine (PGA) N-deacetylase outer membrane export lipoprotein	11		-1.77338	0.0218965		-0.613081	0.606692		-1.54433	0.0440774
narL	response regulator in two-component regulatory system with NarX (or NarQ)	11		-1.77526	0.000822942		0.0136655	0.992655		-1.15265	0.0411669
phoE	outer membrane phosphoporin protein E	11		-1.77536	0.206371		0.0661418	0.980684		3.77181	0.00122159
yieP	putative transcriptional regulator	11		-1.77795	0.0055497		-1.32015	0.155507		-1.90542	0.00283713
yhcC	putative Fe-S oxidoreductase, Radical SAM superfamily protein	11		-1.7793	0.0314916		-2.07804	0.0490351		-2.17117	0.00770927
frmR	regulator protein that represses frmRAB operon	11		-1.77968	0.0121355		0.383495	0.755767		-0.810968	0.316468
ispF	2C-methyl-D-erythritol 2,4-cyclodiphosphate synthase	11		-1.78174	0.00569126		1.03399	0.29192		-0.676379	0.370473
fecD	iron-dicitrate transporter subunit	11		-1.78243	0.230613		1.0189	0.662011		-3.00657	0.0326578
ccmH	heme lyase, CcmH subunit	11		-1.78448	0.0208932		-0.89558	0.464484		-1.7066	0.0294816
glmS	L-glutamine:D-fructose-6-phosphate aminotransferase	11		-1.78961	0.00180668		0.0456306	0.972057		-1.26112	0.0377161
glf	UDP-galactopyranose mutase, FAD/NAD(P)-binding	11		-1.79072	0.0176283		0.552686	0.665296		-0.396934	0.682531
yhbS	putative acyl-CoA transferase	11		-1.79199	0.0305531		-1.40454	0.256157		-2.44969	0.00228032
guaD	guanine deaminase	11		-1.7965	0.00435273		-0.364045	0.730992		-1.33695	0.0377991
gudP	putative D-glucarate transporter	11		-1.79659	0.0607325		-3.2794	0.00270162		-1.9234	0.0456489
ymfD	e14 prophage; putative SAM-dependent methyltransferase	11		-1.79796	0.00517205		-0.328272	0.769144		-2.36697	0.0001905
garK	glycerate kinase I	11		-1.79807	0.0752965		-2.95702	0.010285		-2.17827	0.0291597
fimA	major type 1 subunit fimbrin (pilin)	11		-1.79944	0.0138426		-1.36894	0.208916		-1.98528	0.00631988
ecpA	ECP pilin	11		-1.80061	0.0182669		-1.57398	0.131574		-0.931462	0.23157
tabA	biofilm modulator regulated by toxins; DUF386 family protein, cupin superfamily	11		-1.80311	0.0258919		-1.73617	0.124268		-1.76965	0.0315307
fimG	minor component of type 1 fimbriae	11		-1.80508	0.00773094		-1.03885	0.271341		-0.690656	0.319801
ydjF	putative DNA-binding transcriptional regulator	11		-1.8088	0.0110595		0.121352	0.93212		-0.883441	0.268656
rplR	50S ribosomal subunit protein L18	11		-1.81025	0.0493737		0.953123	0.521401		-0.855098	0.424558
galK	galactokinase	11		-1.81132	0.0404335		-0.71572	0.623783		-2.32996	0.00695723
yfgF	cyclic-di-GMP phosphodiesterase, anaerobic	11		-1.8127	0.0116265		-1.75049	0.0644836		-2.12623	0.002715
minE	cell division topological specificity factor	11		-1.81565	0.000780467		0.24428	0.809863		-1.38595	0.0137897
menD	2-succinyl-5-enolpyruvyl-6-hydroxy-3- cyclohexene-1-carboxylate synthase; SEPHCHC synthase	11		-1.81948	0.00112282		-0.297872	0.772922		-1.93073	0.000528899
nuoK	NADH:ubiquinone oxidoreductase, membrane subunit K	11		-1.82212	0.000292419		-0.892143	0.249944		-1.84687	0.000229435
nupC	nucleoside (except guanosine) transporter	11		-1.82247	0.0185532		0.450123	0.735989		-1.29118	0.121842
ydcO	BenE family inner membrane putative transporter	11		-1.82308	0.021233		-2.08512	0.0351891		-2.02746	0.0099355
rpsE	30S ribosomal subunit protein S5	11		-1.83035	0.0402137		0.90963	0.531165		-0.879122	0.39467
ccmC	heme exporter subunit	11		-1.84768	0.00832976		-1.63962	0.0868546		-2.22904	0.00124693
yliF	putative membrane-anchored diguanylate cyclase	11		-1.8499	0.0169884		0.92032	0.428772		-1.79709	0.0204301
ulaF	L-ribulose 5-phosphate 4-epimerase	11		-1.85084	0.00747673		-0.480943	0.665296		-0.928433	0.204357
nrdB	ribonucleoside-diphosphate reductase 1, beta subunit, ferritin-like protein	11		-1.85335	0.00444338		0.690112	0.526942		-0.80366	0.287033
dsdC	dsd operon activator; autorepressor	11		-1.85357	0.0181614		0.29279	0.840321		-1.6354	0.0410452
rpmD	50S ribosomal subunit protein L30	11		-1.8555	0.0310795		0.90571	0.516883		-1.03455	0.2867
yfdF	uncharacterized protein	11		-1.86678	0.0372173		0.535479	0.685368		-1.70261	0.0547581
yifE	UPF0438 family protein	11		-1.86864	0.0082337		1.54461	0.120974		0.804278	0.328669
blr	beta-lactam resistance membrane protein; divisome-associated protein	11		-1.86999	0.00932586		-0.200584	0.877189		-1.27913	0.0817884
pntB	pyridine nucleotide transhydrogenase, beta subunit	11		-1.87231	0.000647042		-0.348614	0.721099		-1.82139	0.00102602
yjhR	pseudogene	11		-1.87748	0.00573378		0.870175	0.330943		-0.831776	0.227925
yihF	DUF945 family protein	11		-1.88648	0.0193251		0.631965	0.597252		-1.39521	0.0823773
rplO	50S ribosomal subunit protein L15	11		-1.89242	0.029482		0.866461	0.551188		-0.932837	0.353645
cyoA	cytochrome o ubiquinol oxidase subunit II	11		-1.89597	0.0489689		1.57649	0.268802		0.112258	0.93613
yjaZ	stationary phase growth adaptation protein	11		-1.89657	0.00753563		1.37577	0.117439		-0.745475	0.327172
fusA	protein chain elongation factor EF-G, GTP-binding	11		-1.90127	0.0459372		0.842528	0.595043		-1.15448	0.277415
edd	6-phosphogluconate dehydratase	11		-1.90538	4.06e-06		-0.216803	0.784897		-1.92159	3.45e-06
rplJ	50S ribosomal subunit protein L10	11		-1.91176	0.0013346		0.847801	0.379156		-1.57198	0.0108168
nagB	glucosamine-6-phosphate deaminase	11		-1.91369	0.0449941		-0.752812	0.635445		-2.31065	0.014203
upp	uracil phosphoribosyltransferase	11		-1.91463	0.00401482		0.810551	0.4548		-0.37572	0.665447
phnE	pseudogene	11		-1.91664	0.506896		-1.05738	0.812684		5.59153	0.00424904
ruvC	component of RuvABC resolvasome, endonuclease	11		-1.91891	0.00338146		0.38574	0.737435		-1.2305	0.0807568
ygdH	UPF0717 family protein	11		-1.92708	0.0226672		-1.24067	0.337762		-3.33471	2.76e-05
yieE	phosphopantetheinyl transferase superfamily protein	11		-1.92744	0.000401075		-0.668499	0.460745		-2.05841	0.000149204
nudI	nucleoside triphosphatase	11		-1.9336	0.00394392		-0.452677	0.680448		-2.25621	0.000666026
ybjD	putative OLD family ATP-dependent endonuclease; DUF2813 family protein	11		-1.93948	0.0273052		-0.624937	0.673169		-1.88428	0.0348022
wbbK	lipopolysaccharide biosynthesis protein	11		-1.94402	0.0018907		0.49549	0.648991		-0.819939	0.256637
ygaP	DUF2892 family inner membrane rhodanese	11		-1.95305	0.000155785		-1.46328	0.0262705		-2.19	1.82e-05
ycaN	LysR family putative transcriptional regulator	11		-1.95374	0.00930504		-0.361161	0.77843		-1.59921	0.0342063
yqgA	DUF554 family putative inner membrane protein	11		-1.95545	0.0330967		-1.28483	0.363059		-2.64957	0.00305568
napC	quinol dehydrogenase, electron source for NapAB	11		-1.96171	0.00550709		-1.78594	0.0537272		-1.91682	0.00695723
yrdF	pseudogene	11		-1.96221	0.0247367		-1.62206	0.19797		-2.71644	0.0016513
fdoG	formate dehydrogenase-O, large subunit] [transl_except=(pos:586..588,aa:Sec)	11		-1.96222	0.00300526		0.470721	0.683991		-0.727691	0.357424
mepS	murein DD-endopeptidase, space-maker hydrolase, mutational suppressor of prc thermosensitivity, outer membrane lipoprotein	11		-1.96384	0.00413187		-0.91305	0.409244		-2.51058	0.000170277
aspA	aspartate ammonia-lyase	11		-1.96415	0.168267		-2.05004	0.314787		-2.74105	0.0468817
yadC	putative fimbrial-like adhesin protein	11		-1.96797	0.0225408		-0.0901281	0.954715		-1.0293	0.241028
pfkA	6-phosphofructokinase I	11		-1.97541	0.00557152		-1.14005	0.30386		-2.15782	0.00232588
rplK	50S ribosomal subunit protein L11	11		-1.98286	0.00764125		0.985832	0.407228		-1.21824	0.135611
yheV	DUF2387 family putative metal-binding protein	11		-1.98508	0.0185481		-0.694452	0.615569		-1.85541	0.0299065
sdaC	putative serine transporter	11		-1.99214	0.0213073		-0.385799	0.806221		-1.32849	0.159449
wzxB	putative polisoprenol-linked O-antigen transporter	11		-1.9958	0.0177442		0.797837	0.571921		-0.297858	0.79796
thiQ	thiamine, thiamine pyrophosphate ABC transporter ATPase; ThiBPQ thiamine, thiamine pyrophosphate importer	11		-1.99742	0.0367641		1.66244	0.181067		-1.00342	0.327159
ccmF	heme lyase, CcmF subunit	11		-1.99891	0.0108072		-1.13759	0.351211		-1.99148	0.0116796
moaE	molybdopterin synthase, large subunit	11		-2.00142	0.00132582		-0.23068	0.850083		-0.863775	0.223189
rpoA	RNA polymerase, alpha subunit	11		-2.00507	0.0352074		0.976993	0.530383		-1.0483	0.337014
fecC	iron-dicitrate transporter subunit	11		-2.007	0.136364		0.902455	0.676059		-3.32969	0.00904214
mgsA	methylglyoxal synthase	11		-2.01156	0.0181614		-1.06482	0.430991		-2.31962	0.00587419
adiA	arginine decarboxylase	11		-2.01299	0.00534168		-1.07957	0.332806		-1.69149	0.0221045
yfjL	CP4-57 putative defective prophage, DUF4297/DUF1837 polymorphic toxin family protein	11		-2.01532	0.00319756		-1.37781	0.175773		-1.8377	0.00824291
yfcL	uncharacterized protein	11		-2.02018	0.0267763		0.779534	0.602803		-0.98302	0.3462
kbl	glycine C-acetyltransferase	11		-2.02322	0.000216585		-0.160365	0.885326		-1.92617	0.000494789
ccmE	periplasmic heme chaperone	11		-2.02445	0.0328532		-1.23116	0.397513		-2.06108	0.0311991
yhjR	DUF2629 family protein	11		-2.02674	0.00189697		0.403916	0.697281		-1.20308	0.0714653
ssnA	putative chlorohydrolase/aminohydrolase	11		-2.03	0.189717		-4.41395	0.0117591		-3.14724	0.0338662
cyoE	protoheme IX farnesyltransferase	11		-2.03568	0.0354744		0.825316	0.606581		-1.08952	0.324785
plaP	putrescine importer, low affinity	11		-2.04061	0.108383		3.37066	0.0213814		0.639057	0.682103
mprA	transcriptional repressor of microcin B17 synthesis and multidrug efflux	11		-2.04174	0.000592434		-0.0826396	0.950521		-1.60776	0.00890686
ebgR	transcriptional repressor	11		-2.04602	1.46e-05		-0.422035	0.610666		-1.76529	0.000231832
gntT	gluconate transporter, high-affinity GNT I system	11		-2.0493	0.0358299		0.0711772	0.973096		-2.14155	0.0299065
glmM	phosphoglucosamine mutase	11		-2.05127	4.17e-05		0.105051	0.924204		-1.47929	0.00483982
yedE	UPF0394 family sulfur transport domain-containing inner membrane protein	11		-2.05248	0.00397381		-2.68267	0.000635922		-2.15325	0.00246524
rfbC	dTDP-4-deoxyrhamnose-3,5-epimerase	11		-2.05374	0.00947379		0.66829	0.615569		-0.358896	0.735473
rclR	reactive chlorine species (RCS)-specific activator of the rcl genes	11		-2.05514	0.0142141		-1.22369	0.327422		-2.47676	0.00286121
ykgM	50S ribosomal protein L31 type B; alternative L31 utilized during zinc limitation	11		-2.05551	0.0520323		-0.0141401	0.99559		-2.6138	0.0145701
mrr	methylated adenine and cytosine restriction protein	11		-2.05821	0.00309294		0.0755101	0.960233		-1.58496	0.0284174
atpE	F0 sector of membrane-bound ATP synthase, subunit c	11		-2.05847	0.00463023		0.790849	0.515727		-0.340374	0.730293
nuoC	NADH:ubiquinone oxidoreductase, fused CD subunit	11		-2.06214	0.00315848		-0.246252	0.857559		-1.60532	0.0278483
ygcB	R-loop helicase-annealase Cas3 needed for Cascade anti-viral activity	11		-2.06244	0.0138113		-1.12094	0.389305		-2.17617	0.00925952
cbrB	PRK09823 family inner membrane protein, creBC regulon	11		-2.07678	0.013547		2.11537	0.00979865		-0.707271	0.42252
ygfM	putative oxidoreductase	11		-2.08625	0.12982		-3.84254	0.0175591		-2.1875	0.118554
nuoF	NADH:ubiquinone oxidoreductase, chain F	11		-2.08806	0.0148796		-0.294981	0.858067		-1.71668	0.0550466
intS	CPS-53 (KpLE1) prophage; putative prophage CPS-53 integrase	11		-2.09869	0.000121863		0.6261	0.484047		-1.69142	0.00224043
pppA	bifunctional prepilin leader peptidase/ methylase	11		-2.10008	0.00741663		0.24712	0.867899		-1.28785	0.124082
kdgK	2-dehydro-3-deoxygluconokinase	11		-2.10128	0.000187376		-0.407111	0.684237		-2.09696	0.000201007
mqo	malate dehydrogenase, FAD/NAD(P)-binding domain	11		-2.10851	0.0419571		1.95222	0.185877		-0.530256	0.683714
waaL	O-antigen ligase	11		-2.11227	0.00897856		0.151202	0.927404		-2.06138	0.0115487
yobD	UPF0266 family inner membrane protein	11		-2.11855	0.0158575		-0.015123	0.995168		-2.34968	0.00704607
yfeD	DUF1323 family putative DNA-binding protein	11		-2.1203	0.0217859		-0.802129	0.602005		-1.65983	0.0874479
bcsE	cellulose production protein	11		-2.12538	0.00135383		-0.0387319	0.979334		-2.12681	0.00144877
yhcF	putative transcriptional regulator	11		-2.13175	0.000305693		0.460673	0.627081		-1.08164	0.0763608
nuoE	NADH:ubiquinone oxidoreductase, chain E	11		-2.13296	0.0126397		-0.149501	0.93212		-1.42432	0.124456
livF	leucine/isoleucine/valine transporter subunit	11		-2.13477	0.00392275		0.348265	0.762149		-0.995532	0.182308
nuoL	NADH:ubiquinone oxidoreductase, membrane subunit L	11		-2.13708	2.4e-05		-1.12505	0.143631		-2.52177	4.51e-07
hsdS	specificity determinant for hsdM and hsdR	11		-2.13948	0.0180286		1.12645	0.425747		-0.926311	0.377064
ytfE	iron-sulfur cluster repair protein RIC	11		-2.14131	0.0219426		0.0777263	0.966591		-1.46891	0.132471
rffH	glucose-1-phosphate thymidylyltransferase	11		-2.14266	0.00499235		0.480268	0.717357		-1.46327	0.072171
rsxG	SoxR iron-sulfur cluster reduction factor component; putative membrane protein of electron transport complex	11		-2.15304	0.0206209		1.33612	0.337833		-0.448202	0.708085
hsrA	putative multidrug or homocysteine efflux system	11		-2.15565	0.00137818		-1.74665	0.05012		-2.91982	8.86e-06
slmA	nucleoid occlusion factor, anti-FtsZ division inhibitor	11		-2.15885	3.57e-05		0.761497	0.373002		-0.0721268	0.928158
bglG	transcriptional antiterminator of the bgl operon	11		-2.16602	0.0177709		-0.00381228	0.998193		-0.485957	0.588077
tdh	L-threonine 3-dehydrogenase, NAD(P)-binding	11		-2.16724	0.00060754		-0.0401097	0.978987		-1.54236	0.0208905
yfiB	OM lipoprotein putative positive effector of YfiN activity	11		-2.16851	5.76e-05		-0.0839802	0.939267		-1.65109	0.00210694
rfbA	glucose-1-phosphate thymidylyltransferase	11		-2.17127	0.0057061		0.845715	0.516883		-0.372388	0.723916
gnd	6-phosphogluconate dehydrogenase, decarboxylating	11		-2.17319	2.46e-07		0.376169	0.623783		-1.57037	0.000349382
yjaH	DUF1481 family putative lipoprotein	11		-2.17905	0.000103341		-0.385949	0.697281		-2.30044	3.95e-05
yhcN	cadmium and peroxide resistance protein, stress-induced	11		-2.18231	0.0457748		1.44954	0.377115		-1.48769	0.206609
rplA	50S ribosomal subunit protein L1	11		-2.18276	0.00961644		1.03366	0.445453		-1.25122	0.182308
cdh	CDP-diacylglycerol phosphotidylhydrolase	11		-2.18646	0.000108108		-0.0877662	0.940538		-2.93399	1.96e-07
argO	arginine transporter	11		-2.19034	0.00293777		0.360431	0.786435		-1.7545	0.0201668
malT	mal regulon transcriptional activator	11		-2.19078	0.033144		-0.522836	0.773801		-1.76515	0.104021
accC	acetyl-CoA carboxylase, biotin carboxylase subunit	11		-2.19386	0.0134352		1.16314	0.409462		-1.46421	0.128428
ccmD	cytochrome c biogenesis protein	11		-2.20287	0.0466263		-2.02828	0.200092		-1.8891	0.0960588
tpr	protamine-like protein	11		-2.20712	0.0177023		0.637826	0.651497		-0.622747	0.553775
yrdE	pseudogene	11		-2.2101	0.00500359		-0.964233	0.417018		-0.609899	0.498966
pdxK	pyridoxal-pyridoxamine kinase/hydroxymethylpyrimidine kinase	11		-2.21745	4.26e-08		-0.794422	0.219807		-2.40168	2.57e-09
pqqL	putative periplasmic M16 family zinc metalloendopeptidase	11		-2.22062	0.0352271		-0.30381	0.877189		-2.01868	0.0629867
rplQ	50S ribosomal subunit protein L17	11		-2.22118	0.0178476		0.948665	0.548129		-1.26006	0.228934
xerC	site-specific tyrosine recombinase	11		-2.22471	0.00728338		-0.183855	0.913481		-1.70194	0.0496522
fecE	iron-dicitrate transporter subunit	11		-2.2357	0.0668665		0.67148	0.742216		-2.50132	0.0402692
speG	spermidine N1-acetyltransferase	11		-2.23761	2.51e-08		-0.15436	0.850463		-0.823948	0.0672366
yjfZ	uncharacterized protein	11		-2.24066	0.0290484		1.22001	0.35499		-1.65191	0.0976528
nuoN	NADH:ubiquinone oxidoreductase, membrane subunit N	11		-2.24459	2.55e-05		-1.05501	0.211261		-2.26977	2.29e-05
wecB	UDP-N-acetyl glucosamine-2-epimerase	11		-2.25482	0.00340237		0.48784	0.717357		-1.64556	0.0422579
zraS	sensory histidine kinase in two-component regulatory system with ZraR	11		-2.2557	0.0122321		-1.06021	0.460907		-3.22749	0.000224423
btuB	vitamin B12/cobalamin outer membrane transporter	11		-2.26241	6.92e-05		0.33315	0.75206		-1.25365	0.0430323
yjhC	putative oxidoreductase	11		-2.26451	0.00281275		-1.07988	0.365878		-1.40076	0.0830852
malX	fused maltose and glucose-specific PTS enzymes: IIB component, IIC component	11		-2.26471	0.0474063		0.302152	0.889569		-1.95296	0.100785
yeeN	UPF0082 family protein	11		-2.26574	2.01e-06		0.234329	0.799804		-2.45945	2.08e-07
moaD	molybdopterin synthase, small subunit	11		-2.27766	0.00116098		-0.214911	0.875161		-1.10008	0.150926
yaaJ	putative transporter	11		-2.2786	0.0132075		-1.47141	0.29543		-2.19976	0.0182258
uxuA	mannonate hydrolase	11		-2.28006	0.025137		-0.638722	0.712451		-2.18366	0.0352418
uxaA	altronate hydrolase	11		-2.29647	0.00286855		-1.37476	0.242616		-2.93052	9.85e-05
yfaE	ferredoxin involved with ribonucleotide reductase diferric-tyrosyl radical (Y*) cofactor maintenance	11		-2.29654	0.000724619		0.520942	0.658947		-1.46611	0.0412901
cyoC	cytochrome o ubiquinol oxidase subunit III	11		-2.29753	0.0408871		0.955177	0.605666		-0.80267	0.560018
katG	catalase-peroxidase HPI, heme b-containing	11		-2.30143	0.0229095		-1.94445	0.190107		-2.64492	0.00830578
rihA	ribonucleoside hydrolase 1	11		-2.30464	0.0860087		-1.95214	0.324519		-2.73521	0.0395957
endA	DNA-specific endonuclease I	11		-2.31574	0.000173468		-0.370004	0.719611		-2.79959	5.17e-06
yffB	putative ArsC family reductase	11		-2.31862	2.53e-06		-0.0837138	0.937785		-2.03448	4.28e-05
rplL	50S ribosomal subunit protein L7/L12	11		-2.31888	0.000179278		0.933558	0.356618		-1.80518	0.00492796
hypE	carbamoyl dehydratase, hydrogenases 1,2,3 maturation protein	11		-2.34757	0.0334698		-3.64764	0.0031976		-2.66464	0.0154642
gldA	glycerol dehydrogenase, NAD+ dependent; 1,2-propanediol:NAD+ oxidoreductase	11		-2.34812	0.0801537		-3.52708	0.0266504		-2.5712	0.0561361
yieK	putative 6-phosphogluconolactonase	11		-2.34939	0.0118469		0.649186	0.600415		-0.91433	0.311637
moaC	molybdopterin biosynthesis, protein C	12		-2.35445	0.000594597		-0.445934	0.712451		-0.910877	0.251162
fdoH	formate dehydrogenase-O, Fe-S subunit	12		-2.35791	0.000618483		0.349352	0.787286		-0.934506	0.245209
fdoI	formate dehydrogenase-O, cytochrome b556 subunit	12		-2.37175	3.56e-05		0.522174	0.606692		-1.11869	0.0817884
ycdT	diguanylate cyclase, membrane-anchored	12		-2.37622	5.76e-05		-0.936088	0.310185		-2.82928	1.5e-06
ydiY	acid-inducible putative outer membrane protein	12		-2.37682	0.00741663		4.48629	4.42e-08		-0.47252	0.667474
uxaC	uronate isomerase	12		-2.38431	0.010506		-1.64647	0.242616		-3.14463	0.000528899
allE	S-ureidoglycine aminohydrolase	12		-2.38568	8.89e-07		-0.359313	0.640192		-0.524583	0.314236
idnO	5-keto-D-gluconate-5-reductase	12		-2.38779	0.0460311		-0.986517	0.606692		-2.24811	0.0645686
fimB	tyrosine recombinase/inversion of on/off regulator of fimA	12		-2.3898	0.000100334		-0.579723	0.587896		-1.36596	0.0368572
ygaH	putative L-valine exporter, norvaline resistance protein	12		-2.39002	1.71e-05		-0.331928	0.735686		-3.31657	3.41e-09
ucpA	furfural resistance protein, putative short-chain oxidoreductase	12		-2.39189	0.0082337		-0.919948	0.551372		-2.69269	0.00271686
hmp	fused nitric oxide dioxygenase/dihydropteridine reductase 2	12		-2.39292	0.0001199		-0.207524	0.867899		-2.69797	1.17e-05
tsf	translation elongation factor EF-Ts	12		-2.39433	0.0046297		0.892385	0.53092		-1.1597	0.228214
fucK	L-fuculokinase	12		-2.3983	0.0251232		-1.40086	0.399587		-2.12296	0.0544801
trmH	tRNA mG18-2'-O-methyltransferase, SAM-dependent	12		-2.39972	0.00898574		0.546155	0.730202		-1.76423	0.0690003
moaB	inactive molybdopterin adenylyltransferase	12		-2.40398	0.000866732		-0.537217	0.672276		-1.09339	0.182308
nuoM	NADH:ubiquinone oxidoreductase, membrane subunit M	12		-2.40592	5.95e-07		-1.14014	0.116003		-2.50071	2.06e-07
fsaB	fructose-6-phosphate aldolase 2	12		-2.41265	0.0423309		-3.37721	0.0176819		-3.09075	0.00824291
atpF	F0 sector of membrane-bound ATP synthase, subunit b	12		-2.41357	0.00247909		0.794804	0.563091		-0.48951	0.639186
wecD	TDP-fucosamine acetyltransferase	12		-2.41795	0.00128319		0.505901	0.696278		-1.90779	0.0139276
cpdB	2':3'-cyclic-nucleotide 2'-phosphodiesterase	12		-2.41844	0.00741663		-1.17234	0.417468		-2.63305	0.00334581
casD	CRISP RNA (crRNA) containing Cascade antiviral complex protein	12		-2.42263	0.0031065		-0.195566	0.886938		-0.949995	0.242533
moaA	molybdopterin biosynthesis protein A	12		-2.43322	0.000563664		-0.613092	0.617812		-2.01507	0.00555021
yedF	putative TusA family sulfurtransferase	12		-2.43419	0.00803886		-2.46145	0.0337429		-2.12523	0.0239662
gapA	glyceraldehyde-3-phosphate dehydrogenase A	12		-2.43891	1.99e-13		-0.200558	0.759681		-2.69819	5.59e-16
hupA	HU, DNA-binding transcriptional regulator, alpha subunit	12		-2.44075	1.64e-19		0.0302485	0.963248		-2.19588	1.47e-15
yigB	5-amino-6-(5-phospho-D-ribitylamino)uracil phosphatase; pyrimidine phosphatase; riboflavin synthesis	12		-2.44132	0.00181967		-0.3637	0.801847		-1.80605	0.0270165
yagL	CP4-6 prophage; DNA-binding protein	12		-2.44286	0.00397381		0.0402696	0.978987		-0.758493	0.338563
fdhF	formate dehydrogenase-H, selenopolypeptide subunit] [transl_except=(pos:418..420,aa:Sec)	12		-2.45822	0.0101192		-2.89983	0.0104582		-2.55597	0.00762764
yqhD	aldehyde reductase, NADPH-dependent	12		-2.46833	0.00457438		-0.962114	0.509088		-1.85981	0.0416201
frwA	putative PTS enzyme, Hpr component/enzyme I component/enzyme IIA component	12		-2.47101	0.152088		-2.10773	0.411783		-3.82398	0.0215146
atpH	F1 sector of membrane-bound ATP synthase, delta subunit	12		-2.47767	0.00454937		0.802008	0.595043		-0.589207	0.600423
cyoB	cytochrome o ubiquinol oxidase subunit I	12		-2.48164	0.0223698		1.24807	0.472977		-0.636443	0.644158
ynjI	inner membrane protein	12		-2.48206	0.0258097		0.48556	0.797777		-1.50987	0.200366
gntU	gluconate transporter, low affinity GNT 1 system	12		-2.48462	0.000110306		-0.592021	0.597252		-3.01568	2.05e-06
pspE	thiosulfate:cyanide sulfurtransferase (rhodanese)	12		-2.48576	0.014628		-1.80745	0.240662		-1.65881	0.133366
ynfK	putative dethiobiotin synthetase	12		-2.50526	0.0500377		-2.18169	0.245058		-2.67295	0.0377905
tufB	translation elongation factor EF-Tu 2	12		-2.51588	1.8e-07		1.02875	0.178531		-0.905937	0.105517
galE	UDP-galactose-4-epimerase	12		-2.53259	0.0157772		0.654431	0.717357		-2.63549	0.0123914
yeaR	DUF1971 family protein, nitrate-inducible	12		-2.53686	0.0584631		0.956255	0.597252		-3.56628	0.015065
lpxT	lipid A 1-diphosphate synthase; undecaprenyl pyrophosphate:lipid A 1-phosphate phosphotransferase	12		-2.55879	0.0138113		0.219582	0.916647		-1.81127	0.100683
fdnH	formate dehydrogenase-N, Fe-S (beta) subunit, nitrate-inducible	12		-2.56222	0.00435225		0.679332	0.646323		-2.68145	0.00266591
yghJ	DUF4092 family putative lipoprotein peptidase	12		-2.57129	0.00379308		0.0484506	0.980799		-3.08449	0.000411724
bcsG	DUF3260 family inner membrane protein associated with cellulose production	12		-2.57684	2.65e-06		0.0262233	0.985295		-2.1293	0.0001307
dcuA	C4-dicarboxylate antiporter	12		-2.57904	8.62e-06		-1.96402	0.00631891		-3.05043	9.79e-08
atpA	F1 sector of membrane-bound ATP synthase, alpha subunit	12		-2.58401	0.00528016		0.708103	0.659976		-0.862286	0.443453
atoC	fused response regulator of ato operon, in two-component system with AtoS: response regulator/sigma54 interaction protein	12		-2.58553	0.0125784		-1.59226	0.314982		-3.53086	0.000462914
ravA	hexameric AAA+ MoxR family ATPase, putative molecular chaperone	12		-2.59978	0.012069		-1.79605	0.249944		-3.56534	0.000375727
yzgL	pseudogene	12		-2.60995	0.0210201		-1.00618	0.557555		-1.46779	0.198011
hybF	protein involved with the maturation of hydrogenases 1 and 2	12		-2.62383	0.0121355		-2.44807	0.083529		-1.91273	0.0823773
yjjP	pseudogene	12		-2.63024	0.0106636		-1.13896	0.492932		-2.7189	0.00827776
chaA	calcium/sodium:proton antiporter	12		-2.64323	0.000298471		-0.415358	0.75413		-1.82187	0.0171196
fucI	L-fucose isomerase	12		-2.64776	0.0258919		-1.76772	0.327422		-2.16619	0.0817884
glpX	fructose 1,6-bisphosphatase II	12		-2.64932	3.78e-14		-1.84757	2.69e-06		-3.06147	2.18e-18
yfeW	penicillin binding protein PBP4B; weak DD-carboxypeptidase activity	12		-2.65413	0.0184022		-0.0292912	0.991999		-2.86158	0.0110444
atpG	F1 sector of membrane-bound ATP synthase, gamma subunit	12		-2.65773	0.00493643		0.699211	0.671094		-1.02606	0.361735
hcr	HCP oxidoreductase, NADH-dependent	12		-2.67011	0.0333779		-1.93979	0.30386		-2.62021	0.0395964
hscC	Hsp70 family chaperone Hsc62, binds to RpoD and inhibits transcription	12		-2.68062	0.000292419		-2.23028	0.0148646		-2.2844	0.00233279
wecC	UDP-N-acetyl-D-mannosaminuronic acid dehydrogenase	12		-2.68753	0.00789511		0.812048	0.638636		-1.53192	0.173038
kduI	hexuronate isomerase; hexuronate utilization in high osmolarity	12		-2.69337	0.00135049		0.00363215	0.998616		-1.21507	0.173616
rbsC	D-ribose transporter subunit	12		-2.6979	0.00809755		1.31482	0.418885		-1.34759	0.242533
rsxE	SoxR iron-sulfur cluster reduction factor component; electron transport inner membrane NADH-quinone reductase	12		-2.69902	0.0082337		1.52453	0.323762		-0.721984	0.567815
malQ	4-alpha-glucanotransferase (amylomaltase)	12		-2.69988	0.0141534		-2.43553	0.113208		-3.17766	0.00340116
dsdA	D-serine dehydratase	12		-2.70456	0.0242068		0.239213	0.922071		-2.02681	0.111624
viaA	stimulator of RavA ATPase activity; von Willebrand factor domain protein	12		-2.70472	6.82e-05		-2.48814	0.00179433		-3.39887	3.4e-07
pyrB	aspartate carbamoyltransferase, catalytic subunit	12		-2.70627	0.00213007		0.894758	0.512338		-1.84623	0.0370478
nanM	N-acetylneuraminic acid mutarotase	12		-2.71011	0.0314792		-2.54966	0.151406		-2.51038	0.051765
recG	ATP-dependent DNA helicase	12		-2.7119	0.00209214		0.259214	0.88124		-2.08184	0.0234671
rffG	dTDP-glucose 4,6-dehydratase	12		-2.71402	0.00172275		0.662755	0.662094		-1.65836	0.0767741
frmB	S-formylglutathione hydrolase	12		-2.7231	1.1e-05		0.458463	0.675157		-1.57732	0.0157369
nth	DNA glycosylase and apyrimidinic (AP) lyase (endonuclease III)	12		-2.72601	0.00773512		1.43994	0.359728		-0.966638	0.420962
nrfF	heme lyase (NrfEFG) for insertion of heme into c552, subunit NrfF	12		-2.72912	0.0314792		-2.79604	0.107539		-2.1673	0.0911861
atpC	F1 sector of membrane-bound ATP synthase, epsilon subunit	12		-2.73024	0.00126536		0.512556	0.735656		-1.28486	0.182308
rbsK	ribokinase	12		-2.73092	0.00375125		0.821853	0.606692		-1.88266	0.0604445
gntP	fructuronate transporter	12		-2.73323	0.0243424		-0.0117357	0.997617		-1.6695	0.210063
fimD	fimbrial usher outer membrane porin protein; FimCD chaperone-usher	12		-2.73362	0.00283145		-0.436753	0.792483		-0.911161	0.397317
ftnB	ferritin B, putative ferrous iron reservoir	12		-2.73411	0.00930504		-1.0286	0.562033		-2.16673	0.0479219
galT	galactose-1-phosphate uridylyltransferase	12		-2.73507	0.0058413		-0.0305477	0.990058		-3.50453	0.00029867
ompW	outer membrane protein W	12		-2.75192	0.0911148		-4.4652	0.0175591		-1.42766	0.44432
ylcI	DUF3950 family protein, DLP12 prophage	12		-2.75405	0.0991688		-1.00782	NA		-4.09515	0.0286315
ade	cryptic adenine deaminase	12		-2.75792	1.76e-10		0.356297	0.643286		-2.62314	1.23e-09
hsdR	pseudogene	12		-2.76435	3.57e-05		-1.4295	0.163301		-3.73172	1.2e-08
yddB	putative TonB-dependent outer membrane receptor	13		-2.77013	0.0424341		-0.97572	0.665296		-2.43578	0.0840618
yjgL	uncharacterized protein	13		-2.77574	1.99e-05		-1.26237	0.220397		-2.87507	1.02e-05
ydeT	pseudogene	13		-2.77983	0.00764125		-2.58026	0.0490351		-0.0361095	0.978696
proV	glycine betaine transporter subunit	13		-2.7801	0.00219503		-5.94445	5.91e-11		-6.73666	7.13e-15
ilvC	ketol-acid reductoisomerase, NAD(P)-binding	13		-2.78168	0.00490526		-1.91374	0.196042		-3.47821	0.000323573
hcp	hybrid-cluster [4Fe-2S-2O] protein in anaerobic terminal reductases	13		-2.78417	0.00756782		-1.80636	0.244464		-3.05194	0.00320975
stpA	DNA binding protein, nucleoid-associated	13		-2.79362	0.0190145		0.357808	0.875722		-2.44054	0.0464115
tdcA	tdc operon transcriptional activator	13		-2.79374	0.127275		-2.63339	0.323762		-6.41047	0.000108992
rplW	50S ribosomal subunit protein L23	13		-2.79423	0.0342576		1.08285	0.620646		-0.860724	0.601813
rzpD	DLP12 prophage; putative murein endopeptidase	13		-2.82149	0.013547		0.0737941	NA		-0.547404	0.599536
rpmC	50S ribosomal subunit protein L29	13		-2.82518	0.0141534		0.797387	0.685368		-1.90333	0.127574
dhaK	dihydroxyacetone kinase, PTS-dependent, dihydroxyacetone-binding subunit	13		-2.82813	0.00500359		0.295671	0.880105		-2.87637	0.00440848
yidE	putative transporter	13		-2.83524	0.00401796		0.0515127	0.981825		-2.62375	0.00865933
yehT	putative response regulator in two-component system withYehU	13		-2.85685	0.000273216		-1.12591	0.377115		-2.05275	0.0121555
ilvM	acetolactate synthase 2 small subunit	13		-2.86636	0.00529971		-0.437449	0.799804		-2.03182	0.0456489
rpsQ	30S ribosomal subunit protein S17	13		-2.87648	0.0109511		0.847315	0.66389		-1.90173	0.121842
glpF	glycerol facilitator	13		-2.88317	0.0138068		-4.1247	0.00146402		-4.91512	8.58e-06
uraA	uracil permease	13		-2.88663	0.00251272		1.82351	0.19115		-1.22895	0.255441
uxuB	D-mannonate oxidoreductase, NAD-dependent	13		-2.88766	0.00191716		-0.592091	0.717357		-2.24225	0.0203568
gcvP	glycine decarboxylase, PLP-dependent, subunit (protein P) of glycine cleavage complex	13		-2.91366	0.0258097		-1.68783	0.412566		-1.12215	0.476229
rplB	50S ribosomal subunit protein L2	13		-2.91775	0.0223698		0.962176	0.657843		-1.30458	0.383458
rbsR	transcriptional repressor of ribose metabolism	13		-2.92551	0.0011457		0.544544	0.730202		-2.72789	0.00270046
ebgA	evolved beta-D-galactosidase, alpha subunit	13		-2.94259	0.00310637		-0.745741	0.66389		-2.34061	0.0223875
dhaM	putative dihydroxyacetone-specific PTS enzymes: HPr component/EI component	13		-2.94801	0.00149857		0.162134	0.933451		-2.72004	0.00390055
rpsC	30S ribosomal subunit protein S3	13		-2.96111	0.0169597		0.871262	0.680228		-1.5917	0.254637
sdaB	L-serine dehydratase 2	13		-2.96764	0.00203344		-0.0819382	0.969419		-1.70932	0.105897
fruB	fused fructose-specific PTS enzymes: IIA component/HPr component	13		-3.00277	0.000832527		3.61586	0.000198004		-3.40915	0.000132868
ycdZ	DUF1097 family inner membrane protein	13		-3.02731	3.3e-11		0.0638235	0.951775		-1.99009	1.96e-05
ycfZ	inner membrane protein	13		-3.06208	0.0338476		1.37694	0.452814		-3.75589	0.0136546
flgD	flagellar hook assembly protein	13		-3.0742	0.0308862		1.21866	0.597252		-0.469581	0.808307
ycaK	putative NAD(P)H-dependent oxidoreductase	13		-3.08596	0.0247614		0.713338	0.665296		-0.0239508	0.987927
yehB	putative outer membrane protein	13		-3.08959	0.000355618		-1.52812	0.219807		-2.68829	0.00147477
dhaL	dihydroxyacetone kinase, C-terminal domain	13		-3.08986	0.00209336		0.0916161	0.966591		-2.87935	0.0046917
rpsS	30S ribosomal subunit protein S19	13		-3.09026	0.0171314		0.905512	0.68181		-1.45066	0.333624
yjeJ	uncharacterized protein	13		-3.11326	0.000285895		1.34833	0.124288		-1.2835	0.0767741
rplV	50S ribosomal subunit protein L22	13		-3.11573	0.0153525		0.923584	0.674418		-1.3308	0.378836
yagU	DUF1440 family inner membrane protein	13		-3.11856	7.64e-08		0.978385	0.29543		-3.22219	2.53e-08
garR	tartronate semialdehyde reductase	13		-3.12802	0.00528177		-4.59696	0.000158846		-2.64435	0.0218461
yiaD	multicopy suppressor of bamB; outer membrane lipoprotein	13		-3.12853	0.000110306		2.07733	0.0521528		-2.98836	0.000227949
idnK	D-gluconate kinase, thermosensitive	13		-3.14475	0.00866526		-0.770602	0.686529		-2.33222	0.0526974
gtrS	serotype-specific glucosyl transferase, CPS-53 (KpLE1) prophage	13		-3.14858	0.00544638		0.698231	0.72103		-2.4216	0.0400767
agaS	tagatose-6-phosphate ketose/aldose isomerase	13		-3.17588	0.00947379		-1.03357	0.563091		-1.79944	0.126511
hybO	hydrogenase 2, small subunit	13		-3.19585	0.00753563		-2.4818	0.151001		-2.3426	0.0640033
ygfI	putative DNA-binding transcriptional regulator	13		-3.21188	4.8e-07		0.429077	0.651273		-1.69875	0.00344513
pck	phosphoenolpyruvate carboxykinase	13		-3.21329	1.46e-05		-1.41191	0.238353		-2.4562	0.00147477
mntP	putative Mn(2+) efflux pump, mntR-regulated	13		-3.22634	0.00104453		-0.887923	0.593764		-5.04158	8.94e-07
gcvH	glycine cleavage complex lipoylprotein	13		-3.23179	0.0075478		-1.99296	0.284682		-1.69432	0.212743
yfcC	putative inner membrane transporter, C4-dicarboxylate anaerobic carrier family	13		-3.23228	4.84e-10		-2.28161	0.000102376		-3.6215	3.8e-12
bcsQ	pseudogene	13		-3.23345	1.37e-06		0.691273	0.416125		-2.16393	0.000202322
udp	uridine phosphorylase	13		-3.2403	0.00443497		-1.5536	0.39162		-3.38463	0.00294733
yhjA	putative cytochrome C peroxidase	13		-3.24107	0.00128982		-0.859554	0.617812		-3.12159	0.00208608
ydfO	Qin prophage; uncharacterized protein	13		-3.25218	0.0258097		0.0363062	NA		-2.09691	0.102854
nanE	putative N-acetylmannosamine-6-P epimerase	13		-3.26381	0.00764125		-2.89314	0.0833606		-2.91705	0.0198993
chiP	chitoporin, uptake of chitosugars	13		-3.27603	0.00108124		-0.251881	0.899067		-2.92512	0.00379666
yeaD	D-hexose-6-phosphate epimerase-like protein	13		-3.30467	1.37e-06		-1.1192	0.316725		-2.82102	5.09e-05
malP	maltodextrin phosphorylase	13		-3.32037	0.013547		-2.26936	0.267256		-4.01923	0.00236301
alsB	D-allose transporter subunit	13		-3.33409	0.00559372		0.313207	0.891279		-2.586	0.0370478
yqeB	XdhC-CoxI family protein with NAD(P)-binding Rossman fold	13		-3.36217	0.0264634		-1.82506	0.445416		-3.50512	0.021653
ybfP	lipoprotein	13		-3.36831	0.00042805		1.34009	0.24202		-1.45324	0.090635
caiF	cai operon transcriptional activator	13		-3.37033	0.0153212		-3.10949	0.105711		-3.94814	0.00409891
alsA	fused D-allose transporter subunits of ABC superfamily: ATP-binding components	13		-3.37212	0.0246567		0.645712	0.805884		-3.35168	0.0264201
gltF	periplasmic protein	13		-3.38648	3.56e-08		0.514705	0.549089		-1.80909	0.000666026
aegA	putative oxidoreductase, FeS binding subunit/NAD/FAD-binding subunit	13		-3.40218	0.00295986		-2.12344	0.221782		-3.42928	0.00282355
ygcN	putative oxidoreductase	13		-3.40694	2.71e-06		-0.909765	0.460913		-3.19267	1.24e-05
ycjN	putative ABC superfamily sugar transporter periplasmic-binding protein	13		-3.4153	0.0259029		0.827065	0.728088		-2.77463	0.069118
yddA	putative multidrug transporter subunit of ABC superfamily, membrane component/ATP-binding component	13		-3.42055	0.0223698		-0.986894	0.685633		-3.50199	0.019858
nmpC	pseudogene	13		-3.42726	0.000388959		-0.878683	0.603633		-3.78248	8.23e-05
hypD	hydrogenase maturation protein	13		-3.42792	0.000618887		-3.72911	0.00104376		-4.61951	2.17e-06
yqeC	putative selenium-dependent hydroxylase accessory protein	13		-3.49344	0.0371908		-1.7871	0.51171		-3.82676	0.022897
hypB	GTP hydrolase involved in nickel liganding into hydrogenases	13		-3.49639	0.00446985		-2.92887	0.0833606		-4.78911	5.8e-05
bcsF	DUF2636 family small membrane protein associated with cellulose production	13		-3.5096	0.000195582		0.0198456	0.993159		-2.44392	0.00702641
ebgC	evolved beta-D-galactosidase, beta subunit; cupin superfamily	13		-3.52612	0.0141413		-0.561643	0.809249		-3.37879	0.0164034
flgB	flagellar component of cell-proximal portion of basal-body rod	13		-3.53574	0.0310474		2.02532	0.390323		0.0644545	0.97793
yghF	pseudogene	13		-3.56798	0.0133281		1.58373	0.415416		-4.17714	0.00482959
mcrB	5-methylcytosine-specific restriction enzyme McrBC, subunit McrB	13		-3.58702	6.13e-20		0.302666	0.651654		-3.67471	4.51e-21
ymfA	DUF3592 family inner membrane protein	13		-3.60766	0.0124232		0.964274	0.644292		-1.77579	0.212228
frdD	fumarate reductase (anaerobic), membrane anchor subunit	13		-3.61257	0.00222502		-4.11386	0.00259209		-3.88859	0.000968678
ygcP	putative antiterminator regulatory protein	13		-3.62101	0.000195436		-1.36596	0.373206		-3.27093	0.000743926
ydjX	TVP38/TMEM64 family inner membrane protein	13		-3.64069	4.26e-08		-3.39717	2.43e-06		-4.23109	3.85e-10
ftnA	ferritin iron storage protein (cytoplasmic)	13		-3.65114	5e-05		-1.5092	0.299042		-2.93118	0.00159318
cirA	colicin IA outer membrane receptor and translocator; ferric iron-catecholate transporter	13		-3.67462	0.0176445		-0.461045	0.87672		-2.30006	0.176184
kbaY	tagatose 6-phosphate aldolase 1, kbaY subunit	13		-3.68992	0.0182295		-2.06743	NA		-2.77905	0.0520402
ompF	outer membrane porin 1a (Ia;b;F)	13		-3.6959	1.69e-09		1.38544	0.150864		-0.457816	0.589327
ygcO	putative 4Fe-4S cluster-containing protein	13		-3.72522	0.00484513		-1.57144	0.440046		-4.20971	0.00148788
hypC	hydrogenase maturation protein	13		-3.73579	0.000685564		-3.46304	0.00979865		-5.52033	3.61e-07
yjiK	SdiA-regulated family putative membrane-anchored protein; putative phytase-like esterase	13		-3.73589	0.000594732		-2.88674	0.0412804		-3.43926	0.00165975
frdA	fumarate reductase (anaerobic) catalytic and NAD/flavoprotein subunit	13		-3.74505	0.00215259		-3.57747	0.0175591		-4.69354	8.38e-05
hypA	protein involved in nickel insertion into hydrogenases 3	13		-3.75246	0.00277925		-2.60031	0.150864		-4.34307	0.00048598
fiu	catecholate siderophore receptor Fiu	13		-3.77901	0.022277		-0.302559	0.927585		-1.23923	0.540048
dmsC	dimethyl sulfoxide reductase, anaerobic, subunit C	13		-3.78139	0.00105677		-4.87225	0.000124706		-4.08192	0.000394856
napH	ferredoxin-type protein essential for electron transfer from ubiquinol to periplasmic nitrate reductase (NapAB)	13		-3.78308	3.18e-08		-1.8355	0.0338215		-3.82662	1.47e-08
ycgX	DUF1398 family protein	13		-3.78828	1.01e-05		-0.4366	0.728855		-2.45107	0.00131312
hybA	hydrogenase 2 4Fe-4S ferredoxin-type component	13		-3.79131	0.00153751		-3.00182	0.0644836		-2.46806	0.0547522
gpmM	phosphoglycero mutase III, cofactor-independent	13		-3.79253	8.38e-10		-0.750805	0.500555		-3.48644	2.53e-08
srlR	sorbitol-inducible srl operon transcriptional repressor	13		-3.8152	1.58e-06		-1.84308	0.123201		-3.96033	6.03e-07
yccM	putative 4Fe-4S membrane protein	13		-3.83013	0.000117984		-1.88747	0.177055		-2.5238	0.00898305
garD	(D)-galactarate dehydrogenase	13		-3.84723	0.000340177		-4.90614	2.4e-05		-4.03585	0.000171076
frdB	fumarate reductase (anaerobic), Fe-S subunit	13		-3.91209	0.000494837		-4.06447	0.00176414		-4.68393	2.24e-05
pepE	(alpha)-aspartyl dipeptidase	13		-3.91412	0.00089507		-2.04251	0.268115		-3.45914	0.00402661
frdC	fumarate reductase (anaerobic), membrane anchor subunit	13		-3.93737	0.00083784		-4.09824	0.00297067		-4.60619	7.71e-05
cusF	periplasmic copper- and silver-binding protein	13		-3.93867	0.0480425		0.157985	NA		-2.74834	0.129258
srlQ	D-arabinose 5-phosphate isomerase	13		-3.9524	1.58e-06		-1.43826	0.28324		-3.83756	3.43e-06
yhaM	putative L-serine dehydratase alpha chain	13		-3.95518	0.000134315		0.177463	0.935535		-3.66927	0.000442843
yggM	DUF1202 family putative secreted protein	13		-3.95599	3.9e-05		-2.55378	0.0421973		-3.31418	0.000585867
flgC	flagellar component of cell-proximal portion of basal-body rod	13		-3.95923	0.00832903		1.54096	0.48824		-0.337326	0.864393
ynfE	putative selenate reductase, periplasmic	13		-3.98887	0.00412069		-6.10386	4.53e-05		-4.06967	0.00345508
ydiM	MFS superfamily sugar transport 1 family protein	13		-3.99483	0.00192705		-0.871233	NA		-4.27153	0.000905808
proW	glycine betaine transporter subunit	13		-4.01794	2.47e-06		-5.35613	2.21e-09		-5.7993	1.1e-11
manZ	mannose-specific enzyme IID component of PTS	13		-4.02793	0.00026782		0.217237	0.927372		-3.34422	0.00324755
fliL	flagellar biosynthesis protein	13		-4.0393	0.00786754		2.17172	0.259765		-0.246765	0.893246
nagE	fused N-acetyl glucosamine specific PTS enzyme: IIC, IIB, and IIA components	13		-4.04062	7.06e-06		-0.71026	0.665296		-3.16868	0.000666026
ydjY	putative ferrodoxin-like lipoprotein	13		-4.05636	2.15e-06		-4.25135	6.16e-06		-4.7198	3.52e-08
mglA	fused methyl-galactoside transporter subunits of ABC superfamily: ATP-binding components	13		-4.06577	0.0246567		0.754971	0.818861		-1.79079	0.396575
pgaC	biofilm PGA synthase PgaCD, catalytic subunit; poly-beta-1,6-N-acetyl-D-glucosamine synthase; c-di-GMP-stimulated activity and dimerization	13		-4.08442	0.000621163		-0.581693	0.665296		-1.93841	0.0254649
napB	nitrate reductase, small, cytochrome C550 subunit, periplasmic	13		-4.13384	8.29e-07		-1.62751	0.169495		-3.51146	1.3e-05
yhbV	U32 peptidase family protein	13		-4.18962	5.03e-06		-2.83391	0.014746		-4.65374	3.54e-07
yjjW	putative pyruvate formate lyase activating enzyme	13		-4.20261	1.46e-05		-3.93648	0.000368314		-5.53826	8.76e-09
fdnG	formate dehydrogenase-N, alpha subunit, nitrate-inducible] [transl_except=(pos:586..588,aa:Sec)	13		-4.22235	0.000195436		0.594024	0.77843		-3.85449	0.000791552
malM	maltose regulon periplasmic protein	13		-4.24082	0.0255419		-1.87184	0.554075		-3.9207	0.0439256
manX	fused mannose-specific PTS enzymes: IIA component/IIB component	13		-4.25475	0.000203195		0.292121	0.903049		-3.62601	0.00202045
ygjH	putative tRNA binding protein; putative tRNA corner chaperone	13		-4.26767	8.41e-05		-1.56664	0.29543		-3.29888	0.00102366
adiY	adi system transcriptional activator	13		-4.29711	0.00617484		-1.79664	0.474304		-5.08383	0.00114063
malG	maltose transporter subunit	13		-4.30297	0.00909591		-1.12737	0.6864		-4.34943	0.00864702
yhaO	putative transporter	13		-4.32615	0.000592434		1.08177	0.617812		-4.23664	0.000828659
hybB	putative hydrogenase 2 cytochrome b type component	13		-4.32911	0.000199052		-3.24231	0.0323562		-2.66134	0.0326356
manY	mannose-specific enzyme IIC component of PTS	13		-4.33642	6.39e-05		0.256984	0.91257		-3.61132	0.0012246
tsx	nucleoside channel, receptor of phage T6 and colicin K	13		-4.44927	4.83e-07		-0.634159	0.695996		-3.79213	2.71e-05
yihN	MFS transporter family protein	13		-4.45434	0.00251272		1.68375	0.445313		-2.6497	0.0754435
garP	putative (D)-galactarate transporter	13		-4.45903	0.00621019		-6.49546	0.000324924		-3.94549	0.0177882
yicG	UPF0126 family inner membrane protein	13		-4.48194	3.57e-07		0.171121	0.925638		-1.21173	0.218384
ttdR	transcriptional activator of ttdABT	13		-4.48344	0.00635934		-1.21606	0.661662		-4.77685	0.00353695
yjjI	DUF3029 family protein, putative glycine radical enzyme	13		-4.48697	0.00151884		-2.65282	0.221782		-6.14362	7.74e-06
mcrC	5-methylcytosine-specific restriction enzyme McrBC, subunit McrC	13		-4.49135	1.07e-10		-0.0845163	0.949412		-4.8688	5.43e-12
rihC	ribonucleoside hydrolase 3	13		-4.50444	2.16e-07		-1.99896	0.130545		-4.6295	9.79e-08
abrB	regulator of aidB expression; inner membrane protein	13		-4.50637	3.38e-05		-1.06733	0.569371		-5.02757	3.83e-06
yjiT	pseudogene	13		-4.52178	2.27e-07		-1.51567	0.292873		-5.1079	4.65e-09
glpD	sn-glycerol-3-phosphate dehydrogenase, aerobic, FAD/NAD(P)-binding	13		-4.52342	0.000321146		-5.98061	8.69e-06		-4.84374	0.000112504
garL	alpha-dehydro-beta-deoxy-D-glucarate aldolase	13		-4.53257	0.000425165		-6.4485	6.16e-06		-4.23283	0.00111945
ysaA	putative hydrogenase, 4Fe-4S ferredoxin-type component	13		-4.53764	0.000124334		-1.33718	0.506855		-4.21944	0.000399802
galP	D-galactose transporter	13		-4.56058	2.27e-06		1.60674	0.308438		-5.56983	6.71e-09
yehD	putative fimbrial-like adhesin protein	13		-4.65859	0.000301083		-2.72807	0.130545		-3.80454	0.00278689
yhbU	U32 peptidase family protein	13		-4.67144	0.00272123		-2.3677	0.331246		-4.99343	0.00130941
ompT	DLP12 prophage; outer membrane protease VII (outer membrane protein 3b)	13		-4.70772	2.51e-07		0.508912	0.773609		-1.73634	0.0985342
ynfO	uncharacterized protein, Qin prophage	13		-4.72113	0.027744		-0.438961	NA		-2.12732	0.304749
nanA	N-acetylneuraminate lyase	13		-4.75255	0.00056226		-2.96144	0.147893		-5.00351	0.000280869
ykgR	uncharacterized protein	13		-4.82405	0.0488037		0.370646	NA		-2.65688	0.284245
glpK	glycerol kinase	13		-4.83366	1.55e-06		-4.73173	2.3e-05		-5.93857	2.23e-09
preT	dihydropyrimidine dehydrogenase, NADH-dependent, subunit N	13		-4.88488	0.00283693		-2.74813	0.279522		-6.12899	0.000130132
malF	maltose transporter subunit	13		-4.88684	0.0066185		-0.380888	0.917024		-5.05158	0.00502327
nupG	nucleoside transporter	13		-4.89072	0.000143488		-0.220963	0.937003		-4.06987	0.00207346
nikC	nickel transporter subunit	13		-4.92092	2.59e-06		-3.7246	0.00259209		-3.51937	0.000945189
borD	DLP12 prophage; putative lipoprotein	13		-4.92325	2.14e-07		-1.4122	0.371251		-2.722	0.00644399
dmsB	dimethyl sulfoxide reductase, anaerobic, subunit B	13		-4.99095	8.61e-06		-4.81277	0.000143075		-5.17275	3.91e-06
ykgF	ferridoxin-like LutB family protein; putative electron transport chain YkgEFG component	13		-5.0227	1.05e-05		-3.0881	0.0479226		-4.72874	4.16e-05
ygjI	putative transporter	13		-5.02565	0.000721105		-0.1713	0.944857		-2.65234	0.0377161
yehC	putative periplasmic pilin chaperone	13		-5.0728	0.00221212		-2.44809	NA		-4.35986	0.00241843
gnsA	putative phosphatidylethanolamine synthesis regulator	13		-5.07962	1.94e-21		0.329039	0.640917		-4.04987	7.63e-20
malE	maltose transporter subunit	13		-5.08704	0.0100713		-0.533027	0.889855		-6.61606	0.000603921
lamB	maltose outer membrane porin (maltoporin)	13		-5.1057	0.00694734		-1.24325	0.700609		-5.85423	0.00175119
preA	dihydropyrimidine dehydrogenase, NADH-dependent, subunit C	13		-5.11039	0.000737388		-3.2432	0.147893		-6.17878	3.58e-05
tnaA	tryptophanase/L-cysteine desulfhydrase, PLP-dependent	13		-5.15321	0.0082375		-3.4461	0.245052		-3.93984	0.0551385
nikA	nickel-binding, heme-binding periplasmic protein	13		-5.16222	1.36e-05		-2.69783	0.130545		-4.81071	6.28e-05
yghG	secretin (GspDbeta) OM localization lipoprotein pilotin	13		-5.17074	0.00131647		1.03277	0.58306		-3.83393	0.00304058
proX	glycine betaine transporter subunit	13		-5.18553	9.92e-16		-6.12502	3.95e-20		-6.3496	3.57e-22
nikB	nickel transporter subunit	13		-5.20579	2.48e-07		-2.97281	0.0221389		-3.87586	0.000157563
ykgG	LutC family protein; putative electron transport chain YkgEFG component	13		-5.22443	6.62e-06		-3.02053	0.0589646		-4.55171	0.000103443
glpQ	periplasmic glycerophosphodiester phosphodiesterase	13		-5.23676	5.35e-08		-4.39606	5.6e-05		-5.19093	8e-08
yjiY	putative transporter	13		-5.42508	1.72e-05		2.13724	0.296981		-5.53187	1.23e-05
srlM	sorbitol-responsive srl operon transcriptional activator	13		-5.57664	1.45e-08		-3.99222	0.000323996		-5.50801	1.78e-08
dmsA	dimethyl sulfoxide reductase, anaerobic, subunit A	13		-5.58946	1.06e-06		-3.8528	0.00724865		-6.13432	7.59e-08
ydeN	putative Ser-type periplasmic non-aryl sulfatase	13		-5.74012	0.00031145		-2.63317	0.29543		-6.25751	8.31e-05
napG	ferredoxin-type protein essential for electron transfer from ubiquinol to periplasmic nitrate reductase (NapAB)	13		-5.77751	1.99e-13		-1.98726	0.0145814		-4.12516	5.37e-10
ydeM	putative YdeN-specific sulfatase-maturating enzyme	13		-5.80668	4.03e-05		-2.61839	0.141928		-5.05884	0.000100026
ybcW	DLP12 prophage; uncharacterized protein	13		-5.9078	0.000301759		-1.23312	0.444058		-4.71293	0.000423995
tnaB	tryptophan transporter of low affinity	13		-5.93387	0.0019944		-3.70588	0.202918		-5.14868	0.00885304
yjdK	uncharacterized protein	13		-5.93763	2.17e-05		-2.86552	0.166977		-6.66024	2.47e-06
dcuC	anaerobic C4-dicarboxylate transport	13		-5.98416	3.87e-05		-3.31786	0.12524		-6.36978	1.16e-05
napF	ferredoxin-type protein, role in electron transfer to periplasmic nitrate reductase NapA	13		-6.11994	9.72e-07		-1.60376	0.445283		-5.6587	5.98e-06
nrfC	formate-dependent nitrite reductase, 4Fe4S subunit	13		-6.25069	1.59e-06		-5.03567	0.000482917		-5.89903	3.91e-06
narK	nitrate/nitrite transporter	13		-6.27698	0.000143581		-0.320072	0.927585		-6.42179	0.000102499
nrfB	nitrite reductase, formate-dependent, penta-heme cytochrome c	13		-6.28559	7.95e-07		-3.89232	0.012426		-6.02914	1.73e-06
nirC	nitrite transporter	13		-6.29435	1.99e-07		-1.78131	0.356502		-4.86093	4.68e-05
dcuB	C4-dicarboxylate transporter, anaerobic; DcuS co-sensor	13		-6.43814	1.93e-06		-5.23007	0.000820286		-6.46111	1.82e-06
napA	nitrate reductase, periplasmic, large subunit	13		-6.44861	6.03e-14		-2.41405	0.0466593		-5.53542	1.84e-10
nrfA	nitrite reductase, formate-dependent, cytochrome	13		-6.50654	3.84e-07		-2.54744	0.211261		-6.25171	1.18e-06
nrfD	formate-dependent nitrite reductase, membrane subunit	13		-6.56985	3.14e-06		-5.46681	0.000499314		-6.00396	1.49e-05
ykgE	cysteine-rich LutA family protein; putative electron transport chain YkgEFG component	13		-6.57459	4.65e-07		-2.85338	0.146107		-5.7891	9.41e-06
glpC	anaerobic sn-glycerol-3-phosphate dehydrogenase, C subunit, 4Fe-4S iron-sulfur cluster	13		-6.66527	1.67e-10		-6.77738	8.18e-10		-6.31004	1.33e-09
malK	fused maltose transport subunit, ATP-binding component of ABC superfamily/regulatory protein	13		-6.73786	0.00764125		0.487252	0.925981		-7.78827	0.0019248
nirD	nitrite reductase, NAD(P)H-binding, small subunit	13		-6.9731	1.28e-06		-1.73796	0.468361		-8.00102	5.38e-08
napD	assembly protein for periplasmic nitrate reductase	13		-7.00968	7.31e-08		-2.05899	0.30386		-6.97555	5.85e-08
ansB	periplasmic L-asparaginase 2	13		-7.14626	3.05e-06		-3.27402	0.170851		-7.10428	3.87e-06
fumB	anaerobic class I fumarate hydratase (fumarase B)	13		-7.22565	4.15e-10		-4.91633	0.000224984		-6.27612	6.92e-08
tdcB	L-threonine dehydratase, catabolic	13		-7.28035	4.98e-05		-5.53451	0.014746		-9.38237	9.87e-08
glpB	sn-glycerol-3-phosphate dehydrogenase (anaerobic), membrane anchor subunit	13		-7.51526	1.37e-10		-7.52056	1.15e-09		-7.73524	4.91e-11
yjdO	uncharacterized protein	13		-7.6695	2.39e-05		-2.66746	0.239899		-6.90836	2.03e-05
cadA	lysine decarboxylase, acid-inducible	13		-7.8334	1.27e-08		-2.30414	0.310392		-7.09547	2.6e-07
nirB	nitrite reductase, large subunit, NAD(P)H-binding	13		-8.05058	4.9e-09		-1.29724	0.605802		-8.40561	1.19e-09
glpA	sn-glycerol-3-phosphate dehydrogenase (anaerobic), large subunit, FAD/NAD(P)-binding	13		-8.15301	1.19e-07		-7.74227	5.39e-06		-11.2393	2.34e-12
nanC	N-acetylnuraminic acid outer membrane channel protein	13		-8.16563	9.09e-05		-4.15533	0.105207		-5.87182	0.00151254
tdcC	L-threonine/L-serine transporter	13		-8.17365	1.04e-07		-6.08098	0.000761561		-8.5124	3.08e-08
cadB	putative lysine/cadaverine transporter	13		-8.21221	3.73e-08		-1.5879	0.539257		-7.70089	1.72e-07
srlD	sorbitol-6-phosphate dehydrogenase	13		-8.26789	1.59e-11		-5.2982	0.000207463		-8.03202	7.73e-11
ydhY	putative 4Fe-4S ferridoxin-type protein; FNR, Nar, NarP-regulated protein; putative subunit of YdhYVWXUT oxidoreductase complex	13		-8.41314	5.85e-06		-7.77512	0.000141386		-10.9489	3.53e-07
treB	fused trehalose(maltose)-specific PTS enzyme: IIB component/IIC component	13		-8.74017	9.23e-10		-1.94029	0.438887		-8.53503	3.04e-09
srlB	glucitol/sorbitol-specific enzyme IIA component of PTS	13		-8.79292	3.18e-08		-5.33193	0.00616806		-9.73611	1.6e-09
srlA	glucitol/sorbitol-specific enzyme IIC component of PTS	13		-9.132	7.69e-07		-4.79244	0.062236		-8.71135	2.44e-06
srlE	glucitol/sorbitol-specific enzyme IIB component of PTS	13		-9.62308	4.84e-10		-5.0978	0.00900648		-9.01934	5.53e-09
