# Supplementary material for: Nutrient and salt depletion synergistically boosts glucose metabolism in individual Escherichia coli cells
Source: Commun Biol. 2022 Apr 20;5:385. doi: 10.1038/s42003-022-03336-6 (PMC9021252; doi:10.1038/s42003-022-03336-6)
Supplement: Supplementary file 5 — Supplementary Data 3 [file 42003_2022_3336_MOESM5_ESM.xlsx]

## Sheet: Sheet1
Gene	Protein description	Cluster		Nutrient depletion protein log2 fold change			Salt depletion protein log2 fold change			Nutrient and salt depletion protein log2 fold change
				Mean	Adjusted p-value		Mean	Adjusted p-value		Mean	Adjusted p-value
rsxC	Ion-translocating oxidoreductase complex subunit C	1		-2.64423	1.2075e-06		0.294938	0.0978858		-2.64676	3.39394e-07
glnG	DNA-binding transcriptional regulator NtrC	1		-5.00453	1.2075e-06		-0.98473	0.0142621		-4.74566	4.60045e-07
fadH	2,4-dienoyl-CoA reductase [(2E)-enoyl-CoA-producing]	1		-2.0456	1.2075e-06		-0.141857	0.318757		-1.77481	9.63518e-07
elaA	Protein ElaA	1		-2.40947	1.2075e-06		-1.10891	0.000319343		-2.57627	3.39394e-07
hypC	Hydrogenase maturation factor HypC	1		-2.98276	1.2075e-06		-0.176953	0.414062		-1.65463	1.72178e-05
rpmD	50S ribosomal protein L30	1		-2.05755	3.02838e-06		-0.512289	0.0150529		-1.95026	1.51144e-06
hcxB	Hydroxycarboxylate dehydrogenase B	1		-2.06724	3.99862e-06		-0.520454	0.0173497		-2.02762	1.51144e-06
cspA	Cold shock protein CspA	1		-2.916	3.99862e-06		0.674877	0.0242914		-2.88994	1.51144e-06
topB	DNA topoisomerase 3	1		-2.18693	7.79663e-06		-0.567749	0.0224559		-2.59186	1.08513e-06
gntR	HTH-type transcriptional regulator GntR	1		-2.67117	5.26187e-05		-1.0073	0.0176768		-2.62186	2.31877e-05
aroL	Shikimate kinase 2	1		-2.00423	0.000298062		-1.18491	0.00907479		-1.91636	0.00016624
rpsU	30S ribosomal protein S21	1		-2.31979	0.000375929		-0.601101	0.166865		-1.62743	0.00147726
aceK	Isocitrate dehydrogenase kinase/phosphatase	1		-2.46459	0.000863845		-0.601481	0.25132		-1.74584	0.00316688
degP	Periplasmic serine endoprotease DegP	2		1.65068	1.45359e-06		-0.00118904	0.993102		0.388769	0.00502387
hchA	Protein/nucleic acid deglycase 1	2		1.38961	2.58448e-06		0.0603043	0.617596		1.01232	6.72406e-06
tnaA	Tryptophanase	2		1.42418	3.99862e-06		0.0421552	0.760992		0.6026	0.000415965
minE	Cell division topological specificity factor	2		1.24174	4.28011e-06		0.428736	0.00621082		1.02253	6.16778e-06
yaaA	Peroxide stress resistance protein YaaA	2		1.09733	5.75908e-06		-0.383559	0.00674495		0.881531	8.93726e-06
hemB	Delta-aminolevulinic acid dehydratase	2		1.07207	7.82002e-06		0.648679	0.000525848		1.11357	2.15012e-06
gabT	4-aminobutyrate aminotransferase GabT	2		0.960608	8.82742e-06		-0.00109356	0.992647		1.37488	4.60045e-07
pckA	Phosphoenolpyruvate carboxykinase (ATP)	2		1.21437	1.37192e-05		0.230317	0.0926644		0.812986	7.80805e-05
chrR	Quinone reductase	2		0.968918	1.58695e-05		0.068696	0.536141		1.19504	1.51144e-06
dsbC	Thiol:disulfide interchange protein DsbC	2		1.18998	1.63919e-05		0.34317	0.0239671		1.02301	1.72178e-05
mdh	Malate dehydrogenase	2		1.41247	1.71035e-05		-0.0628665	0.709171		1.06883	4.35609e-05
galM	Aldose 1-epimerase	2		0.896164	1.71035e-05		0.291286	0.0162021		0.773509	1.72178e-05
ftsZ	Cell division protein FtsZ	2		1.28775	1.76317e-05		0.0409256	0.800157		1.28643	6.72406e-06
folC	Dihydrofolate synthase/folylpolyglutamate synthase	2		1.12275	1.98744e-05		-0.189338	0.153794		1.13487	6.99859e-06
sucC	Succinate--CoA ligase [ADP-forming] subunit beta	2		0.932238	2.58184e-05		0.151996	0.184152		1.22624	1.57924e-06
ribC	Riboflavin synthase	2		1.05762	2.99399e-05		0.243977	0.0771289		0.851403	5.37663e-05
deoD	Purine nucleoside phosphorylase DeoD-type	2		1.11261	4.41133e-05		0.236186	0.111522		1.45702	3.02542e-06
crl	Sigma factor-binding protein Crl	2		0.99827	5.17763e-05		0.0173742	0.913251		0.713469	0.000182279
bfr	Bacterioferritin	2		1.39005	5.35508e-05		0.101519	0.605303		1.37965	2.24322e-05
pgi	Glucose-6-phosphate isomerase	2		0.830427	5.70518e-05		0.249265	0.0441778		0.828119	2.31877e-05
nikA	Nickel-binding periplasmic protein	2		0.83839	6.1978e-05		-0.0813515	0.48983		1.13852	3.21863e-06
clpB	Chaperone protein ClpB	2		1.08845	6.82722e-05		-0.0761581	0.631768		0.722111	0.00041469
ppsR	Phosphoenolpyruvate synthase regulatory protein	2		1.30964	7.59439e-05		-0.041209	0.845693		1.07859	0.000116704
rlmF	Ribosomal RNA large subunit methyltransferase F	2		1.48408	8.67088e-05		0.0113662	0.965252		1.3216	8.51806e-05
yecD	Isochorismatase family protein YecD	2		1.19748	0.000148777		0.133438	0.485672		0.448055	0.0197152
gadC	Glutamate/gamma-aminobutyrate antiporter	2		1.40469	0.000148777		-0.0524463	0.833381		1.33746	8.74958e-05
cysQ	3'(2'),5'-bisphosphate nucleotidase CysQ	2		0.901298	0.00015675		-0.18056	0.212744		0.836975	0.000105819
acuI	Probable acrylyl-CoA reductase AcuI	2		0.781088	0.000160867		0.411706	0.00955388		0.979473	1.43675e-05
preA	NAD-dependent dihydropyrimidine dehydrogenase subunit PreA	2		1.21218	0.000180312		-0.0341981	0.87727		1.33946	3.8768e-05
yqaB	Fructose-1-phosphate phosphatase YqaB	2		1.08366	0.000199393		-0.29272	0.10648		1.29201	2.3914e-05
aphA	Class B acid phosphatase	2		1.18808	0.000199393		0.265762	0.178896		0.648426	0.00336672
mak	Fructokinase	2		0.987305	0.000242279		-0.0949463	0.591437		0.943876	0.00012958
yqjI	Transcriptional regulator YqjI	2		0.924889	0.000282436		0.232677	0.155691		0.771776	0.000366675
msrA	Peptide methionine sulfoxide reductase MsrA	2		0.879484	0.000282436		0.192247	0.214236		0.889834	0.000109295
fucO	Lactaldehyde reductase	2		0.941908	0.000319095		0.13932	0.408735		0.864866	0.000221824
purR	HTH-type transcriptional repressor PurR	2		1.44989	0.00032709		0.429547	0.105103		1.27631	0.000305532
ydjA	Putative NAD(P)H nitroreductase YdjA	2		1.02644	0.000328808		-0.455568	0.0281925		0.527339	0.00763378
aroB	3-dehydroquinate synthase	2		0.946424	0.000409334		-0.0859063	0.639594		1.01133	0.000118631
elaB	Protein ElaB	2		1.33451	0.000409505		0.025916	0.931464		1.25841	0.000260675
rpiR	HTH-type transcriptional regulator RpiR	2		0.736294	0.000608091		-0.272123	0.076998		0.91774	6.82022e-05
hemL	Glutamate-1-semialdehyde 2,1-aminomutase	2		0.886535	0.000628144		0.159564	0.369127		0.739942	0.000856103
gadA	Glutamate decarboxylase alpha	2		0.9101	0.000628144		-0.061334	0.756253		0.821441	0.000538886
proC	Pyrroline-5-carboxylate reductase	2		1.12086	0.000653877		0.453584	0.0599626		0.950136	0.000821039
maeA	NAD-dependent malic enzyme	2		1.01662	0.000710999		-0.114455	0.600388		0.789455	0.001507
gstA	Glutathione S-transferase GstA	2		1.13911	0.00074752		-0.149891	0.536141		0.974529	0.000875088
yfeY	Uncharacterized protein YfeY	2		1.16291	0.00101616		0.150354	0.570354		1.0177	0.00103812
ldcA	Murein tetrapeptide carboxypeptidase	2		1.15831	0.00120317		0.395164	0.129804		0.807462	0.00504769
ispB	Octaprenyl diphosphate synthase	2		1.53374	0.00114562		-0.190772	0.596749		1.55257	0.000507369
fumD	Fumarase D	2		1.18805	0.00208111		-0.185754	0.528465		0.610958	0.0341469
uspD	Universal stress protein D	2		0.83597	0.00198747		-0.35052	0.0936765		1.1501	0.000124928
hfq	RNA-binding protein Hfq	2		0.931626	0.00256239		0.143577	0.558311		1.33897	0.000124928
uspA	Universal stress protein A	2		1.09699	0.00262676		-0.47225	0.0994773		0.59514	0.0321954
ypdB	Transcriptional regulatory protein YpdB	2		0.964401	0.00411027		0.107189	0.702224		0.922429	0.00252508
gldA	Glycerol dehydrogenase	2		0.717847	0.00452312		-0.0548217	0.803184		0.904081	0.000538886
clpA	ATP-dependent Clp protease ATP-binding subunit ClpA	2		1.09426	0.00456839		0.436504	0.163337		0.653068	0.0327073
grcA	Autonomous glycyl radical cofactor	2		0.535254	0.00496646		-0.150506	0.324751		1.26846	9.40403e-06
gatZ	D-tagatose-1,6-bisphosphate aldolase subunit GatZ	2		0.782633	0.00675016		-0.197602	0.405404		1.27773	0.000170098
kbp	Potassium binding protein Kbp	2		0.783828	0.00717759		-0.21794	0.363428		0.839332	0.00239451
obgE	GTPase ObgE/CgtA	2		0.856518	0.007744		0.236834	0.371693		0.739538	0.00876484
yebV	Uncharacterized protein YebV	2		0.464727	0.0145021		0.4223	0.0227315		1.42274	6.72406e-06
curA	NADPH-dependent curcumin reductase	2		0.763474	0.0154072		-0.467618	0.0936765		1.02853	0.00147726
talB	Transaldolase B	2		0.667765	0.0226018		0.293516	0.254798		1.10446	0.000684072
birA	Bifunctional ligase/repressor BirA	2		0.922449	0.0239194		0.144936	0.702224		1.03284	0.00742851
rimJ	[Ribosomal protein S5]-alanine N-acetyltransferase	2		1.1687	0.0432764		0.40024	0.452146		0.851113	0.0878976
groS	10 kDa chaperonin	3		1.64293	1.2075e-06		0.120162	0.29761		1.40412	9.63518e-07
ybiB	Uncharacterized protein YbiB	3		1.60531	1.2075e-06		0.540077	0.0023167		1.42357	9.63518e-07
slp	Outer membrane protein Slp	3		2.16186	1.45359e-06		0.546561	0.00951739		2.71824	3.39394e-07
mlaD	Intermembrane phospholipid transport system binding protein MlaD	3		2.29519	2.58448e-06		1.24783	0.000319343		1.67736	6.71577e-06
gadB	Glutamate decarboxylase beta	3		1.85858	5.00419e-06		1.00542	0.000660048		1.44397	9.31161e-06
elbB	Glyoxalase ElbB	3		2.06868	1.19361e-05		0.232171	0.296538		2.01887	5.66831e-06
nadE	NH(3)-dependent NAD(+) synthetase	3		1.437	4.26626e-05		0.851925	0.00247484		0.979473	0.000205671
pepN	Aminopeptidase N	3		1.84848	6.82722e-05		0.415746	0.116382		1.78107	3.72242e-05
yhcB	Inner membrane protein YhcB	3		1.68775	0.000372015		-0.194323	0.544461		1.43469	0.000466637
mscS	Small-conductance mechanosensitive channel	3		1.7158	0.000409334		1.22902	0.00566953		1.44536	0.000537492
gatB	PTS system galactitol-specific EIIB component	3		1.33566	0.000483422		0.0039474	0.989666		2.17163	8.61289e-06
fabZ	3-hydroxyacyl-[acyl-carrier-protein] dehydratase FabZ	3		1.83394	0.000585459		1.09564	0.0134468		1.73877	0.00042577
chbB	PTS system N,N'-diacetylchitobiose-specific EIIB component	3		2.57554	0.000641141		1.19586	0.035459		1.76259	0.00300977
fmt	Methionyl-tRNA formyltransferase	3		1.25972	0.00108193		1.06971	0.00548004		1.48494	0.000178424
cpoB	Cell division coordinator CpoB	3		1.5654	0.00120317		0.607292	0.091909		2.03388	0.000143874
ydgJ	Uncharacterized oxidoreductase YdgJ	3		2.82854	0.0014379		1.89799	0.0155015		2.69133	0.000900498
orn	Oligoribonuclease	3		1.08289	0.00208111		0.783153	0.0147079		1.36562	0.000222555
yajC	Sec translocon accessory complex subunit YajC	3		2.40124	0.00216782		0.538028	0.363484		2.03485	0.00272556
ybiS	Probable L,D-transpeptidase YbiS	3		1.4885	0.00271349		0.794897	0.0518991		1.67148	0.00061409
rutR	HTH-type transcriptional regulator RutR	3		1.06648	0.00364032		1.01422	0.00756699		1.66923	0.000109295
pptA	Tautomerase PptA	3		1.9127	0.00411027		0.864762	0.10648		2.07081	0.00119508
appA	Periplasmic AppA protein	3		0.54351	0.00644223		0.0951664	0.576483		1.77352	1.51144e-06
ansA	L-asparaginase 1	3		0.997579	0.00922479		1.02615	0.0102749		1.15306	0.00201991
dapF	Diaminopimelate epimerase	3		0.639485	0.010923		1.73715	0.000111739		0.826493	0.00121305
ftsP	Cell division protein FtsP	3		1.29161	0.0197204		1.75324	0.00675762		1.57112	0.00369645
yfcD	Uncharacterized Nudix hydrolase YfcD	3		0.899971	0.0247545		0.977787	0.0183035		1.38763	0.00119508
aroE	Shikimate dehydrogenase (NADP(+))	3		1.04646	0.0262707		0.953134	0.0370388		1.24195	0.00599911
iscX	Protein IscX	3		1.49417	0.0441931		2.25536	0.0102749		1.5268	0.027452
pitA	Low-affinity inorganic phosphate transporter 1	3		1.07533	0.157878		1.67475	0.0357291		0.70446	0.290099
rnt	Ribonuclease T	3		0.782934	0.217412		1.79159	0.0150428		0.532101	0.342211
glaH	Glutarate 2-hydroxylase	4		-1.97	1.99047e-06		-0.773115	0.00189111		0.581902	0.00171472
narJ	Nitrate reductase molybdenum cofactor assembly chaperone NarJ	4		-1.46276	3.96402e-05		-0.0389504	0.853106		-0.136647	0.430661
hyaE	Hydrogenase-1 operon protein HyaE	4		-1.25802	0.000357663		-0.487386	0.0502086		0.609962	0.011131
ygeW	Putative carbamoyltransferase YgeW	4		-0.839485	0.000372015		-0.323475	0.0518991		0.311397	0.0407229
treC	Trehalose-6-phosphate hydrolase	4		0.767508	0.000498944		-0.579272	0.00506626		-0.483097	0.00365516
adiA	Biodegradative arginine decarboxylase	4		-0.668825	0.000578295		-0.0724122	0.600388		1.16496	6.71577e-06
trpE	Anthranilate synthase component 1	4		0.881533	0.000710999		-0.0637768	0.741617		-0.759004	0.000812345
yifE	UPF0438 protein YifE	4		-0.560529	0.000829924		0.533674	0.00247484		0.153982	0.160759
iscA	Iron-binding protein IscA	4		-1.14023	0.000971933		0.977462	0.00460854		-0.146294	0.518405
trpGD	Bifunctional protein TrpGD	4		0.718233	0.00117672		-0.876951	0.000889637		-0.575779	0.00211909
efp	Elongation factor P	4		-0.609884	0.00122566		0.968326	0.000235046		-0.368894	0.01055
fliC	Flagellin	4		-1.53007	0.00140434		-0.0558573	0.890679		0.989664	0.008414
yecM	Protein YecM	4		-0.912097	0.00173769		0.531833	0.0287856		-0.770416	0.00224647
ygiW	Protein YgiW	4		0.597005	0.00287463		0.274348	0.0868492		-0.248775	0.089917
trpB	Tryptophan synthase beta chain	4		0.644144	0.005489		-0.566904	0.0134468		-0.756687	0.00100847
cspE	Cold shock-like protein CspE	4		-0.841707	0.00601638		0.705204	0.0166945		-0.00663818	0.975435
trpA	Tryptophan synthase alpha chain	4		0.665583	0.00660529		-0.769601	0.00548004		-0.808495	0.00100777
rpmI	50S ribosomal protein L35	4		-2.08475	0.0100736		0.865321	0.207005		0.777334	0.21569
rnd	Ribonuclease D	4		-0.854765	0.0144034		0.576984	0.0668868		-0.933602	0.00453179
roxA	50S ribosomal protein L16 3-hydroxylase	4		-0.264508	0.0273765		0.121076	0.255323		0.21055	0.0430293
rpmJ	50S ribosomal protein L36	4		-0.548388	0.0288643		1.60373	0.000235046		-0.0382683	0.859029
iscR	HTH-type transcriptional regulator IscR	4		-0.815749	0.0314117		0.761145	0.0395035		-1.06329	0.00441784
rpsS	30S ribosomal protein S19	4		-0.734135	0.0385164		0.834441	0.0227315		-0.0196853	0.947838
rpmE	50S ribosomal protein L31	4		-0.589683	0.0566545		0.753476	0.020953		-0.56625	0.0418785
ilvB	Acetolactate synthase isozyme 1 large subunit	4		0.389365	0.0584017		0.366512	0.0662013		-1.0158	0.000174692
yjbJ	UPF0337 protein YjbJ	4		-0.324823	0.0596313		-0.208654	0.191952		0.73052	0.000466637
ftsE	Cell division ATP-binding protein FtsE	4		-0.284915	0.0646201		-0.786056	0.000849968		-0.656317	0.00045918
hybO	Hydrogenase-2 small chain	4		-0.340214	0.0711632		0.998581	0.000660048		-0.164869	0.303093
nfuA	Fe/S biogenesis protein NfuA	4		0.308365	0.0740792		1.13852	0.000235046		0.29909	0.0533876
iscS	Cysteine desulfurase IscS	4		-0.381851	0.100761		0.590771	0.0191978		-0.762197	0.00239162
trpC	Tryptophan biosynthesis protein TrpCF	4		0.375379	0.103837		0.699392	0.0100413		-0.847724	0.00119508
pxpA	5-oxoprolinase subunit A	4		-0.305536	0.110084		0.250052	0.168561		0.341964	0.0497638
argP	HTH-type transcriptional regulator ArgP	4		0.467173	0.2119		2.26273	0.000391808		0.489701	0.14511
folA	Dihydrofolate reductase	4		-0.309953	0.218844		1.01242	0.0036819		-0.200318	0.366457
basR	Transcriptional regulatory protein BasR	4		-0.420879	0.229186		0.930173	0.0185289		-0.621159	0.0574682
rbn	Ribonuclease BN	4		-0.346334	0.234513		0.920737	0.00993551		-0.352859	0.179329
hyaA	Hydrogenase-1 small chain	4		-0.293912	0.245962		0.0888038	0.733775		1.07028	0.000637157
truB	tRNA pseudouridine synthase B	4		-0.611151	0.296851		1.31627	0.0345178		-0.729376	0.163589
yghU	Disulfide-bond oxidoreductase YghU	4		-0.194358	0.299775		-0.180523	0.315616		0.760423	0.000782633
bolA	DNA-binding transcriptional regulator BolA	4		0.155886	0.558693		1.53721	0.000585669		-0.261846	0.275033
hslV	ATP-dependent protease subunit HslV	4		-0.110503	0.597681		0.539983	0.0213376		-1.06462	0.000205671
corA	Magnesium transport protein CorA	4		0.108282	0.687956		-0.057399	0.845693		-1.05274	0.00103413
ynfD	Uncharacterized protein YnfD	4		0.0204897	0.959515		1.35849	0.00867054		0.0139905	0.969375
ycfH	Uncharacterized metal-dependent hydrolase YcfH	5		-1.54302	1.45359e-06		-0.431458	0.00648362		-1.58259	5.08335e-07
miaA	tRNA dimethylallyltransferase	5		-1.54284	3.99862e-06		0.0278571	0.855889		-1.52961	1.51144e-06
rplY	50S ribosomal protein L25	5		-1.66391	3.99862e-06		0.0556642	0.724812		-1.23094	9.40403e-06
folE	GTP cyclohydrolase 1	5		-1.43089	7.79663e-06		-0.362634	0.024384		-1.08531	1.72178e-05
miaB	tRNA-2-methylthio-N(6)-dimethylallyladenosine synthase	5		-1.265	7.79663e-06		-1.2381	4.05907e-05		-1.3806	1.51144e-06
ptsO	Phosphocarrier protein NPr	5		-1.96265	8.82742e-06		-0.498055	0.0274138		-1.78435	6.5978e-06
flgM	Negative regulator of flagellin synthesis	5		-1.60385	1.0449e-05		-0.755838	0.00247484		-0.519021	0.00481101
rpmB	50S ribosomal protein L28	5		-1.99793	1.07287e-05		0.0240613	0.921462		-1.046	0.000278856
ung	Uracil-DNA glycosylase	5		-1.00492	1.18548e-05		-0.0316832	0.787517		-1.2541	1.17993e-06
thiI	tRNA sulfurtransferase	5		-0.955062	1.19361e-05		-0.196494	0.0686848		-0.987052	3.44588e-06
rlmN	Dual-specificity RNA methyltransferase RlmN	5		-0.935715	1.63919e-05		-0.188465	0.0831376		-0.879672	9.04792e-06
potA	Spermidine/putrescine import ATP-binding protein PotA	5		-1.29623	1.76317e-05		-0.212377	0.158121		-1.35515	5.5809e-06
murQ	N-acetylmuramic acid 6-phosphate etherase	5		-1.33328	2.10304e-05		-0.137523	0.378776		-1.30105	9.31161e-06
rfbA	Glucose-1-phosphate thymidylyltransferase 1	5		-1.12776	2.27002e-05		-0.844778	0.000391808		-1.30919	3.21863e-06
gcd	Quinoprotein glucose dehydrogenase	5		-1.83677	2.27002e-05		-0.322879	0.146275		-1.66879	1.72178e-05
rbsK	Ribokinase	5		-1.70144	2.58184e-05		-0.377511	0.0793911		-1.33699	5.30209e-05
fdhD	Sulfur carrier protein FdhD	5		-1.24739	2.58184e-05		0.00904116	0.964049		-1.08321	2.67049e-05
hflX	GTPase HflX	5		-1.2069	2.72328e-05		-0.154891	0.296545		-0.954149	5.40736e-05
tgt	Queuine tRNA-ribosyltransferase	5		-1.20022	2.93317e-05		0.0618141	0.694476		-1.45216	3.21863e-06
tsaC	Threonylcarbamoyl-AMP synthase	5		-1.16853	2.93317e-05		-0.483775	0.00932311		-1.1564	1.27179e-05
pxpC	5-oxoprolinase subunit C	5		-1.65696	3.4141e-05		-0.974555	0.0023167		-1.41261	4.19896e-05
uvrC	UvrABC system protein C	5		-1.87312	3.92641e-05		-0.468401	0.066579		-1.79667	1.99961e-05
ygfK	Putative oxidoreductase YgfK	5		-1.6542	4.70414e-05		-0.690287	0.0112105		-0.624925	0.00771579
yigL	Pyridoxal phosphate phosphatase YigL	5		-1.0315	4.95456e-05		-0.0178863	0.913251		-0.794876	0.000111582
adhP	Alcohol dehydrogenase, propanol-preferring	5		-1.23132	5.26187e-05		-0.242788	0.150492		-0.623835	0.00158173
rpoD	RNA polymerase sigma factor RpoD	5		-1.46516	6.18622e-05		-0.630665	0.0119212		-1.08846	0.000178424
lhgD	L-2-hydroxyglutarate dehydrogenase	5		-1.16465	6.5412e-05		0.134271	0.410417		-0.678619	0.000838693
ssb	Single-stranded DNA-binding protein	5		-1.25511	6.59974e-05		0.521977	0.014371		-1.33775	1.72178e-05
pyrI	Aspartate carbamoyltransferase regulatory chain	5		-1.32146	7.48451e-05		-0.592571	0.0113396		-1.4027	1.99961e-05
nanK	N-acetylmannosamine kinase	5		-1.69128	7.49613e-05		-1.03097	0.0033348		-1.61477	4.35609e-05
nupC	Nucleoside permease NupC	5		-1.30075	7.52755e-05		-0.66852	0.00698009		-0.765139	0.000904764
rpsN	30S ribosomal protein S14	5		-1.72494	7.8819e-05		0.187359	0.457286		-0.993775	0.00110608
xseA	Exodeoxyribonuclease 7 large subunit	5		-1.10801	7.91081e-05		-0.174935	0.276493		-1.01327	6.44473e-05
kdsB	3-deoxy-manno-octulosonate cytidylyltransferase	5		-0.984878	8.67088e-05		-0.691026	0.00224308		-1.00328	3.3372e-05
bisC	Biotin sulfoxide reductase	5		-0.94609	9.92794e-05		-0.0183581	0.913251		-1.50527	1.73117e-06
yaiI	UPF0178 protein YaiI	5		-1.77417	0.000140573		-0.48506	0.0897829		-1.66268	8.74958e-05
lsrR	Transcriptional regulator LsrR	5		-1.57685	0.000148777		-0.606475	0.0293737		-1.52482	7.80805e-05
cytR	HTH-type transcriptional repressor CytR	5		-1.36038	0.000207095		0.220537	0.324893		-1.48521	4.75366e-05
ybdK	Putative glutamate--cysteine ligase 2	5		-1.33605	0.000212758		-0.429298	0.0677337		-1.19222	0.000178424
speD	S-adenosylmethionine decarboxylase proenzyme	5		-1.18063	0.000212758		-0.22654	0.25132		-1.46203	1.99961e-05
secD	Protein translocase subunit SecD	5		-0.809145	0.000229489		-0.324407	0.0322225		-0.892679	4.84211e-05
skp	Chaperone protein Skp	5		-0.822211	0.000235621		-0.429298	0.0122487		-0.770668	0.00014384
yejL	UPF0352 protein YejL	5		-1.26629	0.000243912		-0.109403	0.624643		-1.23883	0.00011444
mipA	MltA-interacting protein	5		-1.05235	0.000319095		-0.214197	0.254798		-1.17192	6.82022e-05
yncE	Uncharacterized protein YncE	5		-0.813387	0.000319095		-0.299066	0.0537652		-1.95377	5.08335e-07
glnE	Bifunctional glutamine synthetase adenylyltransferase/adenylyl-removing enzyme	5		-1.36655	0.000328808		-0.51226	0.0518991		-1.07612	0.00061409
dnaN	Beta sliding clamp	5		-0.862307	0.000340357		-0.43496	0.0178968		-0.815156	0.000205671
yhbY	RNA-binding protein YhbY	5		-0.907445	0.000344749		-0.127415	0.444485		-0.985697	8.99101e-05
ubiE	Ubiquinone/menaquinone biosynthesis C-methyltransferase UbiE	5		-0.830938	0.000356495		-1.16539	0.000170996		-0.99932	4.75366e-05
menB	1,4-dihydroxy-2-naphthoyl-CoA synthase	5		-0.958941	0.000370071		-0.615384	0.00784609		-0.711867	0.00100847
rihC	Non-specific ribonucleoside hydrolase RihC	5		-0.660129	0.000387345		-1.71262	2.42189e-06		-1.2106	3.16174e-06
sohB	Probable protease SohB	5		-1.23223	0.000505972		-0.634633	0.0209049		-0.877485	0.00178684
wzzB	Chain length determinant protein	5		-1.09002	0.00055243		-0.47447	0.0415627		-0.959194	0.000537492
rnk	Regulator of nucleoside diphosphate kinase	5		-1.24508	0.000574437		0.251633	0.304449		-1.24317	0.000244387
fklB	FKBP-type 22 kDa peptidyl-prolyl cis-trans isomerase	5		-0.980926	0.000581335		-0.651	0.00907479		-1.16444	8.81437e-05
nagC	N-acetylglucosamine repressor	5		-1.23953	0.000581335		-0.628119	0.0242671		-1.03682	0.000771103
mtlA	PTS system mannitol-specific EIICBA component	5		-1.18524	0.000608091		-0.161919	0.500896		-0.897504	0.00148263
yhiM	Inner membrane protein YhiM	5		-1.3999	0.00061447		-0.471986	0.0996225		-0.792752	0.008006
rluE	Ribosomal large subunit pseudouridine synthase E	5		-1.34054	0.000725082		-0.748585	0.0193805		-0.879265	0.00416674
glsA2	Glutaminase 2	5		-1.00344	0.000736783		-0.223833	0.280248		-0.823709	0.00111318
wecB	UDP-N-acetylglucosamine 2-epimerase	5		-1.49123	0.00074752		-0.654572	0.0502086		-1.61544	0.000205671
mlaF	Intermembrane phospholipid transport system ATP-binding protein MlaF	5		-1.46702	0.000760082		-1.2806	0.00359303		-1.37491	0.000529704
argR	Arginine repressor	5		-1.14626	0.000904943		-0.890298	0.00675762		-1.09079	0.000556667
hsdS	Type-1 restriction enzyme EcoKI specificity protein	5		-1.52992	0.000919797		-0.8479	0.0230136		-1.46759	0.000538886
murC	UDP-N-acetylmuramate--L-alanine ligase	5		-1.2056	0.000977847		-0.74063	0.0165998		-1.18498	0.000507369
mukB	Chromosome partition protein MukB	5		-0.93942	0.000978826		-0.266585	0.194269		-1.09317	0.000175656
atpH	ATP synthase subunit delta	5		-0.857769	0.00103682		-0.0153752	0.944838		-0.93367	0.00028038
livJ	Leu/Ile/Val-binding protein	5		-0.969843	0.00106796		-0.722932	0.00900953		-1.15242	0.000170098
ybhG	UPF0194 membrane protein YbhG	5		-1.26688	0.00112625		-0.743207	0.0213453		-1.50383	0.000178424
yagE	Putative 2-dehydro-3-deoxy-D-gluconate aldolase YagE	5		-1.4223	0.00115713		0.0109731	0.976705		-1.42509	0.000538886
ffh	Signal recognition particle protein	5		-0.740819	0.00134304		-0.560195	0.00951739		-0.858372	0.000247702
cpxP	Periplasmic protein CpxP	5		-0.648253	0.00160378		-0.25329	0.103736		-1.15507	1.75314e-05
proA	Gamma-glutamyl phosphate reductase	5		-0.935511	0.00189149		-0.810637	0.00698009		-0.721693	0.00407562
pspA	Phage shock protein A	5		-0.9466	0.00198859		-0.55726	0.0302572		-0.564499	0.0167247
nusB	Transcription antitermination protein NusB	5		-1.28561	0.00253091		-0.914751	0.0173497		-1.23945	0.001455
ybaB	Nucleoid-associated protein YbaB	5		-1.04397	0.00364032		-0.669425	0.0323459		-0.889649	0.00432709
artP	Arginine transport ATP-binding protein ArtP	5		-0.784721	0.00364032		-0.694555	0.00956001		-0.715322	0.0029811
mgsA	Methylglyoxal synthase	5		-0.854951	0.00394819		-0.668274	0.0164052		-1.02975	0.000598928
ftsX	Cell division protein FtsX	5		-0.895624	0.00411027		-0.62788	0.0245617		-0.840615	0.00282535
rsmG	Ribosomal RNA small subunit methyltransferase G	5		-0.905348	0.0041147		-0.526839	0.0506844		-0.977406	0.00121305
ampE	Protein AmpE	5		-1.19937	0.00462253		0.185526	0.600388		-1.10756	0.00359569
dnaJ	Chaperone protein DnaJ	5		-0.789545	0.00491		-0.703851	0.0117138		-1.08469	0.000356782
prmA	Ribosomal protein L11 methyltransferase	5		-1.27754	0.00644223		-0.620974	0.109782		-1.17623	0.00502387
cpxR	Transcriptional regulatory protein CpxR	5		-0.554612	0.0110092		-0.776994	0.00347612		-0.645656	0.00236695
yedK	Abasic site processing protein YedK	5		-0.847005	0.0110092		-0.793752	0.0169008		-1.00408	0.00211974
xseB	Exodeoxyribonuclease 7 small subunit	5		-1.9986	0.0115803		-0.863143	0.202185		-1.61346	0.0180812
alsB	D-allose-binding periplasmic protein	5		-0.933527	0.0162379		-0.832295	0.0273091		-1.0788	0.00391501
deaD	ATP-dependent RNA helicase DeaD	5		-0.608349	0.0314162		-0.254587	0.312188		-1.64403	4.98994e-05
cydB	Cytochrome bd-I ubiquinol oxidase subunit 2	5		-0.681922	0.0953411		-0.882518	0.0357318		-0.632266	0.0816076
aldA	Lactaldehyde dehydrogenase	6		1.02103	2.12471e-05		0.440549	0.00674495		0.576693	0.000361673
ycgL	Protein YcgL	6		0.925786	5.70518e-05		0.66444	0.00120359		0.731376	0.000111726
ushA	Protein UshA	6		0.99629	0.000180312		0.531887	0.00956001		0.642544	0.00112512
yjbR	Uncharacterized protein YjbR	6		0.845652	0.000278566		1.02564	0.000235046		0.911665	7.16018e-05
nfsA	Oxygen-insensitive NADPH nitroreductase	6		1.0054	0.000319095		0.823543	0.0023167		0.770193	0.000684072
lrp	Leucine-responsive regulatory protein	6		0.677556	0.00033159		0.564942	0.0023167		0.457821	0.00158173
rraA	Regulator of ribonuclease activity A	6		0.856155	0.000403037		0.517393	0.0100413		0.938015	0.000101527
metG	Methionine--tRNA ligase	6		1.00044	0.000578295		0.727906	0.00665662		0.693415	0.00236695
ydhF	Oxidoreductase YdhF	6		0.793157	0.000628144		0.646855	0.00402731		0.944141	9.45232e-05
dapE	Succinyl-diaminopimelate desuccinylase	6		0.504721	0.000861083		0.961427	6.29914e-05		0.464233	0.000645074
seqA	Negative modulator of initiation of replication	6		0.859439	0.00277714		0.926614	0.00360722		0.805713	0.00192299
sspA	Stringent starvation protein A	6		0.661785	0.00494946		0.673544	0.0072269		0.783589	0.000867147
relB	Antitoxin RelB	6		0.616838	0.00615512		0.507888	0.0181141		0.765288	0.000821039
codA	Cytosine deaminase	6		0.84942	0.00644223		0.854792	0.00907479		0.982322	0.0013166
thiB	Thiamine-binding periplasmic protein	6		0.825182	0.0068987		0.899586	0.00698009		0.520633	0.0354645
gnd	6-phosphogluconate dehydrogenase, decarboxylating	6		0.650008	0.00701695		0.716217	0.00686301		0.507955	0.0132547
rfbC	dTDP-4-dehydrorhamnose 3,5-epimerase	6		0.869372	0.00769949		1.23831	0.0023167		0.801302	0.00607649
cysK	Cysteine synthase A	6		1.0545	0.00787313		0.985631	0.0136658		0.253349	0.398889
lexA	LexA repressor	6		0.777081	0.0101965		0.604443	0.032217		0.681707	0.010415
ugpQ	Glycerophosphodiester phosphodiesterase, cytoplasmic	6		0.461735	0.0153271		0.67718	0.00374013		0.788746	0.000347473
hypE	Carbamoyl dehydratase HypE	6		0.696078	0.0189695		0.871137	0.00907479		0.781628	0.00540278
aroH	Phospho-2-dehydro-3-deoxyheptonate aldolase, Trp-sensitive	6		0.526165	0.0341063		0.975998	0.00271074		0.715346	0.00396026
yceD	Large ribosomal RNA subunit accumulation protein YceD	6		0.821261	0.0355837		0.777008	0.0427083		0.524418	0.113945
artJ	ABC transporter arginine-binding protein 1	6		0.521321	0.0468712		0.785756	0.00956001		0.345618	0.124369
rdgB	dITP/XTP pyrophosphatase	6		0.579006	0.0938754		0.940454	0.0150529		0.427662	0.15419
rsd	Regulator of sigma D	6		0.462961	0.159632		0.536139	0.0952659		0.911246	0.00690396
gmhB	D-glycero-beta-D-manno-heptose-1,7-bisphosphate 7-phosphatase	7		-0.886832	7.87607e-05		-0.189889	0.144919		-0.682868	0.000182137
rpsQ	30S ribosomal protein S17	7		-0.762511	0.000113687		0.0877813	0.453186		-0.499862	0.000668782
yciH	Uncharacterized protein YciH	7		-0.848307	0.000142211		0.238967	0.0822195		-0.735672	0.000143265
truD	tRNA pseudouridine synthase D	7		-0.803419	0.00016651		-0.155022	0.232578		-0.681692	0.000192787
cysG	Siroheme synthase	7		-0.771415	0.000247272		0.534575	0.00402731		-0.49806	0.001507
mdoG	Glucans biosynthesis protein G	7		-0.66849	0.000273631		-0.359732	0.0119212		-0.483771	0.000821039
ppc	Phosphoenolpyruvate carboxylase	7		-0.591433	0.000278566		-0.191004	0.0761981		-0.493298	0.000361673
secE	Protein translocase subunit SecE	7		-0.746063	0.0003107		-0.398874	0.0134468		-0.684515	0.000214698
gshA	Glutamate--cysteine ligase	7		-0.63135	0.000335197		-0.0416003	0.732248		-0.534809	0.000415965
glnD	Bifunctional uridylyltransferase/uridylyl-removing enzyme	7		-0.688765	0.000339906		-0.149997	0.23196		-0.158234	0.172237
accB	Biotin carboxyl carrier protein of acetyl-CoA carboxylase	7		-0.984164	0.000357663		0.353037	0.0641982		-0.822759	0.000491777
pdxH	Pyridoxine/pyridoxamine 5'-phosphate oxidase	7		-0.797358	0.000370071		0.0255781	0.87727		-0.342168	0.0213285
ydcS	Bifunctional polyhydroxybutyrate synthase / ABC transporter periplasmic binding protein	7		-0.631904	0.000498944		0.125706	0.303244		-0.503571	0.000875088
fdhE	Protein FdhE	7		-0.894495	0.000640754		-0.185346	0.304449		-0.780295	0.000665798
dapA	4-hydroxy-tetrahydrodipicolinate synthase	7		-0.856414	0.000820393		-0.248156	0.17314		-0.63476	0.00232485
gltB	Glutamate synthase [NADPH] large chain	7		-0.471477	0.000897069		-0.0114836	0.921462		-0.498946	0.00028344
gltX	Glutamate--tRNA ligase	7		-0.543681	0.000971933		0.258534	0.0430556		-0.400365	0.00281508
hemN	Oxygen-independent coproporphyrinogen III oxidase	7		-0.58914	0.00112625		-0.270989	0.0525834		-0.440162	0.00302565
speA	Biosynthetic arginine decarboxylase	7		-0.766834	0.00119457		-0.233035	0.179029		-0.714167	0.00085792
rpsF	30S ribosomal protein S6	7		-0.580206	0.00119593		0.000180138	0.998937		-0.420275	0.00391501
tolC	Outer membrane protein TolC	7		-0.555155	0.00123749		0.147829	0.240792		-0.670433	0.000179912
frlR	Probable fructoselysine utilization operon transcriptional repressor	7		-0.555495	0.00123749		0.421053	0.00907479		-0.406981	0.00383947
loiP	Metalloprotease LoiP	7		-0.895599	0.00139433		-0.0590127	0.795512		-0.00556489	0.975435
hscB	Co-chaperone protein HscB	7		-0.537366	0.00146795		0.0639805	0.621699		-0.691693	0.00014384
pyrB	Aspartate carbamoyltransferase catalytic subunit	7		-0.559893	0.00157232		0.0617764	0.652287		-0.50245	0.00141122
mutS	DNA mismatch repair protein MutS	7		-0.552901	0.00162795		-0.127626	0.324893		-0.592374	0.000507369
selA	L-seryl-tRNA(Sec) selenium transferase	7		-0.569544	0.00173128		0.333962	0.0282273		-0.363936	0.0104819
rplK	50S ribosomal protein L11	7		-0.761795	0.00178866		-0.372936	0.0549199		-0.607594	0.0032076
serA	D-3-phosphoglycerate dehydrogenase	7		-0.513742	0.00199119		0.465987	0.00648362		-0.397781	0.00416674
yqjC	Protein YqjC	7		-0.424846	0.00199119		-0.280293	0.0193805		-0.862843	9.31161e-06
murE	UDP-N-acetylmuramoyl-L-alanyl-D-glutamate--2,6-diaminopimelate ligase	7		-0.554065	0.00199327		-0.42913	0.0109064		-0.582739	0.000668782
htrL	Protein HtrL	7		-0.479956	0.00221926		0.201139	0.0994773		-0.679973	0.000118631
pyrG	CTP synthase	7		-0.39891	0.0023714		-0.365224	0.00674495		-0.516128	0.000219155
rplT	50S ribosomal protein L20	7		-0.63247	0.00255997		0.0630598	0.709171		-0.290501	0.0598955
secF	Protein translocase subunit SecF	7		-0.753281	0.00258863		0.204325	0.286462		-0.744171	0.00127419
ybhC	Putative acyl-CoA thioester hydrolase YbhC	7		-0.898446	0.00278462		-0.118437	0.621699		-0.519138	0.0257211
gpt	Xanthine-guanine phosphoribosyltransferase	7		-0.45244	0.00282547		0.237896	0.0559751		-0.325637	0.00872687
rpsL	30S ribosomal protein S12	7		-1.03214	0.00303056		0.0222981	0.944838		-0.194926	0.430661
fabG	3-oxoacyl-[acyl-carrier-protein] reductase FabG	7		-0.504232	0.00315552		-0.541317	0.00398085		-0.633742	0.000366675
murD	UDP-N-acetylmuramoylalanine--D-glutamate ligase	7		-0.422018	0.00360295		0.134708	0.237592		-0.227901	0.0407975
aroD	3-dehydroquinate dehydratase	7		-0.562112	0.00360295		0.276957	0.0788135		-0.475083	0.00441784
dhaK	PEP-dependent dihydroxyacetone kinase, dihydroxyacetone-binding subunit DhaK	7		-0.454282	0.00360295		-0.142788	0.243923		-0.147798	0.191492
aroC	Chorismate synthase	7		-0.550512	0.00422041		0.188935	0.219426		-0.503159	0.00343287
slt	Soluble lytic murein transglycosylase	7		-0.529491	0.0044434		-0.0989567	0.51396		-0.541433	0.0018703
flu	Antigen 43	7		-0.640803	0.00455365		-0.220921	0.224272		-0.52495	0.00690396
mlaC	Intermembrane phospholipid transport system binding protein MlaC	7		-0.446502	0.00473346		-0.114074	0.365549		-0.651605	0.00022068
rspR	HTH-type transcriptional repressor RspR	7		-0.349881	0.00496646		-0.0143502	0.902766		0.0380482	0.687566
ileS	Isoleucine--tRNA ligase	7		-0.331693	0.00568563		0.133767	0.17314		-0.289408	0.00599911
rimL	Ribosomal-protein-serine acetyltransferase	7		-0.658856	0.00673063		0.309823	0.124514		-0.331609	0.0800123
malQ	4-alpha-glucanotransferase	7		-0.375732	0.0082235		-0.395705	0.00907479		-0.61517	0.000205671
grpE	Protein GrpE	7		-0.610157	0.00843968		-0.150978	0.437232		-0.672737	0.00239451
rlmE	Ribosomal RNA large subunit methyltransferase E	7		-0.43636	0.00991044		-0.300909	0.0495845		-0.315195	0.0263597
leuS	Leucine--tRNA ligase	7		-0.426112	0.0100089		0.33143	0.0317342		-0.24195	0.0681996
glnQ	Glutamine transport ATP-binding protein GlnQ	7		-0.35853	0.010923		0.0282366	0.832434		-0.203875	0.0719733
modE	DNA-binding transcriptional dual regulator ModE	7		-0.387902	0.0110092		0.126515	0.323592		-0.635278	0.00029298
rpsP	30S ribosomal protein S16	7		-0.845391	0.0113245		0.27491	0.32493		-0.0896691	0.736297
argE	Acetylornithine deacetylase	7		-0.548949	0.0115803		-0.138621	0.45466		-0.688883	0.00158173
topA	DNA topoisomerase 1	7		-0.334622	0.0133278		-0.22459	0.0651108		-0.480946	0.000821039
surA	Chaperone SurA	7		-0.337943	0.0146586		-0.27166	0.0368629		-0.653594	0.000147904
plsB	Glycerol-3-phosphate acyltransferase	7		-0.410971	0.0159005		0.315449	0.0473009		-0.190978	0.161274
rplO	50S ribosomal protein L15	7		-0.492883	0.0161484		0.097164	0.600388		0.108134	0.505007
dapB	4-hydroxy-tetrahydrodipicolinate reductase	7		-0.595262	0.0171829		-0.0145749	0.957231		-0.438366	0.0391026
yfhM	Alpha-2-macroglobulin	7		-0.467349	0.0176985		-0.0704678	0.695114		-0.429865	0.0144713
guaB	Inosine-5'-monophosphate dehydrogenase	7		-0.542839	0.0180606		0.14052	0.485672		-0.634371	0.00413374
gapA	Glyceraldehyde-3-phosphate dehydrogenase A	7		-0.47449	0.0188179		0.466468	0.0209049		-0.395274	0.025159
suhB	Nus factor SuhB	7		-0.60866	0.0195175		0.433777	0.0689783		-0.936723	0.000869464
mdtF	Multidrug resistance protein MdtF	7		-0.48755	0.0195175		0.083185	0.661481		-0.067019	0.694188
araF	L-arabinose-binding periplasmic protein	7		-0.541988	0.0195978		-0.565949	0.0175756		-0.1651	0.37067
yfiF	Uncharacterized tRNA/rRNA methyltransferase YfiF	7		-0.304652	0.0202276		0.203876	0.0857092		-0.234503	0.0376434
mppA	Periplasmic murein peptide-binding protein	7		-0.249285	0.0207519		0.0472921	0.628417		-0.425633	0.000520973
mfd	Transcription-repair-coupling factor	7		-0.433367	0.0212429		-0.347972	0.0502505		-0.199268	0.191444
msrC	Free methionine-R-sulfoxide reductase	7		-0.719008	0.0219018		-0.0120676	0.969696		-0.700829	0.0136603
dcp	Dipeptidyl carboxypeptidase	7		-0.581089	0.0223074		-0.505501	0.0384435		-0.434702	0.0460297
tmk	Thymidylate kinase	7		-0.642794	0.0238803		0.218279	0.382713		-0.689251	0.00913894
nuoH	NADH-quinone oxidoreductase subunit H	7		-0.47676	0.0240956		-0.207512	0.264156		-0.231546	0.180386
galK	Galactokinase	7		-0.598888	0.0252398		-0.304186	0.202704		-0.594497	0.014582
rplI	50S ribosomal protein L9	7		-0.49295	0.0290358		-0.0393722	0.860567		-0.219998	0.234601
cspD	Cold shock-like protein CspD	7		-0.523862	0.0292162		-0.369641	0.0934001		-0.51486	0.0180746
yqgE	UPF0301 protein YqgE	7		-0.512743	0.034027		-0.424165	0.0644053		-0.755707	0.00243028
purL	Phosphoribosylformylglycinamidine synthase	7		-0.455491	0.0341406		0.0988573	0.621699		-0.677259	0.00236695
glnA	Glutamine synthetase	7		-0.344489	0.0345801		0.426811	0.0150529		-0.318838	0.0289428
glpB	Anaerobic glycerol-3-phosphate dehydrogenase subunit B	7		-0.603565	0.0345801		-0.360769	0.16599		-0.242981	0.303093
putA	Bifunctional protein PutA	7		-0.456297	0.0352917		-0.537242	0.0184795		-0.231816	0.198662
trmA	tRNA/tmRNA (uracil-C(5))-methyltransferase	7		-0.327965	0.0358316		-0.265516	0.0721934		-0.314033	0.0262525
greB	Transcription elongation factor GreB	7		-0.700505	0.0362009		0.0962741	0.768209		-0.872104	0.00719054
prfA	Peptide chain release factor RF1	7		-0.757318	0.0373734		0.126228	0.717167		-0.820886	0.015095
yfcE	Phosphodiesterase YfcE	7		-0.449953	0.0388395		-0.467007	0.0325886		-0.465033	0.0202164
astC	Succinylornithine transaminase	7		-0.576478	0.0389448		-0.179584	0.484208		-0.494148	0.0456709
yjjI	Uncharacterized protein YjjI	7		-0.328402	0.0406776		0.00760523	0.965252		-0.0480224	0.725982
lptB	Lipopolysaccharide export system ATP-binding protein LptB	7		-0.426018	0.0478218		-0.232182	0.239844		-0.292014	0.114907
glpQ	Glycerophosphodiester phosphodiesterase, periplasmic	7		-0.283691	0.0777713		0.276675	0.0761366		-0.399374	0.0104819
yfbU	UPF0304 protein YfbU	7		-0.300716	0.0786702		-0.428498	0.0193805		-0.473379	0.00593862
valS	Valine--tRNA ligase	7		-0.259712	0.0797884		0.139297	0.310634		-0.418947	0.00526731
upp	Uracil phosphoribosyltransferase	7		-0.452903	0.0905196		-0.29975	0.23196		-0.561142	0.0252026
yeiG	S-formylglutathione hydrolase YeiG	7		-0.27028	0.101477		0.343065	0.0415627		-0.255578	0.0816076
ycbX	Uncharacterized protein YcbX	7		-0.228493	0.110547		0.0725604	0.605163		-0.300954	0.0257211
yciE	Protein YciE	7		-0.399911	0.112541		-0.62428	0.0213453		-0.828734	0.00239162
secY	Protein translocase subunit SecY	7		-0.208942	0.118298		-0.176566	0.166671		-0.261372	0.0355099
purN	Phosphoribosylglycinamide formyltransferase	7		-0.451036	0.119866		0.0727178	0.807691		-0.929525	0.00282535
nuoI	NADH-quinone oxidoreductase subunit I	7		-0.314992	0.148286		-0.338963	0.10648		-0.573615	0.00883458
amiC	N-acetylmuramoyl-L-alanine amidase AmiC	7		-0.25915	0.153765		-0.339258	0.0637968		-0.54854	0.00416674
yhjJ	Protein YhjJ	7		-0.290998	0.16828		0.117336	0.579846		-0.50852	0.014582
prfC	Peptide chain release factor RF3	7		-0.291332	0.17816		0.206375	0.317831		-0.455602	0.0278675
aroK	Shikimate kinase 1	7		-0.14817	0.196078		0.286977	0.0224817		-0.567542	0.000219458
rluB	Ribosomal large subunit pseudouridine synthase B	7		-0.155322	0.217765		0.0528752	0.678598		-0.529113	0.000637157
qorB	Quinone oxidoreductase 2	7		-0.162721	0.22123		0.218346	0.0975704		-0.581221	0.000515669
dsdA	D-serine dehydratase	7		-0.215877	0.350107		-0.511882	0.0368629		-0.502531	0.0252276
uspG	Universal stress protein UP12	7		-0.236327	0.522768		-0.495061	0.17314		-1.01802	0.008006
purU	Formyltetrahydrofolate deformylase	7		-0.0834354	0.556083		0.232121	0.0996225		-0.284588	0.0363909
fruA	PTS system fructose-specific EIIB'BC component	7		-0.0498116	0.743225		-0.222177	0.1361		-0.529173	0.00206235
pth	Peptidyl-tRNA hydrolase	7		0.03729	0.765002		-0.0584961	0.638106		-0.266026	0.0270768
torZ	Trimethylamine-N-oxide reductase 2	7		-0.0260808	0.898892		-0.0640868	0.765042		-0.501491	0.0142908
grxB	Glutaredoxin 2	8		1.12954	1.9612e-05		-0.139448	0.286817		0.331409	0.0142717
groL	60 kDa chaperonin	8		0.887029	2.52433e-05		0.120311	0.260983		0.525771	0.000305532
rpiA	Ribose-5-phosphate isomerase A	8		0.796581	5.4512e-05		0.400386	0.00665662		0.754712	3.25309e-05
pgl	6-phosphogluconolactonase	8		0.708366	7.59439e-05		0.0277941	0.803184		0.829897	1.03723e-05
trhP	tRNA hydroxylation protein P	8		0.709024	0.000148777		-0.0594246	0.608491		0.269307	0.0180746
uidA	Beta-glucuronidase	8		0.994079	0.000148777		0.283448	0.08156		0.405189	0.0127313
oppD	Oligopeptide transport ATP-binding protein OppD	8		0.766156	0.000148777		0.0348361	0.795103		0.573849	0.000392674
pepQ	Xaa-Pro dipeptidase	8		0.660432	0.000179296		0.25	0.0346007		0.469497	0.00061409
psd	Phosphatidylserine decarboxylase proenzyme	8		0.653549	0.000242546		-0.113022	0.308967		0.60934	0.000153712
dnaK	Chaperone protein DnaK	8		0.705185	0.000254976		0.00706778	0.964049		0.795246	4.75366e-05
yffB	Protein YffB	8		0.960014	0.000296131		0.301515	0.0845897		0.315303	0.0537104
gpr	L-glyceraldehyde 3-phosphate reductase	8		0.64745	0.000298062		0.136259	0.234818		0.311926	0.00943755
glgC	Glucose-1-phosphate adenylyltransferase	8		0.703508	0.000313023		0.0468668	0.723788		0.786237	6.44473e-05
htpG	Chaperone protein HtpG	8		0.701789	0.000328464		-0.263649	0.0518991		0.456069	0.00199151
dsbG	Thiol:disulfide interchange protein DsbG	8		0.643989	0.000403037		0.00225229	0.987597		0.385852	0.00397958
gcvP	Glycine dehydrogenase (decarboxylating)	8		0.773566	0.000419649		0.0616504	0.687409		0.764732	0.00020091
sucD	Succinate--CoA ligase [ADP-forming] subunit alpha	8		0.623222	0.000440992		0.0248359	0.850048		0.845137	2.6153e-05
hisB	Histidine biosynthesis bifunctional protein HisB	8		0.685933	0.0004922		0.179722	0.177459		0.426755	0.00385011
hxpA	Hexitol phosphatase A	8		0.734811	0.000578295		-0.147116	0.297716		0.679205	0.000482201
aceF	Dihydrolipoyllysine-residue acetyltransferase component of pyruvate dehydrogenase complex	8		0.586267	0.000585459		0.340275	0.0150529		0.0990484	0.35277
narL	Nitrate/nitrite response regulator protein NarL	8		0.805382	0.000589343		-0.379754	0.0324519		0.62963	0.00118466
gltI	Glutamate/aspartate import solute-binding protein	8		0.560614	0.000628144		0.0562417	0.630208		0.483031	0.00069963
acnA	Aconitate hydratase A	8		0.836072	0.000682785		-0.00947546	0.964314		0.36295	0.0321244
malE	Maltose/maltodextrin-binding periplasmic protein	8		0.674412	0.000692586		-0.240872	0.0908961		0.0209214	0.876075
cadA	Inducible lysine decarboxylase	8		0.556798	0.000725082		0.455488	0.00460854		0.167395	0.120872
sodC	Superoxide dismutase [Cu-Zn]	8		0.656522	0.000776436		0.251985	0.0783131		-0.123328	0.326432
ppa	Inorganic pyrophosphatase	8		0.941695	0.000977847		-0.153614	0.45466		0.290143	0.128767
lpdA	Dihydrolipoyl dehydrogenase	8		0.784519	0.000978826		0.314402	0.076998		0.231376	0.14511
eno	Enolase	8		0.528399	0.000983454		0.15877	0.171393		0.757464	4.69896e-05
sodB	Superoxide dismutase [Fe]	8		0.516515	0.00101616		0.178289	0.11879		0.665603	9.55587e-05
aspA	Aspartate ammonia-lyase	8		0.62597	0.00106103		-0.137988	0.314398		0.940165	3.72242e-05
crp	cAMP-activated global transcriptional regulator CRP	8		0.616411	0.00108499		0.325397	0.0317342		0.808966	9.22615e-05
rlmL	Ribosomal RNA large subunit methyltransferase K/L	8		0.56003	0.00108499		-0.191108	0.127615		0.220648	0.0628992
ivy	Inhibitor of vertebrate lysozyme	8		0.601411	0.00114562		0.0720816	0.605303		0.799258	9.10164e-05
lsrF	3-hydroxy-5-phosphonooxypentane-2,4-dione thiolase	8		0.696029	0.00115911		-0.243468	0.12282		0.44462	0.00762205
menC	o-succinylbenzoate synthase	8		0.558559	0.00139122		0.0986197	0.448292		0.716034	0.000140903
lldD	L-lactate dehydrogenase	8		0.70824	0.00196658		-0.0368265	0.849162		0.585189	0.00282535
yhbO	Protein/nucleic acid deglycase 2	8		0.757611	0.00216592		-0.233671	0.215498		0.759634	0.000976919
bglA	6-phospho-beta-glucosidase BglA	8		0.387413	0.00221129		0.264188	0.0185255		0.069433	0.430661
glpK	Glycerol kinase	8		0.851982	0.00247847		-0.354879	0.105274		0.371446	0.0709767
ppnN	Pyrimidine/purine nucleotide 5'-monophosphate nucleosidase	8		0.724865	0.00274261		-0.101932	0.600388		0.652292	0.00239162
panC	Pantothenate synthetase	8		0.42165	0.00274261		0.0496363	0.661481		0.492164	0.000507369
yicC	UPF0701 protein YicC	8		0.458574	0.00330364		0.277065	0.0373816		0.631004	0.000210131
rob	Right origin-binding protein	8		0.397903	0.00353555		0.283787	0.0209049		0.541164	0.000241474
uspF	Universal stress protein F	8		0.441037	0.00360295		-0.025224	0.849216		-0.126386	0.247728
hdhA	7alpha-hydroxysteroid dehydrogenase	8		0.548782	0.00360646		-0.000153843	0.998937		-0.132715	0.326846
cnoX	Chaperedoxin	8		0.481594	0.00362651		-0.142167	0.273273		0.481226	0.00169585
glyQ	Glycine--tRNA ligase alpha subunit	8		0.800672	0.00387817		-0.0728901	0.756253		0.782458	0.00210648
rapZ	RNase adapter protein RapZ	8		0.776619	0.00395388		-0.00611472	0.981335		0.652486	0.00507139
fumA	Fumarate hydratase class I, aerobic	8		0.547022	0.00419187		0.0104303	0.957143		0.379713	0.0147849
ahpC	Alkyl hydroperoxide reductase C	8		0.507562	0.00442963		0.0321338	0.841044		0.190861	0.148961
solA	N-methyl-L-tryptophan oxidase	8		0.480673	0.0044434		0.330358	0.0283699		0.191768	0.128373
mdaB	NADPH:quinone oxidoreductase MdaB	8		0.716707	0.00444356		0.347047	0.0934956		0.677154	0.0029811
yfiH	Purine nucleoside phosphorylase YfiH	8		0.619344	0.00450812		0.172994	0.317934		0.596101	0.00272556
ppiB	Peptidyl-prolyl cis-trans isomerase B	8		0.447541	0.00474808		0.21911	0.0936765		0.386961	0.00526731
ilvC	Ketol-acid reductoisomerase (NADP(+))	8		0.40055	0.00476306		0.18172	0.115789		0.0798514	0.444037
yiaD	Probable lipoprotein YiaD	8		0.582293	0.0048677		0.456986	0.0184795		0.467077	0.00826025
dacC	D-alanyl-D-alanine carboxypeptidase DacC	8		0.459694	0.0048677		-0.00657255	0.965953		0.0627171	0.60819
manA	Mannose-6-phosphate isomerase	8		0.468738	0.00615512		-0.0770216	0.600283		0.500188	0.00206235
lon	Lon protease	8		0.51889	0.00670905		0.111395	0.484171		0.725241	0.00045287
engB	Probable GTP-binding protein EngB	8		0.564492	0.00685948		0.518728	0.0134173		0.544892	0.00414714
sufC	Probable ATP-dependent transporter SufC	8		0.501306	0.00701695		-0.284956	0.0750135		0.67525	0.000582429
rlhA	23S rRNA 5-hydroxycytidine C2501 synthase	8		0.730881	0.0070276		0.224628	0.312188		0.525858	0.0201241
agp	Glucose-1-phosphatase	8		0.700304	0.00714443		-0.447472	0.0518991		0.224401	0.256359
pgk	Phosphoglycerate kinase	8		0.351991	0.00720265		0.0607335	0.593204		0.3835	0.0022008
napA	Periplasmic nitrate reductase	8		0.412604	0.00763348		0.385865	0.0134468		0.142718	0.225969
mdtE	Multidrug resistance protein MdtE	8		0.484026	0.00769949		0.518668	0.00818314		0.736359	0.000305532
frr	Ribosome-recycling factor	8		0.631389	0.00879983		0.427153	0.0492498		0.511306	0.0136604
tyrS	Tyrosine--tRNA ligase	8		0.690466	0.00886595		0.479066	0.044345		0.57253	0.0122211
cbpA	Curved DNA-binding protein	8		0.429048	0.00980416		-0.282164	0.0559995		0.387906	0.00856359
wecF	TDP-N-acetylfucosamine:lipid II N-acetylfucosaminyltransferase	8		0.87273	0.010923		0.21538	0.458835		0.633719	0.027974
priA	Primosomal protein N'	8		0.391921	0.0115533		0.0476167	0.732737		0.757824	0.000110904
kdgK	2-dehydro-3-deoxygluconokinase	8		0.460081	0.0118271		0.256983	0.103736		0.226779	0.119448
hslU	ATP-dependent protease ATPase subunit HslU	8		0.551508	0.012628		-0.340517	0.0811609		0.520134	0.00883458
dhaM	PEP-dependent dihydroxyacetone kinase, phosphoryl donor subunit DhaM	8		0.387026	0.0127704		-0.0373116	0.797764		0.507611	0.00135887
helD	DNA helicase IV	8		0.379866	0.0135099		0.312002	0.032217		0.421433	0.00393893
yccU	Uncharacterized protein YccU	8		0.395501	0.0138034		-0.0361135	0.809294		0.396301	0.00713347
cydA	Cytochrome bd-I ubiquinol oxidase subunit 1	8		0.639179	0.0138783		0.147341	0.515839		0.608216	0.00929968
zapA	Cell division protein ZapA	8		0.369896	0.0145106		0.572495	0.0025841		0.484449	0.00159243
sucB	Dihydrolipoyllysine-residue succinyltransferase component of 2-oxoglutarate dehydrogenase complex	8		0.428042	0.0145389		0.176954	0.239844		0.661458	0.00059138
ybeD	UPF0250 protein YbeD	8		0.47681	0.0154062		0.284749	0.0996225		0.794235	0.00041469
ndk	Nucleoside diphosphate kinase	8		0.508291	0.0154072		0.426973	0.0325886		0.464035	0.0130487
tolB	Tol-Pal system protein TolB	8		0.559172	0.0154072		0.464598	0.0341506		0.808459	0.000951276
fetA	Probable iron export ATP-binding protein FetA	8		0.566541	0.0164033		0.396411	0.0657474		0.607856	0.00597569
asnC	Regulatory protein AsnC	8		0.30815	0.0177627		0.133564	0.237664		0.301637	0.010518
deoB	Phosphopentomutase	8		0.325834	0.0195824		-0.0922802	0.452604		0.733786	8.65185e-05
yeaD	Putative glucose-6-phosphate 1-epimerase	8		0.588419	0.0201148		0.06858	0.775696		0.691296	0.00451891
yiiS	UPF0381 protein YiiS	8		0.516237	0.0219899		-0.0903813	0.661481		0.855695	0.000653002
tyrB	Aromatic-amino-acid aminotransferase	8		0.587551	0.0233512		0.417752	0.0788052		0.451511	0.0430247
ridA	2-iminobutanoate/2-iminopropanoate deaminase	8		0.410758	0.0253836		0.337706	0.0518991		0.449475	0.00888026
yciN	Protein YciN	8		0.334105	0.026077		-0.181812	0.175409		0.0311227	0.804356
wbbI	Beta-1,6-galactofuranosyltransferase WbbI	8		0.522818	0.0304913		0.151198	0.487567		0.398414	0.0553934
glcB	Malate synthase G	8		0.364439	0.0308061		0.287573	0.0689783		-0.00326509	0.979184
alaS	Alanine--tRNA ligase	8		0.336073	0.0316857		0.0243438	0.87727		0.437188	0.00451891
pepA	Cytosol aminopeptidase	8		0.428562	0.0326786		0.127278	0.484208		0.254093	0.130446
tdcE	PFL-like enzyme TdcE	8		0.441352	0.0334454		-0.23353	0.212744		0.515483	0.00882251
pepB	Peptidase B	8		0.338064	0.0334454		-0.217383	0.131336		0.0677536	0.60919
gabD	Succinate-semialdehyde dehydrogenase [NADP(+)] GabD	8		0.330687	0.0340586		-0.00790975	0.964314		0.579553	0.00085792
glyA	Serine hydroxymethyltransferase	8		0.25333	0.0349442		0.236421	0.0441248		0.186473	0.0709767
rng	Ribonuclease G	8		0.534748	0.0349442		0.373986	0.10648		0.498607	0.0285516
yiiM	Protein YiiM	8		0.34227	0.0349442		0.140003	0.333158		0.390003	0.0106655
icd	Isocitrate dehydrogenase [NADP]	8		0.428914	0.0360107		-0.0089718	0.966176		0.0526223	0.760731
raiA	Ribosome-associated inhibitor A	8		0.306848	0.0360107		0.0153746	0.921462		-0.111713	0.354846
btuE	Thioredoxin/glutathione peroxidase BtuE	8		0.402149	0.0384666		-0.322593	0.0788049		0.326945	0.0544759
yebF	Protein YebF	8		0.275688	0.0401833		-0.0955383	0.437232		0.237381	0.0460297
frdA	Fumarate reductase flavoprotein subunit	8		0.360655	0.043274		-0.179601	0.267467		-0.00680895	0.963802
deoC	Deoxyribose-phosphate aldolase	8		0.273799	0.0443766		0.0493017	0.706636		0.745329	8.74958e-05
panB	3-methyl-2-oxobutanoate hydroxymethyltransferase	8		0.27796	0.0487668		-0.338316	0.0218549		0.430021	0.0031932
pgm	Phosphoglucomutase	8		0.435713	0.0535043		0.284303	0.17314		0.676255	0.00358719
pepP	Xaa-Pro aminopeptidase	8		0.321172	0.0596313		-0.178315	0.255323		0.301305	0.0481151
crr	PTS system glucose-specific EIIA component	8		0.249412	0.0599562		-0.0309633	0.818186		0.3358	0.00911575
fumB	Fumarate hydratase class I, anaerobic	8		0.227699	0.0669687		-0.105798	0.354204		0.269215	0.0204639
baeR	Transcriptional regulatory protein BaeR	8		0.375741	0.0691972		-0.072017	0.722704		0.602915	0.0043265
rffH	Glucose-1-phosphate thymidylyltransferase 2	8		0.338426	0.0809597		0.0496112	0.803184		0.524444	0.00828396
tdcG	L-serine dehydratase TdcG	8		0.624794	0.0898776		0.15308	0.670398		0.682767	0.0422037
yhdE	dTTP/UTP pyrophosphatase	8		0.423395	0.094365		0.49151	0.0518991		0.508379	0.0304709
pflB	Formate acetyltransferase 1	8		0.346026	0.0968479		0.0243621	0.915706		0.780737	0.00103812
ppiC	Peptidyl-prolyl cis-trans isomerase C	8		0.338575	0.0983551		0.346098	0.081646		0.481236	0.014582
lsrB	Autoinducer 2-binding protein LsrB	8		0.488463	0.10237		-0.744183	0.0209049		0.651345	0.0214716
ettA	Energy-dependent translational throttle protein EttA	8		0.332144	0.10947		-0.418528	0.0471327		0.47521	0.0168972
osmY	Osmotically-inducible protein Y	8		0.257646	0.110084		-0.174427	0.250747		0.329717	0.0288998
cdd	Cytidine deaminase	8		0.243164	0.125372		0.330978	0.0424507		0.58453	0.00122162
ptsH	Phosphocarrier protein HPr	8		0.390878	0.127308		0.270026	0.264041		0.467192	0.047685
katG	Catalase-peroxidase	8		0.234633	0.138155		-0.0215274	0.902766		0.471034	0.00441784
modA	Molybdate-binding protein ModA	8		0.234773	0.145319		-0.166642	0.275873		0.683475	0.000545326
gstB	Glutathione S-transferase GstB	8		0.22869	0.163781		-0.182579	0.245107		0.696101	0.000563529
dps	DNA protection during starvation protein	8		0.242564	0.167525		-0.209498	0.216002		0.323427	0.0481151
pykF	Pyruvate kinase I	8		0.227582	0.171771		0.385954	0.0302151		0.642262	0.00101574
fbp	Fructose-1,6-bisphosphatase class 1	8		0.406208	0.193453		-0.185518	0.548007		0.867593	0.00711645
mtfA	Protein MtfA	8		0.317972	0.200898		0.103342	0.680403		0.683286	0.00762205
pepT	Peptidase T	8		0.179083	0.222809		-0.391117	0.0184795		0.366365	0.0128182
gatA	PTS system galactitol-specific EIIA component	8		0.234897	0.319726		-0.25757	0.257953		1.04905	0.000471663
mrcB	Penicillin-binding protein 1B	8		0.153786	0.3524		0.0559286	0.743138		0.348171	0.0289445
dppA	Dipeptide-binding protein	8		0.129538	0.373979		-0.236405	0.103193		0.631586	0.000560945
gss	Bifunctional glutathionylspermidine synthetase/amidase	8		0.165263	0.394011		0.514567	0.0187774		0.710574	0.00152519
qorA	Quinone oxidoreductase 1	8		0.0924328	0.395527		0.182432	0.0936765		0.293315	0.00883458
manZ	PTS system mannose-specific EIID component	8		0.10607	0.567127		0.424914	0.033415		0.493278	0.00943755
gatD	Galactitol 1-phosphate 5-dehydrogenase	8		0.0626709	0.765002		-0.205463	0.308712		0.729333	0.00200591
pncA	Nicotinamidase	8		-0.0368783	0.836977		0.188552	0.277474		0.36654	0.0333479
appC	Cytochrome bd-II ubiquinol oxidase subunit 1	8		0.0511634	0.84228		0.390277	0.128919		1.11154	0.00061409
treR	HTH-type transcriptional regulator TreR	9		0.318774	0.0222537		0.544165	0.00254192		0.334762	0.00939731
eutB	Ethanolamine ammonia-lyase large subunit	9		0.416956	0.0247535		0.43329	0.0213376		0.0885471	0.559947
yajQ	UPF0234 protein YajQ	9		0.315039	0.0304236		0.378384	0.0150529		0.129149	0.280947
ydgA	Protein YdgA	9		0.227465	0.0789316		0.34728	0.0155024		-0.0144208	0.902516
hxpB	Hexitol phosphatase B	9		0.187698	0.0826309		0.474723	0.0023167		0.266426	0.0111203
hflK	Modulator of FtsH protease HflK	9		0.260542	0.138047		0.679188	0.00398085		0.274081	0.0824059
rplV	50S ribosomal protein L22	9		-0.378431	0.140209		0.59687	0.0283699		0.321685	0.155021
lplA	Lipoate-protein ligase A	9		0.163571	0.196895		0.562948	0.0023167		-0.025133	0.829803
yhhX	Uncharacterized oxidoreductase YhhX	9		0.203496	0.202342		0.737355	0.00223551		0.137297	0.329608
rsmD	Ribosomal RNA small subunit methyltransferase D	9		0.181353	0.223208		0.409091	0.0165998		-0.277267	0.0480531
hpt	Hypoxanthine phosphoribosyltransferase	9		0.311112	0.224504		0.873945	0.00756699		0.191935	0.397471
fabD	Malonyl CoA-acyl carrier protein transacylase	9		0.338071	0.224504		0.801928	0.0142191		0.185706	0.452457
map	Methionine aminopeptidase	9		-0.179784	0.232323		0.369118	0.0250325		-0.134035	0.317628
fabH	3-oxoacyl-[acyl-carrier-protein] synthase 3	9		-0.125612	0.254864		0.616616	0.000660048		0.0277532	0.783623
glmM	Phosphoglucosamine mutase	9		0.197447	0.311498		0.573635	0.0127425		0.264729	0.13164
tktA	Transketolase 1	9		0.117408	0.313344		0.401097	0.00707614		0.243598	0.0293997
yeiP	Elongation factor P-like protein	9		-0.190587	0.319639		0.611954	0.00945847		0.0549911	0.750334
ulaR	HTH-type transcriptional regulator UlaR	9		0.187239	0.360475		0.624484	0.0137038		0.171757	0.354846
moaC	Cyclic pyranopterin monophosphate synthase	9		-0.150285	0.331218		0.473695	0.0109242		0.124806	0.360434
cysS	Cysteine--tRNA ligase	9		-0.205391	0.342044		0.616254	0.0146903		-0.313139	0.111707
fdx	2Fe-2S ferredoxin	9		-0.197359	0.373979		0.592258	0.0185289		-0.251904	0.207028
ubiD	3-octaprenyl-4-hydroxybenzoate carboxy-lyase	9		0.141382	0.390242		0.557723	0.00784609		-0.0727741	0.622311
dut	Deoxyuridine 5'-triphosphate nucleotidohydrolase	9		0.203996	0.420686		0.793972	0.0101435		-0.114802	0.615555
atpG	ATP synthase gamma chain	9		-0.119254	0.432441		0.376465	0.0245037		-0.0934301	0.489522
ibaG	Acid stress protein IbaG	9		0.166846	0.43449		0.664772	0.0104615		0.0910815	0.636087
rpsG	30S ribosomal protein S7	9		-0.241722	0.450822		0.704705	0.0384435		0.253463	0.37067
rsmC	Ribosomal RNA small subunit methyltransferase C	9		0.204107	0.460952		0.870138	0.0100413		0.293923	0.235063
rimI	[Ribosomal protein S18]-alanine N-acetyltransferase	9		0.191263	0.466676		0.638217	0.0263409		0.530495	0.0354098
mmuM	Homocysteine S-methyltransferase	9		-0.10785	0.47561		0.508752	0.00804874		-0.302841	0.0363323
hemX	Protein HemX	9		-0.0902533	0.486745		0.380543	0.0136198		-0.244908	0.0473669
ampD	1,6-anhydro-N-acetylmuramyl-L-alanine amidase AmpD	9		0.135307	0.529533		0.504122	0.030996		0.0363636	0.858421
fusA	Elongation factor G	9		-0.119981	0.559609		0.46337	0.0357318		-0.135549	0.459053
ascG	HTH-type transcriptional regulator AscG	9		-0.207111	0.567496		0.903465	0.0242914		0.0480921	0.88849
mazG	Nucleoside triphosphate pyrophosphohydrolase	9		0.0711415	0.64558		0.494952	0.00956001		-0.0367608	0.795757
argS	Arginine--tRNA ligase	9		-0.043401	0.70838		0.378112	0.00907479		-0.135865	0.191492
proS	Proline--tRNA ligase	9		0.0623259	0.724843		0.616567	0.00698009		0.524292	0.00512501
ahpF	Alkyl hydroperoxide reductase subunit F	9		0.04446	0.726042		0.379679	0.0123805		0.286898	0.0215652
hisS	Histidine--tRNA ligase	9		0.0465908	0.765002		0.356171	0.0335749		-0.0224821	0.878304
hns	DNA-binding protein H-NS	9		0.0525239	0.773743		0.515498	0.0155024		0.303027	0.0749102
sufD	FeS cluster assembly protein SufD	9		-0.0696281	0.829907		0.703745	0.0407498		0.296915	0.304315
proQ	RNA chaperone ProQ	9		-0.025862	0.889451		0.659925	0.00674495		0.16012	0.333146
pheS	Phenylalanine--tRNA ligase alpha subunit	9		-0.0138171	0.930284		0.71787	0.0023167		-0.151715	0.289686
pfkB	ATP-dependent 6-phosphofructokinase isozyme 2	10		0.623091	0.00381168		-0.626927	0.00665662		-0.150982	0.330521
aceB	Malate synthase A	10		-0.521073	0.0132609		-0.527024	0.0147079		0.194152	0.239448
corC	Magnesium and cobalt efflux protein CorC	10		-0.267208	0.0454357		-0.601477	0.00189111		0.0605764	0.592359
frdB	Fumarate reductase iron-sulfur subunit	10		0.472256	0.0477906		-0.671986	0.0122487		0.0577132	0.780047
galF	UTP--glucose-1-phosphate uridylyltransferase	10		0.297372	0.0685539		-0.984557	0.000319343		0.090515	0.513728
idi	Isopentenyl-diphosphate Delta-isomerase	10		0.221648	0.107771		-0.453582	0.0075928		0.292711	0.0244621
yehZ	Glycine betaine-binding protein YehZ	10		0.306218	0.112688		-0.504735	0.0178968		0.0830669	0.620472
ydfZ	Putative selenoprotein YdfZ	10		-0.308685	0.114586		-0.59765	0.00994631		-0.0691366	0.689784
gltD	Glutamate synthase [NADPH] small chain	10		-0.21408	0.141324		-0.461922	0.00907479		-0.163123	0.200531
uvrA	UvrABC system protein A	10		-0.185035	0.16168		-0.318986	0.0248493		-0.132841	0.252921
hcr	NADH oxidoreductase HCR	10		-0.343129	0.163154		-0.592151	0.0250325		0.294479	0.176112
moaB	Molybdenum cofactor biosynthesis protein B	10		-0.291715	0.163791		-0.729528	0.00674495		-0.0452205	0.811688
tktB	Transketolase 2	10		-0.296809	0.164431		-0.559709	0.0185289		-0.291851	0.12746
purC	Phosphoribosylaminoimidazole-succinocarboxamide synthase	10		-0.31367	0.173778		-0.984872	0.00254192		-0.367029	0.0807848
hldE	Bifunctional protein HldE	10		0.206822	0.193453		-0.395102	0.0230136		0.148855	0.290099
mprA	Transcriptional repressor MprA	10		0.326852	0.195188		-0.690194	0.0164659		-0.0206098	0.929446
oppA	Periplasmic oligopeptide-binding protein	10		0.148293	0.198697		-0.301418	0.0191978		-0.00729191	0.94458
trmB	tRNA (guanine-N(7)-)-methyltransferase	10		0.17495	0.201436		-0.541647	0.00391444		0.273376	0.0356824
cyoA	Cytochrome bo(3) ubiquinol oxidase subunit 2	10		0.221651	0.22285		-0.371379	0.0502505		-0.498951	0.00786281
manX	PTS system mannose-specific EIIAB component	10		-0.264971	0.224739		-0.472546	0.0407498		-0.19122	0.325087
gyrB	DNA gyrase subunit B	10		-0.299009	0.234875		-0.698487	0.0164052		-0.19439	0.384016
mreB	Cell shape-determining protein MreB	10		0.183875	0.313		-0.964957	0.000864874		0.0805894	0.620472
deoA	Thymidine phosphorylase	10		-0.158045	0.314223		-0.330631	0.044345		0.171774	0.219709
rplE	50S ribosomal protein L5	10		-0.188873	0.321229		-0.634883	0.0082209		-0.120019	0.477355
poxB	Pyruvate dehydrogenase [ubiquinone]	10		0.185055	0.345605		-0.46676	0.0282273		0.0265706	0.885516
hflC	Modulator of FtsH protease HflC	10		0.117285	0.361186		-0.363398	0.0153079		0.0642408	0.580549
pepD	Cytosol non-specific dipeptidase	10		-0.132609	0.370821		-0.330721	0.0368174		-0.00603892	0.963802
glyS	Glycine--tRNA ligase beta subunit	10		-0.115805	0.413539		-0.41502	0.0134468		0.0210302	0.875969
acnB	Aconitate hydratase B	10		-0.152112	0.420686		-0.625933	0.00867644		-0.244197	0.153055
ftsH	ATP-dependent zinc metalloprotease FtsH	10		-0.110418	0.446045		-0.307279	0.044345		-0.241279	0.0726109
mukF	Chromosome partition protein MukF	10		-0.142535	0.475874		-0.522028	0.019986		-0.437191	0.0252026
mug	G/U mismatch-specific DNA glycosylase	10		0.125237	0.554249		-0.965393	0.0023167		-0.142424	0.450029
tcyJ	L-cystine-binding protein TcyJ	10		0.0802974	0.65214		-0.551213	0.0109242		-0.198342	0.216777
uvrB	UvrABC system protein B	10		-0.08393	0.670403		-0.848802	0.00254192		0.298107	0.0984572
gatC	PTS system galactitol-specific EIIC component	10		-0.111261	0.684216		-0.992539	0.00637095		0.329398	0.180386
aceA	Isocitrate lyase	10		0.0914855	0.687956		-0.561773	0.0245617		0.535851	0.0176032
yhhW	Quercetin 2,3-dioxygenase	10		0.0547125	0.707792		-0.291325	0.0525646		0.276864	0.0440555
yggX	Probable Fe(2+)-trafficking protein	10		-0.0421918	0.70795		-0.26698	0.0283699		-0.0599705	0.551365
tsaE	tRNA threonylcarbamoyladenosine biosynthesis protein TsaE	10		0.0616463	0.737369		-0.492809	0.0182726		0.355934	0.0416833
cusR	Transcriptional regulatory protein CusR	10		0.10292	0.749096		-0.871637	0.0175756		0.105405	0.718237
preT	NAD-dependent dihydropyrimidine dehydrogenase subunit PreT	10		-0.0559727	0.765002		-0.479256	0.0213453		0.0347131	0.844069
yqjG	Glutathionyl-hydroquinone reductase YqjG	10		-0.0440879	0.805138		-0.585575	0.00945847		-0.146992	0.360966
malP	Maltodextrin phosphorylase	10		-0.0281341	0.84228		-0.44013	0.0112105		-0.142453	0.270168
ychF	Ribosome-binding ATPase YchF	10		-0.0232259	0.845563		-0.526349	0.00254192		-0.121823	0.264896
ansB	L-asparaginase 2	10		-0.0491249	0.855435		-0.730403	0.0185529		-0.251085	0.304403
polA	DNA polymerase I	10		-0.0179455	0.907189		-0.570832	0.00548004		0.0455455	0.74405
aes	Acetyl esterase	10		-0.0269164	0.914955		-0.6973	0.0157014		-0.0874589	0.699882
maeB	NADP-dependent malic enzyme	10		-0.00747912	0.962496		-0.365989	0.0368629		0.0840263	0.5702
