# Supplementary material for: Nutrient and salt depletion synergistically boosts glucose metabolism in individual Escherichia coli cells
Source: Commun Biol. 2022 Apr 20;5:385. doi: 10.1038/s42003-022-03336-6 (PMC9021252; doi:10.1038/s42003-022-03336-6)
Supplement: Supplementary file 6 — Supplementary Data 4 [file 42003_2022_3336_MOESM6_ESM.xlsx]

## Sheet: Sheet1
Gene	Protein Description	Confidence	Annotated Sequence	Modifications	Master Protein Accessions	Protein Accessions	Charge	m/z [Da]	MH+ [Da]	Isolation Interference [%]	Average Reporter S/N	XCorr	PhosphoRS: Best Site Probabilities	Phosphopeptide abundance
														Optimal growth			Nutrient depletion		Salt depletion			Nutrient and salt depletion
														Replica 1	Replica 2	Replica 3	Replica 1	Replica 2	Replica 1	Replica 2	Replica 3	Replica 1	Replica 2	Replica 3
yaaI	UPF0412 protein	High	[R].sASQSLNIPsEIk.[E]	N-Term(TMT6plex); S10(Phospho); K13(TMT6plex)	A0A4S5AXS9	P28696; A0A4S5AXS9	3	638.009	1912.01	47.8435	78.4	3.13	S10(Phospho): 100	41.4	29.1	43	0.2	3.8	333.6	147.5	202.4	2.9	1.2	1.6
yahL	uncharacterized protein	High	[K].gTVWVYDQddAFLDIk.[A]	N-Term(TMT6plex); D9(Phospho); D10(Phospho); K16(TMT6plex)	A0A6D2W333	A0A6D2W333; P77393	3	835.06	2503.17	33.0486	54.8	3.37	D9(Phospho): 98.86; D10(Phospho): 98.02	11	8.1	6.3	44.6	43.5	120.4	97	91.5	47.4	49	43.3
ppsA	phosphoenolpyruvate synthase	High	[R].gGRtcHAAIIAR.[E]	N-Term(TMT6plex); T4(Phospho); C5(Carbamidomethyl)	A0A6D2WPH8	A0A6D2WPH8	3	531.274	1591.81	42.6461	131.6	3.23	T4(Phospho): 100	20.4	13.4	26.9	165.3	172.1	127.7	135.9	118.6	148.8	185.2	236.5
	phosphoenolpyruvate synthase	High	[R].tcHAAIIAR.[E]	N-Term(TMT6plex); T1(Phospho); C2(Carbamidomethyl)	A0A6D2WPH8	A0A6D2WPH8	3	441.226	1321.66	39.6041	51.3	2.83	T1(Phospho): 99.65	8.7	8.1	7.8	54.5	51.6	73	24.2	58.1	73.3	76.4	90.7
pgm	phosphoglucomutase	High	[K].gGPLADGIVITPsHNPPEDGGIk.[Y]	N-Term(TMT6plex); S13(Phospho); K23(TMT6plex)	A0A6D2XH98	P36938; A0A6D2XH98	3	927.15	2779.43	0	332.8	3.69	S13(Phospho): 88.21	26.3	19.6	39.5	390.9	402	385.5	694.3	411.8	296	315.7	432.6
	phosphoglucomutase	High	[K].kGGPLADGIVItPSHNPPEDGGIk.[Y]	N-Term(TMT6plex); K1(TMT6plex); T12(Phospho); K24(TMT6plex)	A0A6D2XH98	P36938; A0A6D2XH98	4	784.931	3136.7	2.42637	122.2	1.85	S14(Phospho): 49.99; H15(Phospho): 49.99	2.4	4.1	3.6	209.1	230.8	48.6	128	40.6	157.5	177.2	250.9
gpmM	phosphoglycero mutase III, cofactor-independent	Medium	[R].qmGNsEVGHVNLGAGR.[I]	N-Term(TMT6plex); M2(Oxidation); S5(Phospho)	A0A4S5AQT5	A0A4S5AQT5; P37689	3	650.973	1950.9	5.66105	67.2	2.81	S5(Phospho): 100	21	17.1	27.6	69.7	60.7	107.4	175.7	109.1	33.3	37.4	31.6
lacI	DNA-binding transcriptional repressor	Medium	[R].yLFEmGhREVMNVMcLRR.[Y]	N-Term(TMT6plex); Y1(Phospho); M5(Oxidation); H7(Phospho); C15(Carbamidomethyl)	A0A4S5AT27	A0A4S5AT27	3	916.072	2746.2	0	60.9	3.49	Y1(Phospho): 100; H7(Phospho): 100	10.6	6.4	10.8			245.3	160.5	187		0.7	6.1
sufC	SufBCD Fe-S cluster assembly scaffold protein, ATP-binding protein	Medium	[R].fdFQdLmEEk.[I]	N-Term(TMT6plex); D2(Phospho); D5(Phospho); M7(Oxidation); K10(TMT6plex)	A0A4S5B2Z2	P77499; A0A4S5B2Z2	2	968.415	1935.82	27.1434	38.3	2.07	D2(Phospho): 100; D5(Phospho): 100	14	6.3	9.1	0.7	0.5	167.7	78.4	113.5		1.3	1.8
pepP	proline aminopeptidase P II	Medium	[R].iEddIVITETGNENLTASVVk.[K]	N-Term(TMT6plex); D3(Phospho); D4(Phospho); K21(TMT6plex)	A0A4V3YUM6	P15034; A0A4V3YUM6	3	960.145	2878.42	0	100.8	3.74	D3(Phospho): 99.98; D4(Phospho): 100	9.1	7.8	10.7		1.1	184.3	518.6	250.2	17.2	17.4	22.6
pheA	chorismate mutase and prephenate dehydratase, P-protein	Medium	[K].iEYtEStSAAMEk.[V]	N-Term(TMT6plex); T4(Phospho); T7(Phospho); K13(TMT6plex)	A0A6D2VW81	P0A9J8; A0A6D2VW81	3	693.311	2077.92	0	98.1	2.96	T4(Phospho): 85.09; S6(Phospho): 85.41	94.9	70	66		6.8	180.1	363.7	200.7	11.9	10.6	9.4
ftsK	DNA translocase	Medium	[-].msQEYtEDk.[E]	N-Term(Prot)(Met-loss+Acetyl); N-Term(TMT6plex); S2(Phospho); T6(Phospho); K9(TMT6plex)	A0A6D2W927	A0A6D2W927	2	830.35	1659.69	45.0891	146.6	1.57	S2(Phospho): 66.58; Y5(Phospho): 66.58; T6(Phospho): 66.58	17.3	11.5	11.2			728.3	258.7	500.8			1.5
ppC	phosphoenolpyruvate carboxylase	Medium	[K].aVEsLsLELVLtAHPTEITR.[R]	N-Term(TMT6plex); S4(Phospho); S6(Phospho); T12(Phospho)	A0A6D2X355	P00864; A0A6D2X355	3	883.421	2648.25	0	53.4	3.58	S4(Phospho): 99.01; S6(Phospho): 99.51; T12(Phospho): 93.03				5.7	7.3	253.7	85	201.5
icd	isocitrate dehydrogenase [NADP]	Medium	[R].sLNVALR.[Q]	N-Term(TMT6plex); S1(Phospho)	P08200	A0A6D2VV18; P08200; Q1PI72	2	541.303	1081.6	0	142.5	3.28	S1(Phospho): 100	5.4	4.3	7	269	290.7	42.8	24.6	24.9	275.7	221.6	294.3
hcaB	3-phenylpropionate-dihydrodiol/cinnamic acid-dihydrodiol dehydrogenase	Medium	[R].gPQALGQsETsIMQSLTPEk.[I]	N-Term(TMT6plex); S8(Phospho); S11(Phospho); K20(TMT6plex)	P0CI31	P0CI31	3	907.434	2720.29	40.5376	56	2.8	S8(Phospho): 100; S11(Phospho): 99.44	6.5	6.8	4.6		1.5	340.5	71.4	149.2
rhsB	protein RhsB	Medium	[K].gGWNLyGYQLNPISDIDPLGLsmWEDAk.[S]	N-Term(TMT6plex); Y6(Phospho); S22(Phospho); M23(Oxidation); K28(TMT6plex)	P16917	P16917	5	758.157	3786.75	38.9216	20.2	3.65	Y8(Phospho): 62.64; D26(Phospho): 87.72	16.6	18.1	12.9	0.5	0.3	64.5	40.3	52.9		2.9
stfR	prophage side tail fiber protein homolog	Medium	[R].mIGGEyGALWRNDGAk.[T]	N-Term(TMT6plex); Y6(Phospho); K16(TMT6plex)	P76072	P76072	3	759.38	2276.12	48.7089	64.1	3.15	Y6(Phospho): 100	23.1	13.8	22.9		1.2	242	155.1	188.3	2.3	3.9	6.5
