# Supplementary material for: Nutrient and salt depletion synergistically boosts glucose metabolism in individual Escherichia coli cells
Source: Commun Biol. 2022 Apr 20;5:385. doi: 10.1038/s42003-022-03336-6 (PMC9021252; doi:10.1038/s42003-022-03336-6)
Supplement: Supplementary file 7 — Supplementary Data 5 [file 42003_2022_3336_MOESM7_ESM.xlsx]

## Sheet: Figure 2e&f
NUTRIENT DEPLETED					OPTIMAL NUTRIENTS
NaCl g/L	0.5	5	10		NaCl g/L	0.5	5	10
0.5		3.6305e-06	4.35307e-10		0.5		2.22116e-14	1.09507e-20
5	3.6305e-06		0.000696874		5	2.22116e-14		4.83232e-06
10	4.35307e-10	0.000696874			10	1.09507e-20	4.83232e-06

## Sheet: Figure 2g
10g/L vs 0.5g/L
Time (min)	p -value
0.5	0.0288431
1	0.036757
1.5	0.0147921
2.5	0.092997
5.5	0.0378638

## Sheet: Figure 4d&e
log uptake rate
	nutrient dep	salt dep	nut & salt dep
optimal	0.000253847	1.70906e-11	0.0113519
log degredation rate
	nutrient dep	salt dep	nut & salt dep
optimal	0.00146283	7.97913e-18	2.28284e-14

## Sheet: Figure 4f
2-NBDG vs 2-NBDG and glucose
Time (m)	p-value *	P value
0	/	/
1	/	0.229389
2	/	0.053276
5	**	0.003754
10	**	0.001021
15	***	0.000247
20	**	0.004915
