# Supplementary material for: Nutrient and salt depletion synergistically boosts glucose metabolism in individual Escherichia coli cells
Source: Commun Biol. 2022 Apr 20;5:385. doi: 10.1038/s42003-022-03336-6 (PMC9021252; doi:10.1038/s42003-022-03336-6)
Supplement: Supplementary file 8 — Supplementary Data 6 [file 42003_2022_3336_MOESM8_ESM.xlsx]

## Sheet: Figure 1
Time (s)	1	2	3	4	5	lateral channel
60	11.242	9.104	7.121	7.755	9.171	160.504
80	6.762	5.763	3.283	5.094	5.092	162.37
100	10.131	3.52	6.785	6.341	6.284	163.597
120	9.716	5.787	7.031	6.837	7.704	159.538
140	10.045	5.987	10.63	7.208	6.725	160.613
160	9.97	4.006	5.738	5.484	6.154	159.311
180	9.735	8.997	10.04	7.38	5.333	155.37
200	2.726	5.528	8.518	5.993	2.728	160.739
220	51.541	40.434	49.138	59.576	34.706	183.924
240	154.203	218.292	279.902	186.59	121.86	278.008
260	213.739	385.516	537.545	351.843	222.153	340.059
280	336.894	593.87	835.897	584.295	363.454	383.58
300	489.273	636.991	1199.42	779.276	487.954	418.42
320	558.466	798.189	1110.33	960.606	607.404	424.832
340	675.959	901.242	1420.27	857.876	644.706	422.857
360	629.17	944.505	1524.55	899.103	712.653	413.084
380	757.555	1095.29	1600.06	962.429	818.015	419.849
400	696.125	1198.74	1660.23	999.467	859.801	417.849
420	802.139	1208.45	1827.03	1057.75	932.276	436.975
440	866.342	1202.65	1953.19	1148.3	1024.12	434.412
460	787.056	1326.36	2178.34	1201.39	1153.17	442.076
480	936.862	1408.33	2174.58	1279.22	1239.57	445.042
500	839.966	1512.82	2247.17	1278.68	1279.63	437.008
520	918.446	1483.02	2268.74	1300.51	1301	414.37
540	843.758	1558.67	2388.45	1355.99	1378.46	419.891
560	965.895	1597.45	2407.45	1333.97	1343.69	417.21
580	950.021	1613.61	2412.63	1354.95	1372.66	419.084
600	868.863	1588.07	2309.36	1317.96	1381.74	421.269
620	984.329	1685.92	2509.66	1378.48	1463.82	418.504
640	865.362	1694.53	2458.53	1327.5	1432.49	412.445
660	901.929	1613.96	2405.53	1269.88	1474.47	422.79
680	931.879	1637.37	2457.39	1343.41	1511.66	421.235
700	879.851	1777.72	2482.47	1405.02	1559.08	421
720	977.854	1652.74	2501.9	1385.72	1538.48	409.655
740	957.459	1834.18	2471.16	1416.55	1642.57	423.471
760	1010.33	1865.62	2536.98	1389.25	1675.55	426.807
780	963.266	1738.58	2613.97	1407.05	1676.56	424.857
800	876.253	1630.24	2514.72	1385.65	1661.88	417.151
820	907.61	1756.86	2759.52	1448.81	1709.32	421.101
840	922.574	1774.56	2741.42	1364.03	1697.19	418.891
860	949.899	1677.06	2753.16	1373.93	1679.65	411.496
880	841.077	1742.44	2630.96	1367.87	1675.31	431.739
900	926.092	1660.45	2665.57	1361.4	1710.57	433.092
920	840.927	1734.39	2686.97	1374.71	1693.42	414.731
940	860.66	1669.33	2519.89	1251.3	1600.69	428.849
960	924.174	1859.63	2742.04	1383	1760.44	449.109
980	861.115	1730.85	2643.13	1303.34	1673.02	453.16
1000	931.888	1709.88	2660.6	1302.16	1680.58	453.454
1020	806.862	1683.71	2701.92	1309.78	1642.84	446.471
1040	845.591	1723.61	2613.67	1289.06	1588.32	437.092
1060	887.938	1679.85	2643.1	1357.85	1678.26	445.42
1080	941.137	1791.91	2690.98	1326.75	1621.39	445.563
1100	961.585	1823.57	2909.56	1402.78	1745.75	455.815
1120	922.522	1773.63	2929.8	1337.87	1669.89	445.286
1140	853.994	1770.18	2881.59	1314.73	1693.32	445.689
1160	824.187	1759.77	2897.41	1221.88	1571.27	373.521
1180	696.854	1431.76	2667.41	1063.05	1354.81	248.479
1200	615.296	1293.17	2502.35	947.964	1172.27	188.571
1220	502.083	1090.38	2250.7	741.082	1127.13	161.084
1240	373.974	1137.43	2086.79	619.937	1135.12	152.084
1260	314.916	1030.03	1836.73	519.187	1037.01	149.059
1280	239.659	867.138	1652.59	424.887	959.879	143.824
1300	190.022	726.87	1474.82	346.145	922.541	142.261
1320	151.273	722.384	1372.65	283.749	881.822	143.235
1340	118.56	655.264	1269.59	225.635	838.945	143.798
1400	68.749	496.804	958.027	140.609	678.377	140.134
1460	38.918	380.645	739.926	106.042	510.198	141.824
1520	31.879	299.046	589.777	65.334	394.56	138.479
1580	23.209	228.303	452.067	44.974	308.216	139.866
1640	19.358	155.585	347.51	31.552	218.043	137.084
1700	17.346	143.426	260.463	24.199	149.187	136.437
1760	12.839	124.745	200.997	17.463	120.757	138.286
1820	16.053	101.18	149.197	16.96	82.994	136.714
1880	13.311	77.559	132.214	12.847	41.274	135.597
1940	11.3	56.025	108.606	12.102	43.25	138
2000	5.522	49.793	60.411	6.988	24.497	137.445
2060	9.885	45.829	58.466	5.192	23.525	137.84

## Sheet: Figure 2a
Time (s)	1	2	3	4	5	6	7	8	9	10	11	12	13	14	15	16	17	18	19	20	21	22	23	24	25	26	27	28	29	30	31	32	33	34	35	36	37	38	39	40	41	42	43	44	45	46	47	48	49
60	6.717	12.933	11.49	-0.671	7.544	4.472	6.933	-0.577	16.276	15.207	15.482	9.238	19.491	18.218	15.973	15.502	15.594	16.117	15.46	12.974	28.043	27.081	20.359	17.32	19.185	14.644	12.567	7.036	10.216	6.212
80	5.224	3.768	-2.892	-0.132	8.593	3.838	1.998	0.371	11.377	-1.033	11.942	10.094	18.289	14.543	12.86	16.764	12.58	17.219	13.2	13.97	25.279	28.042	19.623	17.414	17.748	15.308	11.868	10.835	7.029	7.532	7.297	10.396	9.214	10.961	15.446	18.199	17.234	16.942	16.005	13.108	14.414	15.748	20.639	20.058	16.206	10.356	22.631	19.422	24.156
100	6.963	10.595	5.511	-1.432	10.381	5.132	5.195	-2.318	14.787	8.959	17.672	10.159	17.091	13.435	14.021	17.602	15.662	10.677	13.442	11.188	24.221	27.021	20.057	16.466	16.104	11.658	14.249	7.396	6.022	5.879	6.431	7.073	8.597	9.492	14.646	17.946	16.352	15.044	13.519	12.63	17.465	15.153	20.307	18.236	12.79	12.479	23.331	23.141	22.247
120	7.163	3.061	0.521	-1.468	11.965	5.991	2.462	-2.108	10.223	7.146	11.266	12.11	17.667	18.963	12.897	15.346	12.211	15.201	12.593	17.458	25.572	29.715	16.17	19.347	15.051	15.366	12.824	9.892	5.4	7.096	5.393	8.837	8.337	8.973	13.366	16.354	15.064	16.899	17.911	11.807	14.869	13.528	19.01	19.855	13.523	11.913	22.814	22.594	21.682
140	6.198	6.587	7.581	-4.232	10.028	6.046	3.249	-2.828	12.092	8.88	12.836	10.926	16.625	17.512	12.078	16.185	10.483	12.134	11.037	16.114	25.884	28.284	17.172	15.863	13.345	14.158	11.919	6.975	4.625	7.719	6.487	7.756	7.3	10.979	13.451	18.019	17.779	15.5	14.307	15.353	14.615	16.874	20.717	17.989	13.775	10.625	21.358	21.961	19.4
160	11.344	9.504	4.102	-2.823	9.76	7.72	6.182	2.12	10.303	8.012	14.444	15.413	19.308	15.939	15.729	17.794	14.294	16.681	12.578	15.003	26.616	25.105	19.158	19.429	16.107	16.029	11.815	8.626	8.357	8.382	4.875	11.925	8.45	11.648	12.782	17.279	14.189	15.941	16.022	14.097	13.86	13.856	18.215	18.235	11.168	10.732	20.596	21.892	20.65
180	4.556	28.308	29.168	-0.875	4.018	9.737	1.776	-2.037	8.809	42.835	11.083	13.917	14.619	17.273	9.167	16.507	10.719	14.018	10.566	14.174	25.534	29.483	17.169	19.671	13.421	14.453	7.774	9.516	4.646	7.892	7.368	12.133	11.143	10.266	16.253	18.986	19.887	13.645	17.242	13.512	17.796	15.935	26.6	17.54	11.995	8.01	22.794	20.649	21.6
200	5.669	112.435	139.294	-8.492	6.864	6.422	1.431	0.036	13.817	194.304	15.448	16.138	17.349	16.312	14.398	20.685	15.103	19.624	15.118	18.169	31.293	33.74	20.044	21.462	19.619	20.292	11.005	6.25	9.297	7.401	8.24	24.368	14.512	16.814	21.18	35.712	32.907	24.561	36.305	26.972	32.11	32.15	33.675	27.713	-12.69	0.841	43.735	41.247	48.309
220	14.997	183.228	227.165	-30.815	0.973	-10.869	9.232	-9.445	30.455	332.114	35.124	16.862	41.968	31.272	21.855	30.566	44.547	26.639	40.271	30.254	84.704	87.985	52.847	45.248	32.336	30.235	21.724	-2.541	23.586	2.507	-3.438	46.906	14.736	35.724	23.317	70.252	52.889	55.585	53.274	57.99	51.133	53.683	47.232	43.969	-72.218	-39.014	68.244	75.833	85.624
240	19.187	129.029	136.149	-84.348	-9.69	-34.006	11.493	-18.63	57.077	166.276	60.14	37.647	72.218	58.122	22.061	52.546	74.377	43.544	73.963	60.809	175.191	176.543	85.082	78.985	53.05	60.629	35.103	-0.374	29.68	11.093	34.006	82.887	47.1	54.47	54.186	103.579	100.906	98.515	95.124	93.953	95.537	92.654	87.021	81.548	-70.001	-29.621	108.259	109.685	146.309
260	52.756	123.864	124.887	-67.602	17.045	-24.416	50.954	-3.756	92.536	133.99	126.872	82.994	147.986	120.283	49.573	77.576	138.655	85.673	120.661	108.874	270.291	258.256	156.666	140.577	99.032	96.471	57.849	2.542	79.289	31.624	66.561	117.417	84.161	87.87	83.014	142.284	149.658	145.337	154.35	134.506	131.412	136.302	124.041	120.823	-26.02	5.991	141.233	148.943	201.779
280	103.068	152.557	157.031	-21.88	57.155	9.344	107.021	41.146	156.439	153.082	190.127	146.082	232.652	184.961	81.068	119.463	210.799	148.794	174.228	168.562	366.459	340.355	237.665	226.338	134.4	151.107	93.207	27.848	138.017	68.94	124.29	153.494	130.407	120.466	124.246	180.948	212.838	203.289	206.776	172.786	178.511	186.552	183.442	166.775	10.778	37.96	181.162	188.713	257.245
300	132.919	163.096	147.888	32.227	91.814	47.379	142.845	84.769	199.803	149.817	251.55	200.827	306.206	261.754	105.864	151.477	284.681	209.964	225.701	231.604	451.131	415.165	305.551	306.036	171.811	196.446	127.191	66.322	189.87	118.047	164.841	186.173	160.658	150.267	169.757	223.631	261.075	257.259	271.102	228.504	213.607	244.942	218.485	216.997	47.982	59.147	214.769	239.338	319.403
320	169.309	172.447	195.684	77.514	120.275	63.829	152.169	107.52	250.539	182.322	302.152	245.76	374.33	319.137	142.157	170.077	342.481	248.561	269.733	272.329	510.05	453.263	369.595	362.15	206.352	233.025	153.863	76.55	219.474	142.065	186.052	219.673	188.776	171.843	187.911	244.321	296.206	287.784	304.264	317.289	237.634	278.788	241.61	242.425	89.178	90.75	245.438	256.616	362.896
340	199.76	262.075	295.374	107.682	156.546	79.138	200.028	141.972	292.369	313.037	348.8	282.883	413.82	378.78	169.62	182.138	398.249	287.106	303.548	302.552	561.228	491.614	419.205	416.35	231.876	256.116	183.398	102.579	255.223	167.795	220.865	245.907	226.488	192.248	224.046	279.729	345.209	322.278	340.52	349.885	267.067	314.214	284.715	275.498	121.315	110.244	261.357	291.987	404.784
360	235.095	227.517	343.082	166.654	190.04	62.728	199.865	174.673	351.45	247.716	411.264	349.055	501.621	441.003	194.68	216.717	477.038	341.239	359.723	362.574	649.34	556.349	480.54	476.942	275.122	300.272	216.735	122.881	306.088	186.483	244.642	291.681	246.668	216.766	251.09	314.312	383.118	360.437	392.001	381.37	301.488	359.348	323.55	310.192	158.989	140.154	294.302	319.612	439.768
380	255.293	314.358	453.87	209.822	205.053	145.048	281.846	204.268	379.141	388.641	439.901	378.785	535.511	484.379	204.804	228.59	506.229	382.531	387.794	384.613	691.857	592.899	509.165	514.272	279.862	331.403	234.891	137.923	338.37	206.745	275.177	296.563	265.953	222.724	272.85	341.584	411.584	380.47	425.875	408.926	310.663	388.715	347.601	328.968	188.8	156.667	304.436	341.582	468.128
400	297.482	330.364	473.578	294.551	241.27	118.595	266.881	235.74	424.494	396.897	498.445	438.476	611.888	540.663	240.947	262.355	586.553	434.007	438.466	451.123	769	658.378	565.158	589.327	332.431	377.988	266.355	158.806	384.628	244.016	273.799	307.115	272.76	237.453	285.47	363.862	435.849	409.434	463.635	432.998	324.318	416.379	372.338	358.005	204.685	166.435	341.78	384.938	526.736
420	321.394	365.406	513.47	341.541	264.968	163.566	330.688	257.809	463.625	442.995	551.468	477.905	664.301	594.12	263.211	278.719	638.738	481.408	479.508	491.585	835.931	700.262	608.611	638.235	361.314	410.152	286.211	179.297	415.481	265.984	294.724	321.658	282.347	249.943	303.171	382.099	450.733	425.732	483.255	444.263	357.382	447.529	401.233	384.964	225.824	172.677	356.601	394.876	562.026
440	343.209	353.529	506.901	377.949	294.722	190.924	370.506	285.137	497.978	414.456	608.384	524.308	706.719	642.623	277.735	311.65	701.203	513.678	526.378	535.776	887.934	754.521	654.164	689.944	395.901	449.954	310.898	202.25	450.892	291.367	309.318	315.115	286.739	234.899	310.492	374.656	464.529	426.652	482.739	445.05	365.712	440.34	399.139	369.266	229.302	174.057	359.494	395.749	564.142
460	350.959	334.381	490.255	407.765	304.35	231.175	417.964	294.492	520.59	407.147	618.179	540.201	734.089	663.459	293.002	309.497	718.114	523.247	544.768	541.189	931.162	770.771	666.05	706.339	393.179	461.153	319.629	206.897	475.382	290.043	325.787	337.857	303.631	266.466	326.263	400.801	511.645	456.827	515.658	475.091	396.691	484.926	426.315	408.518	254.942	190.67	390.198	430.569	611.906
480	360.244	474.349	626.896	413.73	306.942	250.22	436.186	303.467	499.387	577.926	608.705	543.782	717.377	651.215	294.905	317.705	705.704	528.281	529.522	533.144	897.834	754.775	643.288	704	389.083	456.606	313.767	210.676	474.614	294.407	357.485	361.962	318.761	284.061	339.176	430.578	525.025	487.275	556.779	502.005	399.03	530.6	439.937	436.948	289.88	211.083	404.507	458.98	635.453
500	383.279	455.49	612.49	445.942	346.908	193.824	391.792	335.863	565.414	545.414	676.259	591.268	795.102	736.172	322.119	349.468	790.435	591.498	613.79	597.016	1023.41	844.471	725.677	800.201	437.108	512.656	353.25	231.089	518.583	314.97	379.952	354.148	320.586	271.806	354.469	415.273	531.258	463.224	545.598	490.975	394.726	519.068	450.615	419.441	294.148	219.818	403.097	439.8	636.926
520	413.414	447.52	607.484	488.888	368.362	260.862	457.686	365.737	581.441	539.32	723.627	646.561	847.293	783.019	339.505	370.098	840.387	627.609	637.387	639.207	1082.43	882.468	768.55	840.246	464.201	552.432	376.032	253.219	554.691	338.319	398.35	358.654	334.842	297.416	366.482	435.406	560.094	494.456	573.068	500.669	430.861	547.307	463.265	439.829	337.867	249.885	414.824	465.094	663.995
540	409.229	511.918	687.329	492.834	374.52	294.392	493.991	365.395	586.025	625.648	711.535	632.181	837.916	770.057	338.173	378.209	838.626	620.585	622.309	622.701	1061.84	877.256	759.757	844.963	457.48	571.784	364.706	260.228	550.331	345.335	386.285	382.089	356.251	305.717	391.572	462.528	600.096	533.134	616.463	524.617	456.395	586.57	507.369	473.97	376.039	253.594	424.31	496.586	719.101
560	436.852	496.741	673.758	534.418	392.111	260.169	475.322	380.709	622.85	598.699	771.435	679.872	894.676	818.146	368.521	387.925	902.38	666.528	669.507	667.646	1130.37	928.991	802.86	913.304	491.65	611.89	398.484	268.185	587.863	361.937	431.631	387.225	340.075	295.64	398.04	455.957	581.569	510.787	594.246	519.071	432.284	577.5	489.299	467.379	365.545	261.127	423.614	487.844	698.047
580	438.908	496.71	668.867	558.094	399.3	300.267	511.724	392.413	643.386	597.159	774.128	705.338	904.386	826.188	359.399	399.648	915.603	676.823	677.635	674.939	1150.67	978.741	820.22	936.592	492.536	616.111	394.602	267.009	604.758	377.244	391.455	369.839	348.055	299.736	399.551	464.825	589.829	526.158	605.952	536.221	446.654	595.536	496.854	479.887	375.135	265.192	431.858	483.092	709.555
600	448.683	543.986	721.179	553.076	406.901	320.703	538.404	411.695	639.947	661.946	792.475	699.834	903.341	820.795	374.05	403.288	920.531	683.552	681.501	683.013	1143.88	962.819	817.046	926.857	506.31	618.129	400.011	279.296	617.185	380.266	407.485	384.866	362.375	304.508	421.007	497.026	609.285	542.12	633.772	552.786	459.327	615.995	514.036	494.394	408.465	282.364	441.127	502.854	737.365
620	458.009	552.787	752.164	587.076	423.755	289.415	512.86	413.459	652.328	677.539	822.515	720.117	951.337	863.598	381.128	422.869	960.064	709.582	706.255	708.26	1186.28	999.164	839.554	967.141	513.954	635.346	407.999	287.531	629.015	394.802	444.554	400.148	365.824	324.998	436.103	505.904	630.422	553.294	663.413	560.13	474.997	655.156	524.605	513.481	419.72	286.31	460.533	529.484	754.921
640	484.675	532.892	702.213	611.242	425.33	311.817	539.294	423.028	689.128	630.522	858.331	750.601	987.21	884.804	393.168	435.19	996.283	735.749	732.469	726.155	1234.58	1039.41	875.066	1012.14	544.327	660.199	422.393	298.451	669.918	409.589	485.185	403.983	375.887	334.794	457.566	500.202	657.312	573.645	677.286	576.998	500.412	673.821	557.79	529.689	444.343	309.561	483.108	534.134	796.012
660	474.488	610.072	817.635	609.885	420.426	351.405	585.795	417.52	669.595	738.805	849.336	745.891	969.611	868.329	381.91	432.283	986.45	722.939	721.07	712.61	1212.78	1022.13	871.562	991.854	526.315	653.075	419.322	298.746	648.958	401.4	496.584	358.44	376.271	319.919	447.72	515.829	643.65	552.371	666.231	559.388	498.753	659.443	542.896	524.627	443.468	301.394	479.658	526.28	788.318
680	500.97	580.803	782.388	646.786	446.253	296.378	540.993	438.659	703.278	693.439	898.856	807.912	1012.11	923.212	418.669	464.711	1045.58	763.819	762.041	745.622	1270.08	1087.22	922.041	1060.39	567.257	688.847	438.882	307.433	701.887	420.416	456.596	413.284	377.274	332.956	465.195	519.158	667.34	563.385	678.683	594.556	504.964	682.64	552.235	534.5	433.528	305.426	482.061	529.292	799.185
700	498.605	626.092	832.509	669.966	461.356	346.632	600.873	444.662	709.016	750.774	910.055	820.854	1023.04	929.56	415.486	472.099	1050.1	773.793	765.217	759.992	1279.99	1099.68	926.452	1062.37	570.073	693.838	434.273	320.335	704.226	428.528	490.059	431.969	392.979	349.68	465.068	536.54	672.625	582.222	702.104	624.831	526.881	706.013	568.93	557.015	445.04	316.087	500.821	553.919	838.816
720	510.003	632.452	865.663	682.782	468.262	335.926	592.925	457.289	734.659	762.295	943.706	849.483	1054.48	945.729	441.821	476.05	1092.66	804.498	801.894	784.249	1315.88	1110.6	953.677	1106	583	714.643	458.23	322.348	734.044	432.036	481.961	432.777	381.868	315.633	445.423	528.63	664.44	562.035	684.7	584.111	510.551	693.277	560.646	530.556	473.651	303.754	484.396	532.547	810.604
740	527.477	576.074	770.271	701.504	484.342	357.039	624.623	476.799	764.627	650.42	968.954	863.822	1084.19	965.038	448.746	500.232	1136.88	822.695	824.82	806.396	1366.55	1141.16	983.544	1130.53	602.34	744.541	472.599	336.829	761.933	455.02	468.456	418.177	366.261	318.624	468.743	527.282	671.787	557.453	687.042	581.872	516.376	693.139	559.603	524.136	459.653	303.96	493.087	527.715	813.934
760	500.567	657.595	891.308	711.032	462.138	400.71	661.633	446.261	726.581	771.159	926.989	845.21	1023.76	908.043	422.927	477.452	1077.2	774.966	781.674	768.434	1282.36	1093.28	936.809	1086.83	571.645	697.812	455.01	320.088	733.371	427.914	485.244	457.585	377.358	324.364	464.255	528.104	677.446	565.812	681.68	600.883	510.926	706.369	564.927	536.976	462.262	311.696	502.824	560.895	825.969
780	535.516	640.783	856.196	741.081	476.617	325.09	596.476	463.811	756.624	728.685	974.076	882.194	1079.45	938.68	440.711	497.406	1125.84	808.175	815.922	782.686	1342.87	1135.66	993.311	1178.54	594.532	714.973	470.381	324.716	768.535	433.685	492.229	452.958	392.723	340.669	492.551	560.762	709.941	602.682	714.364	636.433	542.577	739.127	588.744	563.119	516.535	341.807	520.756	585.663	855.312
800	531.674	681.99	911.024	755.509	462.448	370.122	648.568	472.871	748.314	812.56	978.983	872.572	1065.12	935.829	447.181	545.701	1145.25	816.277	814.168	784.99	1324.88	1123.8	989.974	1191.36	599.1	718.72	466.712	326.65	758.645	430.705	502.249	417.865	369.607	314.683	479.65	534.237	687.931	576.537	698.511	599.116	515.623	713.783	569.407	538.318	492.074	329.842	510.174	483.645	833.42
820	551.376	590.98	808.534	778.614	495.509	339.663	624.564	489.093	795.509	678.552	1018.11	916.358	1120.59	984.27	465.055	562.456	1183.93	840.636	856.412	826.187	1397.53	1152.56	1035.56	1248.38	627.356	752.286	490.115	336.902	798.97	451.113	477.807	419.977	378.501	325.524	477.465	540.575	702.791	586.098	706.259	594.504	535.689	712.272	574.233	546.416	508.868	339.591	506.045	558.314	845.87
840	529.258	707.245	958.684	748.412	469.444	413.739	700.55	464.605	760.925	841.675	963.486	862.069	1060.2	922.751	444.065	533.728	1142.43	801.911	814.025	786.341	1330.32	1091.29	986.288	1201.22	577.756	709.81	449.869	317.195	748.961	425.118	478.825	450.673	374.24	330.317	490.958	549.776	693.144	587.761	699.194	591.206	526.234	718.612	574.069	541.147	504.468	332.546	512.283	544.048	843.059
860	576.641	654.271	893.962	805.25	507.608	333.424	620.036	489.459	800.595	754.158	1039.4	924.215	1135.23	982.042	468.267	575.583	1216.49	858.888	872.177	827.695	1411.49	1155.52	1051.06	1267.44	638.832	746.373	482.705	331.566	815.812	457.708	523.614	455.244	396.735	342.711	512.163	548.343	706.388	594.937	710.63	606.715	539.213	728.836	579.481	555.083	524.292	341.148	527.059	571.603	867.412
880	556.011	663.403	896.718	788.363	501.166	400.531	707.65	492.442	789.367	754.415	1032.3	916.319	1118.25	966.982	464.887	571.669	1202.78	852.183	857.403	831.068	1391.77	1123.04	1017.92	1266.35	628.445	745.638	476.756	334.394	804.359	455.878	523.406	440.183	390.732	347.61	510.022	558.671	706.142	601.538	717.257	630.952	530.897	733.673	586.296	559.244	529.503	341.233	525.608	564.262	873.062
900	553.912	589.757	826.959	798.4	502.201	398.389	698.928	487.099	786.95	711.08	1022.77	922.031	1122.01	960.653	462.91	555.693	1202.12	833.679	855.681	833.027	1372.42	1123.47	1020.7	1251.92	618.831	728.374	474.775	322.95	803.21	454.855	523.474	446.633	398.696	334.807	508.033	568.101	724.001	613.32	728.665	632.56	548.934	737.343	598.559	568.975	539.343	350.811	545.746	584.719	884.748
[truncated: 27 more columns]

## Sheet: Figure 2b
Time (s)	1	2	3	4	5	6	7	8	9	10	11	12	13	14	15	16	17	18	19	20	21	22	23	24	25	26	27	28	29	30	31	32	33	34	35	36	37	38
60	20.928	26.844	24.421	18.636	48.885	29.563	52.679	31.18	30.088	23.882	72.679	30.92	29.382	22.461	17.524	-2.376	7.196	8.137	4.465	11.655	7.053	13.31	10.738	15.234	20.636	19.063	22.274	27.429	14.422	21.947	22.312	27.444	14.895	17.337	17.375	17.749	27.403	17.938
80	18.706	28.055	24.524	14.453	48.463	27.358	50.596	29.187	35.905	17.953	72.594	35.892	32.646	23.061	21.842	4.578	6.388	11.198	4.342	13.344	7.767	16.749	15.56	15.469	18.95	19.187	22.115	29.321	16.338	23.971	24.503	27.379	11.382	18.889	21.163	17.023	30.095	18.923
100	15.57	26.137	22.796	11.597	47.287	26.789	51.729	27.07	28.018	19.454	69.489	38.612	30.574	17.387	17.343	4.674	4.227	8.851	7.181	12.006	6.925	15.399	11.807	14.992	17.557	20.799	22.809	29.817	18.23	22.435	24.177	25.538	9.227	16.291	18.315	15.104	26.433	17.884
120	17.745	25.675	19.805	12.083	47.549	24.135	49.228	28.484	31.091	18.71	68.163	32.316	28.991	16.832	16.544	0.324	4.271	6.321	2.786	12.783	6.203	12.29	10.539	14.5	13.953	17.074	24.012	24.05	15.668	22.382	20.054	27.785	9.568	15.191	13.946	14.488	26.971	16.015
140	18.623	27.861	20.366	11.144	44.513	23.493	50.168	27.039	28.771	19.604	68.558	31.204	24.977	17.633	15.604	4.495	8.656	8.496	6.617	12.872	7.103	15.439	10.576	19.133	17.25	19.434	18.837	29.974	16.138	25.574	22.638	25.546	10.692	11.41	16.61	19.77	30.844	15.789
160	17.71	24.13	19.284	8.8	44.477	25.963	54.901	26.479	26.078	16.76	68.241	28.46	25.076	20.944	17.046	-0.61	4.081	9.388	5.238	13.422	8.31	12.254	12.76	14.11	18.545	18.541	21.586	27.324	17.29	22.124	23.727	28.262	12.197	10.181	17.256	15.865	26.069	11.656
180	17.673	23.934	19.187	13.067	42.032	24.764	54.347	26.891	26.456	19.306	72.397	27.25	26.693	19.191	15.631	2.265	3.569	9.634	8.11	16.164	10.395	16.125	12.088	16.43	18.845	22.986	19.095	27.803	15.284	26.185	23.468	27.84	12.11	9.886	19.086	18.599	31.05	16.595
200	18.715	27.1	18.511	13.964	52.075	29.495	57.801	28.755	29.813	16.765	80.768	32.087	27.381	20.457	13.305	19.694	24.623	31.247	31.463	41.946	12.559	40.538	30.44	41.531	60.574	62.898	38.77	69.128	43.88	65.403	69.362	71.691	27.581	43.237	43.644	52.278	80.177	42.175
220	53.065	75.197	51.823	52.204	161.701	96.926	209.528	67.357	63.958	64.093	261.837	80.205	69.821	51.586	52.743	41.733	55.483	61.531	59.874	126.313	37.242	79.432	71.933	110.929	179.398	152.619	103.207	180.052	81.429	166.306	185.836	289.075	74.254	112.579	92.127	132.456	231.042	142.848
240	89.804	128.053	78.862	94.251	292.917	166.19	392.605	106.472	91.465	108.981	486.624	129.421	126.663	88.08	90.592	90.525	98.091	100.796	154.227	229.939	61.75	144.886	121.715	174.195	292.391	240.974	173.758	311.492	150.585	281.088	291.318	557.832	131.308	222.333	158.156	262.697	417.415	271.124
260	143.655	209.635	130.303	165.874	444.083	292.393	643.88	163.597	148.644	189.255	734.494	207.052	206.044	120.685	151.938	160.059	122.237	161.807	217.733	315.854	53.775	212.863	221.883	266.719	379.45	316.309	224.575	431.211	211.256	401.122	390.154	805.621	166.02	280.61	214.403	360.996	559.578	373.789
280	181.678	256.536	171.811	220.335	517.082	370.323	760.594	210.549	167.604	197.882	830.001	277.918	250.591	136.388	199.438	232.447	194.001	187.898	287.792	418.155	128.95	256.104	299.251	302.773	439.282	361.102	274.087	504.192	227.354	455.603	466.461	973.299	193.899	338.707	251.677	453.969	662.526	500.372
300	226.979	339.104	210.376	254.035	597.96	457.264	905.574	235.505	193.392	255.305	949.377	343.393	302.467	206.663	243.273	283.344	203.421	241.805	333.099	461.917	142.337	276.465	302.454	375.804	518.305	408.105	347.255	578.049	274.59	525.674	566.018	1227.69	235.972	460.179	302.374	555.303	923.855	563.356
320	234.762	395.455	276.281	358.288	673.611	518.167	1035.94	272.828	211.923	300.344	1061.43	421.344	363.051	222.775	285.169	281.581	188.95	263.349	351.293	540.418	163.064	303.078	292.036	378.453	533.868	380.37	362.34	634.521	299.297	547.668	612.145	1320.45	252.182	457.593	324.437	575.788	975.142	623.624
340	237.723	416.846	264.042	379.725	697.67	550.796	1139.23	298.052	224.558	262.923	1082.54	474.028	403.665	240.824	281.995	303.781	263.918	276.365	387.126	540.577	192.416	353.187	372.254	379.219	571.8	460.09	379.036	655.819	336.126	532.855	658.042	1451.81	278.823	505.14	311.648	669.322	1044.07	671.42
360	233.727	442.76	346.451	387.872	757.483	685.841	1191.93	298.963	238.276	277.681	1084.34	470.001	412.869	248.542	313.276	367.067	294.626	383.066	441.067	551.835	181.531	292.445	395.84	467.336	631.577	536.316	403.67	752.838	365.23	571.177	693.034	1581.31	297.915	504.798	354.182	692.74	1128.72	733.416
380	290.317	437.293	360.526	390.034	753.976	708.084	1216.4	329.526	324.788	253.256	1095.58	482.72	409.862	245.851	319.788	389.582	295.981	411.269	367.851	575.088	196.327	385.844	363.469	453.586	623.727	522.565	362.501	754.244	364.655	513.737	731.38	1584.33	298.103	482.696	338.01	694.075	1108.89	723.284
400	317.292	502.209	414.173	423.72	836.05	806.759	1376.62	334.404	312.919	439.974	1224.12	567.153	460.04	295.633	341.45	308.843	257.646	368.944	361.821	472.336	179.397	374.427	362.79	445.031	596.827	519.899	391.608	737.893	342.133	494.425	724.151	1600.65	301.807	485.501	357.652	631.108	1081.14	690.481
420	338.026	524.722	448.239	455.406	900.41	865.034	1485.73	356.578	338.763	454.644	1308.86	613.606	511.422	309.128	382.152	355.488	254.054	372.945	363.343	626.727	186.161	403.717	377.669	508.641	657.026	523.168	439.657	771.271	376.087	475.671	747.679	1670.01	326.786	544.073	373.629	707.912	1157.15	697.607
440	371.913	563.703	483.868	502.296	964.663	919.251	1589	330.003	395.653	478.812	1382	687.846	543.207	324.414	410.114	373.528	271.433	397.11	343.881	537.314	177.095	409.767	408.366	476.406	675.93	547.577	431.38	713.131	397.093	458.109	742.974	1596.66	330.543	494.236	312.723	687.759	1126.31	707.774
460	381.84	590.444	487.687	518.584	955.027	932.777	1626.74	354.683	432.259	479.981	1392.5	696.331	538.54	339.797	410.886	394.225	300.249	440.913	329.716	618.565	181.69	428.859	417.215	516.765	724.819	579.011	430.208	730.48	398.339	501.116	727.257	1644.11	350.487	432.237	386.355	700.854	1179.4	680.666
480	397.565	609.481	446.387	532.887	1022.11	994.503	1743.26	459.234	432.855	488.649	1468.86	716.778	574.061	361.605	440.276	437.319	286.575	469.754	322.414	618.692	199.742	427.855	398.463	506.937	703.843	555.808	440.071	727.95	357.934	492.371	726.856	1574.94	345.102	425.621	388.044	665.275	1156.94	711.382
500	416.419	623.976	554.101	551.077	1075.95	1038.96	1796.36	492.881	476.307	518.736	1498	788.198	592.181	372.953	416.14	389.055	310.989	485.841	317.181	656.18	165.62	428.044	410.025	537.328	761.837	593.86	474.883	730.945	364.327	525.892	771.94	1553.37	342.754	564.075	411.661	664.486	1170.89	723.872
520	446.795	671.66	583.228	575.204	1133.8	1096.15	1867.42	529.385	496.76	602.093	1549.55	819.696	607.589	394.694	481.014	496.157	279.175	512.507	342.705	654.603	205.629	438.47	435.067	526.703	831.832	618.324	500.942	797.048	332.996	554.08	832.786	1593.05	369.571	609.455	433.343	676.034	1192.08	717.161
540	468.042	657.722	559.257	567.4	1114.72	1081.01	1842.88	499.346	548.392	558.091	1507.21	783.605	586.11	401.514	464.749	477.911	326.976	479.32	348.996	691.014	233.364	484.053	467.224	567.57	834.217	608.196	510.625	834.489	337.513	579.982	816.976	1611.32	368.429	580.373	426.066	690.287	1193.5	734.474
560	461.384	638.104	565.628	549.065	1081.1	1073.17	1800.85	488.068	588.866	555.327	1478.6	755.81	561.715	382.059	454.057	473.719	340.51	512.175	379.259	702.605	214.684	514.373	496.236	590.304	863.282	637.48	544.547	809.659	317.241	645.234	862.568	1650.19	384.293	637.261	449.228	700.385	1208.13	757.834
580	492.386	710.327	577.233	553.272	1132.09	1115.84	1886.42	515.789	558.868	555.098	1538.1	789.249	569.549	393.232	447.717	533.999	250.802	575.374	389.965	765.749	236.811	514.028	437.944	541.547	887.961	616.188	542.631	901.915	295.798	656.415	896.237	1681.49	376.335	654.529	469.97	688.102	1228.26	746.189
600	466.649	698.891	538.713	599.665	1143.2	1154.23	1990.62	506.448	604.832	559.673	1612.5	829.925	572.778	474.794	473.094	333.372	233.187	505.411	358.436	682.31	212.414	474.158	474.736	553.336	817.851	581.492	505.929	844.322	303.3	628.561	899.846	1650.58	361.657	586.083	444.493	691.518	1183.86	733.388
620	520.508	757.051	643.263	618.509	1185.17	1211.05	2073.99	532.776	606.183	596.001	1669.81	852.575	617.66	468.286	406.27	481.13	216.327	479.422	406.754	757.196	229.614	439.711	474.025	599.766	883.812	630.529	551.584	939.826	334.108	717.386	949.157	1756.62	382.368	621.227	472.193	738.479	1252.27	785.079
640	507.175	739.304	632.163	612.56	1181.94	1208.84	2069.87	553.255	653.378	561.275	1678.39	834.617	592.576	470.484	472.902	452.774	335.638	506.843	443.324	789.529	240.881	522.295	405.033	564.133	912.366	663.974	579.546	946.574	290.417	710.721	984.209	1792.82	417.801	667.329	482.15	704.906	1281.15	795.711
660	497.574	746.835	642.818	622.532	1199.53	1259.6	2071.89	562.685	653.198	629.46	1694.56	841.365	589.987	466.469	458.048	502.716	300.913	523.393	414.419	778.473	217.066	503.797	472.218	590.016	897.75	618.189	557.698	914.376	289.128	730.612	909.649	1747.1	401.106	591.771	463.762	709.939	1212.64	745.764
680	514.151	747.729	643.77	616.198	1184.17	1343.05	2066.78	572.601	660.222	581.429	1689.53	827.512	597.135	467.649	470.548	476.054	306.912	550.112	458.609	767.326	236.096	506.51	440.692	466.407	881.337	648.767	511.426	933.695	316.49	696.798	978.862	1793.01	407.977	665.133	457.552	659.166	1226.53	772.88
700	525.531	790.841	654.146	632.59	1200.52	1379.62	2103.43	604.037	649.519	577.415	1724.81	836.14	593.83	463.422	475.614	513.085	308.49	593.54	487.944	804.078	268.819	493.062	504.618	502.032	904.486	636.651	588.439	980.58	307.894	717.384	993.992	1816.27	432.305	661.439	477.981	720.962	1262.75	754.593
720	525.493	772.382	632.038	603.626	1181.74	1344.88	2004.92	537.185	670.967	555.3	1683.15	788.657	569	451.782	448.991	526.09	321.822	596.862	476.738	808.498	244.502	523.24	490.914	485.782	916.27	608.452	569.935	1062.5	311.291	755.602	1013.98	1839.24	407.04	641.696	493.343	667.341	1250.15	778.614
740	528.245	786.077	657.027	642.202	1239.42	1432.51	2113.63	577.362	631.71	625.242	1787.02	838.152	601.134	458.129	485.916	496.697	339.703	635.282	499.966	789.684	255.641	501.28	494.587	564.282	869.413	602.458	603.722	1073.15	323.607	719.445	1006.81	1843.14	420.102	631.042	467.107	598.905	1263.16	763.55
760	517.878	763.532	606.005	620.251	1189.75	1399.64	2051.13	549.99	699.322	640.965	1782.26	813.668	574.276	465.092	430.163	499.071	316.69	661.075	471.564	852.898	308.917	500.257	508.471	587.891	896.148	604.956	589.194	1041.78	337.923	714.375	1009.35	1916.8	422.366	607.338	520.238	784.175	1292.08	800.091
780	554.337	781.815	677.522	644.22	1236.63	1468.97	2128.1	587.57	628.133	598.466	1843.42	838.862	594.21	469.166	482.657	532.996	357.127	639.834	509.205	817.396	259.256	499.155	509.238	550.546	905.01	606.934	575.16	1049.88	306.591	694.455	1009.56	1901.19	398.154	626.782	483.051	727.787	1259.22	748.591
800	537.696	826.49	689.594	674.197	1257.31	1525.08	2195.73	654.455	651.062	608.768	1941.81	853.029	601.649	467.384	492.626	421.075	324.903	638.077	471.563	781.679	243.059	477.466	479.665	543.937	847.232	634.736	563.992	1013.45	276.63	714.946	912.424	1805.23	378.054	584.449	474.177	713.667	1213.85	734.409
820	521.127	782.181	675.967	627.697	1224	1481.35	2101.38	601.313	709.404	544.435	1878.27	828.237	625.68	447.025	474.102	518.91	348.785	680.357	504.908	828.343	247.672	493.33	505.81	592.36	868.539	615.466	580.181	1101.55	303.141	759.59	1059.5	1948.21	406.565	622.522	516.958	737.206	1302.48	761.085
840	530.439	799.485	673.85	653.818	1253.49	1516.1	2116.12	614.893	642.096	637.588	1895.67	822.145	646.468	445.775	453.945	468.812	268.521	559.981	459.479	704.819	210.392	462.711	465.131	573.297	818.673	614.183	504.169	931.929	300.122	700.686	979.167	1806.22	380.738	519.952	479.6	693.159	1223.78	715.582
860	470.619	782.201	653.257	643.423	1235.01	1481.53	2080.94	587.073	664.772	593.955	1894.81	806.593	640.442	410.514	457.479	417.576	299.82	517.436	462.23	729.32	239.11	457.391	467.505	488.93	853.006	582.075	526.831	1073.54	315.281	692.72	898.133	1823.17	379.998	596.064	491.376	704.76	1233.83	726.508
880	461.356	786.184	662.672	652.212	1256.29	1518.51	2120.52	631.099	636.347	582.609	1957.27	846.65	658.588	418.472	421.569	498.693	273.021	561.226	441.536	665.614	236.147	458.343	467.55	520.063	797.015	571.533	466.29	829.515	298.627	623.8	1019.89	1807.57	394.425	582.11	478.648	686.06	1219.24	709.657
900	430.8	798.941	657.897	643.817	1254.73	1516.8	2092.89	611.43	634.484	595.333	1942.41	856.125	647.106	397.541	443.73	476.626	264.721	556.333	419.335	735.377	226.311	444.927	448.648	502.766	834.639	589.39	477.671	938.749	308.935	671.064	954.643	1780.17	375.248	504.626	454.826	708.743	1206.85	733.705

## Sheet: Figure 2c
Time (s)	1	2	3	4	5	6	7	8	9	10	11	12	13	14	15	16	17	18	19	20	21	22	23	24	25	26	27	28	29	30	31	32	33	34	35	36	37	38	39	40	41	42	43	44	45	46	47	48	49
60	5.316	6.309	8.222	12.477	7.685	8.501	7.389	5.584	8.461	11.637	10.214	12.648	16.06	14.333	14.512	17.459	18.628	23.812	15.691	19.517	12.967	18.722	18.72	21.963	18.502	20.901	17.807	17.866	17.421	17.103	14.863	11.951	9.625	9.487	10.269	13.628	4.623	7.471	8.048	13.13	0.012	0	2.057	0	13.664	2.145	1.523	0.558	30.81
80	6.403	8.461	7.433	12.326	4.839	9.579	7.829	7.484	12.284	13.449	12.94	14.417	15.774	13.024	15.256	20.374	20.981	26.537	16.381	22.552	16.331	20.6	18.151	23.409	17.66	21.893	15.108	18.393	18.686	17.882	16.541	16.921	11.89	10.929	8.698	16.468	6.053	6.368	4.912	13.909	0	0	4.656	0	17.128	0	0	0.474	35.424
100	1.516	6.83	6.852	14.162	6.36	7.973	6.211	11.23	10.884	12.183	11.018	12.745	10.252	16.337	13.289	18.247	18.909	26.642	16.43	21.738	17.41	21.175	18.744	23.498	18.733	20.971	18.712	19.195	18.311	18.747	17.458	11.478	9.943	10.49	10.303	16.03	5.363	7.51	4.143	13.835	0	0	8.532	0	15.194	0.438	0.62	3.465	36.101
120	3.297	6.811	5.555	13.985	4.835	10.106	7.579	9.172	10.337	12.853	11.605	17.81	12.521	18.535	13.289	18.814	16.738	27.369	15.002	24.441	14.376	20.669	18.744	25.808	16.574	23.619	15.559	20.85	16.265	23.179	15.962	14.052	6.986	13.51	6.986	16.901	6.048	6.491	6.051	11.15	0	0	2.824	0	15.096	1.565	0.955	0.05	33.455
140	4.695	5.557	9.342	11.259	6.538	5.683	6.031	6.824	10.378	9.814	14.113	13.825	16.878	15.037	18.185	18.759	20.89	23.985	16.647	21.469	16.404	18.67	20.633	24.028	15.825	20.05	17.918	19.958	17.738	18.715	14.905	12.979	10.409	9.41	9.993	14.102	7.015	3.901	6.994	13.457	0	0	3.973	0	13.562	0.67	2.543	2.323	35.949
160	4.325	4.19	6.952	10.726	7.988	8.982	6.965	8.031	10.251	9.148	11.205	15.083	12.252	16.134	16.367	16.991	19.188	25.063	15.792	18.159	15.956	18.962	20.84	22.732	20.586	19.292	16.909	18.524	17.401	15.418	18.865	13.42	10.194	10.63	10.838	15.235	6.701	5.471	7.01	15.234	0	0	4.271	0	15.377	0	4.684	0	33.039
180	2.616	7.28	8.202	10.621	6.26	6.225	5.639	4.936	11.976	9.989	11.508	12.421	14.089	12.292	16.348	15.154	18.47	24.287	15.823	20.83	16.009	18.133	18.695	20.94	18.801	19.035	16.311	17.77	15.954	17.994	15.132	9.747	9.696	10.352	10.921	14.002	7.52	4.062	7.97	11.421	0	0	3.576	0	18.173	1.039	0	4.846	34.458
200	4.499	6.004	7.033	9.932	5.17	9.213	6.875	5.983	9.55	13.163	11.962	11.601	13.316	16.24	15.577	20.189	19.247	26.996	16.585	21.685	14.394	18.031	17.663	22.748	18.002	22.297	14.927	21.696	17.432	19.187	15.434	13.785	11.447	9.932	9.608	14.421	7.093	6.505	5.19	15.071	0	0	3.257	0	17.93	0.197	4.568	2.774	35.873
220		12.168	3.587	29.809	2.472	15.727	2.171	3.911	15.242	18.873	10.803	18.83	16.603	18.187	22.404	37.566	33.76	71.614	30.257	58.887	25.152	31.944	35.433	72.268	36.177	66.326	27.825	53.964	19.146	27.102	19.306	8.543	13.982	15.241	11.437	39.007				38.266	0	0	9.267	0	17.46	1.341	0	1.152	36.661
240		24.267	0	61.813	0	16.748	0	0	21.908	41.337	6.481	10.029	17.225	15.381	51.034	99.209	62.256	202.891	55.868	152.359	36.79	56.752	69.052	202.34	87.059	175.55	58.014	156.202	32.626	31.526	12.408		18.873	13.261	12.926	100.477				113.069	23.324	3.176	22.057	0	43.968	25.05	18.793	17.769	69.884
260		33.452	0	85.447	0	27.483	0	0	29.782	55.47	18.117	20.983	18.817	32.911	55.966	118.117	81.172	240.186	70.917	188.379	54.396	82.155	80.308	235.1	102.03	207.281	66.189	181.228	44.24	50.316	22.419		30.343	20.834	20.32	130.642				134.119	79.104	44.027	53.498	0.969	93.15	68.035	31.29	33.039	122.811
280		43.173	16.951	103.788	5.085	46.564	5.805	11.672	47.801	72.604	30.495	30.085	27.361	39.595	77.74	143.339	109.165	286.905	100.315	219.122	85.806	109.371	113.501	266.688	133.225	235.41	94.749	211.788	71.505	81.163	41.429		45.401	44.543	42.721	146.257	4.538	18.459	19.858	168.609	124.135	82.194	78.563	20.658	137.23	116.213	45.955	62.859	161.778
300	7.197	64.641	45.322	146.013	29.864	77.045	26.756	41.401	63.059	96.787	57.264	57.073	57.772	61.826	111.957	198.451	142.971	339.365	134.882	270.642	126.263	165.716	153.777	329.007	168.065	282.922	124.123	256.122	108.273	126.856	65.267	10.51	80.091	82.896	65.806	183.959	33.546	49.279	44.035	220.446	172.292	129.003	108.987	37.735	168.187	151.242	73.485	78.695	199.636
320	17.373	86.996	73.657	186.768	53.554	101.956	47.799	62.916	88.531	115.783	87.613	80.027	81.357	85.588	135.969	209.574	164.296	363.23	152.692	289.737	161.449	201.158	177.443	350.42	197.3	315.186	144.824	273.856	138.374	152.987	91.849	40.851	97.928	108.227	92.581	207.759	50.7	72.878	66.763	251.418	191.558	149.365	115.237	51.689	177.792	171.671	78.472	93.096	207.791
340	43.503	96.672	104.375	213.467	70.936	118.147	68.052	77.976	102.9	128.162	104.833	98.005	93.409	103.273	158.742	245.192	186.821	387.075	174.092	307.798	191.161	230.771	206.931	378.255	215.231	338.712	164.886	295.078	160.38	180.534	110.41	73.827	120.216	124.241	113.189	223.69	76.608	91.507	90.966	287.615	210.478	184.971	134.829	73.583	204.683	195.218	88.175	101.708	232.143
360	49.011	105.338	125.561	249.529	86.685	135.511	88.694	92.726	117.427	149.417	119.855	126.044	115.066	115.513	173.769	263.081	207.761	417.065	195.892	339.836	221.152	268.266	236.902	411.02	240.907	376.369	186.337	316.804	189.69	210.219	146.576	93.824	136.54	154.922	129.725	254.508	97.69	110.801	111.148	313.645	236.653	215.655	152.35	87.029	231.875	210.75	109.61	131.232	259.688
380	66.83	109.069	145.682	273.94	100.886	143.765	91.208	110.493	126.827	161.674	130.689	128.858	127.889	129.766	188.33	278.838	216.365	418.062	206.561	344.587	242.44	297.312	253.388	423.431	251.313	380.993	193.411	325.741	208.965	227.586	161.065	103.988	157.465	163.78	146.476	255.45	111.473	129.845	126.925	323.256	252.297	221.502	163.009	83.478	230.516	212.299	123.889	130.597	255.965
400	73.565	134.976	172.283	307.673	119.567	165.516	113.186	132.493	148.07	177.17	153.497	151.511	153.238	155.548	208.716	301.541	240.854	451.883	227.371	371.952	278.557	332.269	278.828	447.327	277.892	412.168	217.508	348.346	230.457	267.232	186.71	130.951	178.164	195.645	170.984	283.913	132.218	155.05	149.046	352.942	291.95	265.84	194.92	110.474	258.139	247.92	130.118	157.216	287.396
420	73.053	124.829	160.244	298.909	115.178	164.81	110.051	123.282	140.732	170.864	147.936	146.799	140.711	149.98	207.991	294.729	232.451	442.962	221.069	367.615	281.182	326.471	274.995	441.466	268.171	400.194	212.408	339.181	225.391	254.499	182.71	145.466	174.669	184.691	160.056	273.157	128.642	144.804	141.761	355.459	271.86	254.626	176.25	101.41	245.732	230.334	122.648	150.316	267.318
440	90.234	136.17	189.29	335.616	134.393	182.31	126.523	145.796	158.436	193.898	167.916	170.498	167.252	169.213	225.547	322.933	256.814	478.034	247.46	395.039	315.716	362.894	307.659	487.484	298.471	441.275	231.791	362.245	253.952	284.254	207.951	153.827	192.08	210.61	181.453	296.226	150.826	162.979	166.192	385.499	296.539	272.516	196.636	105.958	273.562	249.854	129.197	168.68	288.708
460	90.248	133.029	191.517	326.113	131.272	177.068	127.485	137.966	156.907	183.042	159.413	162.345	158.329	169.36	223.661	316.815	252.499	455.001	237.003	379.43	315.076	361.817	303.357	467.75	290.791	431.574	225.268	346.733	252.932	281.757	196.19	168.19	189.839	207.153	185.6	289.502	145.935	166.626	167.145	373.303	269.453	234.583	178.482	83.841	241.913	228.391	116.577	151.177	268.583
480	97.201	142.144	207.471	365.896	150.85	204.67	142.086	160.214	166.632	205.501	179.43	180.577	182.628	192.912	240.55	352.162	274.521	499.787	255.889	414.323	344.676	395.123	335.13	516.271	317.425	465.735	247.671	385.279	278.318	320.423	226.936	181.061	212.432	234.417	202.686	311.647	165.266	192.707	183.698	414.277	281.04	264.393	189.465	110.931	250.579	255.679	141.483	155.202	287.746
500	105.495	148.212	218.177	376.483	152.911	212.803	152.491	164.401	166.702	213.822	178.49	185.433	185.661	204.707	244.035	347.379	281.887	503.028	259.771	425.597	345.015	405.725	339.569	516.636	315.145	475.31	248.127	392.489	285.176	318.707	234.695	197.234	212.794	244.525	210.911	315.515	165.993	199.736	190.41	409.093	288.951	251.004	188.463	112.691	258.479	249.869	132.468	180.929	287.684
520	100.886	142.925	212.619	353.472	154.655	191.718	143.414	156.664	165.445	190.647	175.811	178.225	184.371	193	234.536	335.955	266.82	473.488	250.117	392.747	334.083	388.5	328.67	488.202	299.991	441.967	238.228	356.458	269.889	305.798	226.369	194.188	203.496	233.002	201.807	300.135	167.535	188.183	178.802	395.912	290.304	272.816	195.097	116.475	254.549	244.318	149.601	167.212	288.261
540	110.807	155.944	233.704	388.407	163.388	214.695	159.618	170.426	180.143	210.577	188.79	195.507	198.354	208.023	250.866	365.363	280.551	498.962	267.18	421.264	363.252	424.447	352.807	530.948	326.444	474.446	252.022	387.393	289.775	337.728	238.478	212.314	214.325	253.938	218.925	323.957	181.879	213.017	202.896	421.154	312.527	286.322	216.759	125.62	278.208	263.93	160.432	187.033	301.806
560	109.717	163.468	238.497	389.284	162.168	215.955	157.89	175.613	174.586	203.081	183.441	195.022	192.532	212.778	248.887	354.74	279.13	493.096	266.646	415.137	358.208	433.385	347.463	521.244	323.741	472.828	251.824	380.354	291.23	333.168	242.33	210.837	223.34	253.322	218.713	319.779	182.387	210.549	198.958	420.5	326.277	314.286	212.818	128.031	271.341	260.591	168.145	194.629	302.397
580	113.316	162.093	248.194	399.574	171.99	223.456	172.733	177.873	187.189	221.8	194.782	213.27	204.952	226.731	258.839	369.621	295.787	517.551	277.603	432.72	387.086	453.431	371.362	547.956	333.488	499.672	263.58	392.457	303.29	353.082	265.955	231.444	233.868	266.508	233.207	334.013	193.436	220.054	219.862	439.254	368.023	324.246	224.135	144.076	286.043	275.225	180.052	201.849	316.213
600	121.908	163.599	262.325	414.5	173.992	234.104	173.076	181.899	195.264	228.503	205.586	207.249	213.432	232.951	274.852	380.726	295.927	515.953	285.257	430.194	389.402	458.01	379.048	554.104	342.859	509.775	269.574	398.012	308.847	363.565	260.246	233.57	231.215	272.967	237.556	330.079	196.363	232.174	222.904	446.81	371.014	338.673	240.925	147.61	295.587	287.781	183.396	219.245	323.713
620	121.382	170.742	267.177	422.096	179.311	239.711	182.775	193.215	197.27	232.01	211.345	211.151	219.942	241.524	276.869	382.709	305.724	526.883	293.72	444.372	393.597	475.227	383.988	575.061	348.374	515.076	268.251	402.394	320.092	371.324	280.406	251.071	239.6	280.635	251.433	344.499	209.694	233.898	230.559	459.455	388.187	334.226	240.824	154.684	303.868	282.98	180.175	213.629	325.12
640	125.187	177.835	275.113	448.842	186.039	247.045	186.278	198.465	205.059	248.003	213.348	220.149	227.826	243.271	288.5	410.181	312.315	540.102	302.087	457.299	410.987	492.476	400.59	590.353	361.047	545.669	279.72	409.854	328.617	387.003	281.228	262.613	253.656	296.427	254.159	356.562	218.224	242.852	238.752	469.166	392.347	334.119	242.441	147.155	309.973	285.46	195.596	226.762	334.022
660	136.594	176.708	273.306	447.866	191.636	242.007	196.212	201.043	210.367	232.994	211.575	230.648	232.949	255.097	290.053	387.435	324.881	532.345	306.679	450.349	408.811	475.713	397.538	580.425	363.356	532.095	282.237	404.883	328.297	376.386	278.925	255.56	247.215	291.334	258.855	353.737	221.978	241.986	249.468	476.146	391.169	342.6	240.666	158.14	308.563	278.096	197.329	230.17	326.414
680	121.124	164.728	243.976	392.974	167.625	216.278	167.89	174.613	187.312	222.36	188.657	196.933	210.423	221.539	262.611	357.19	297.411	512.79	282.824	427.075	365.019	442.684	371.387	551.032	338.877	509.664	261.686	390.536	295.626	345.589	256.805	222.155	224.633	271.04	232.608	327.663	185.66	214.59	218.613	445.47	390.14	346.62	239.825	165.635	303.211	293.189	200.957	231.659	320.35
700	117.875	172.903	264.48	422.634	181.857	240.943	178.545	188.482	194.881	237.237	202.657	205.026	216.333	239.103	279.059	394.598	308.44	545.488	299.393	451.101	393.771	464.969	388.217	593.647	355.04	537.599	277.023	411.006	309.238	362.348	274.589	238.459	235.384	293.749	242.94	345.56	195.697	225.705	226.938	461.824	419.16	368.345	246.117	162.29	325.561	299.192	214.985	248.533	342.12
720	120.027	178.299	246.785	417.492	170.204	231.196	173.278	181.581	190.166	224.44	186	209.916	204.229	234.601	272.739	380.234	301.996	538.995	289.892	441.967	381.308	454.322	381.44	578.986	344.574	529.19	269.134	406.439	304.967	365.737	259.647	239.145	227.095	281.886	237.456	336.143	193.074	239.725	212.116	458.232	450.57	380.233	266.236	177.779	332.421	314.448	223.771	265.629	359.611
740	120.7	170.64	252.05	432.504	181.197	240.072	170.001	189.566	201.562	230.488	201.071	207.932	212.075	249.402	272.011	387.401	315.045	547.684	293.813	460.409	387.686	471.9	393.717	604.517	350.435	545.735	274.165	417.498	316.172	360.474	283.434	248.227	236.518	289.901	245.855	350.983	197.522	237.706	224.679	469.764	428.036	373.53	274.939	175.768	326.247	303.996	219.131	248.271	352.857
760	128.941	171.022	243.466	429.783	178.728	239.497	176.616	186.257	194.911	232.348	203.134	213.948	222.625	233.477	275.201	374.414	306.289	532.704	299.806	446.831	382.646	458.045	392.419	573.785	348.972	530.257	272.204	397.718	307.102	359.825	268.835	250.047	232.773	288.516	244.49	340.131	199.946	231.703	229.449	458.369	449.018	385.249	274.578	173.324	343.378	322.618	229.585	268.988	364.886
780	144.492	180.132	286.135	474.053	202.85	267.941	202.491	210.629	224.662	253.691	228.686	242.875	241.955	276.036	304.373	422.257	332.055	559.751	315.148	469.4	434.656	514.053	425.193	622.877	381.427	562.808	291.471	423.837	341.041	397.443	301.6	287.827	265.805	331.113	272.907	365.35	231.721	267.467	260.927	487.352	395.759	323.803	232.608	153.813	306.408	299.251	201.177	243.249	331.605
800	145.206	184.095	288.518	495.831	205.715	272.184	210.251	208.717	227.516	251.106	226.82	244.69	250.692	275.421	309.675	410.417	342.722	573.644	328.432	476.565	443.576	529.478	438.343	637.819	392.716	580.217	294.9	434.132	352.998	401.871	314.551	301.646	278.28	342.202	280.774	380.858	238.86	276.335	276.781	495.381	322.261	253.478	198.256	116.143	260.328	241.957	169.68	196.706	297.818
820	148.283	187.602	300.893	480.942	206.375	270.231	213.742	212.927	232.27	260.44	227.133	245.921	256.758	277.176	314.595	410.642	339.913	577.206	330.331	473.094	440.404	526.472	444.087	637.757	395.261	576.25	300.758	435.659	348.807	417.264	314.127	297.218	281.853	338.9	282.48	377.619	239.499	279.822	274.339	497.777	466.04	388.558	285.906	193.264	345.977	319.018	234.859	281.007	360.305
840	139.552	179.007	276.766	464.568	196.475	254.212	199.93	207.659	216.949	241.341	220.637	234.53	244.215	265.674	297.333	410.535	327.502	550.989	317.834	458.9	429.025	508.53	426.173	602.21	374.931	558.901	285.291	420.492	339.44	397.712	315.766	279.977	268.48	328.474	270.034	358.124	228.705	263.674	258.121	495.159	461.61	383.246	281.819	189.719	341.4	317.376	228.859	284.651	368.774
860	150.248	186.188	306.254	494.592	217.329	268.672	218.552	216.135	231.403	257.4	230.781	246.497	266.849	280.594	319.754	433.04	353.647	583.252	341.478	480.254	447.566	526.648	455.389	636.6	401.825	588.722	304.185	434.493	370.385	416.401	320.872	311.293	277.892	344.937	286.125	375.289	248.861	281.349	286.466	516.642	473.798	408.162	295.137	195.41	354.63	324.691	263.881	263.576	380.761
880	143.298	190.678	291.556	487.39	205.986	271.821	207.608	216.889	222.577	240.712	217.371	246.495	256.875	292.16	311.017	441.459	341.243	577.937	334.592	480.544	444.507	530.034	442.859	640.427	392.921	585.031	297.857	436.366	356.733	416.947	324.608	298.876	280.279	343.347	274.464	380.952	239.023	281.919	287.285	502.564	473.131	407.396	290.93	198.648	350.522	327.776	246.592	271.155	375.89
900	144.583	184.616	300.707	487.16	208.238	271.737	211.486	218.225	221.721	235.71	220.104	248.807	257.753	280.389	317.943	426.775	339.983	577.964	333.64	470.86	442.402	532.304	449.487	642.078	399.167	583.683	298.826	431.339	357.172	413.763	317.018	291.146	281.411	342.335	283.64	373.559	242.977	277.539	280.507	513.722	497.216	417.556	307.476	206.143	360.817	338.002	265.245	298.554	385.937
[truncated: 23 more columns]

## Sheet: Figure 2d
Time (s)	1	2	3	4	5	6	7	8	9	10	11	12	13	14	15	16	17	18	19	20	21	22	23	24	25	26	27	28	29	30	31	32	33	34	35	36	37	38	39	40	41	42	43	44	45	46	47	48	49
60	10.319		12.62		10.179		10.877		14.928		16.056		10.67		19.966		16.231		11.376		11.242		10.817		8.349		6.177		15.925		15.088		15.65		15.485		20.945		18.027		16.157		12.829		14.132		12.579		14.704
80	18.782		15.752		20.919		18.619		19.123		23.165		18.253		15.854		19.621		16.924		6.762		7.085		5.358		0		8.309		8.805		7.751		8.086		17.212		9.599		11.13		7.745		8.562		8.265		13.046
100	15.766		14.15		16.572		15.247		9.238		17.578		16.238		18.988		17.803		15.998		10.131		8.644		4.572		4.639		10.451		10.228		9.579		10.392		16.597		12.731		15.108		10.506		12.596		11.111		6.065
120	16.666		18.54		24.749		22.435		20.513		23.906		19.536		22.165		16.923		18.317		9.716		8.766		7.205		5.198		10.224		15.712		11.682		11.118		17.993		10.243		16.212		10.59		11.314		14.702		14.839
140	21.576		15.404		15.445		18.172		15.86		19.785		16.306		18.232		17.357		17.232		10.045		12.485		6.38		6.213		10.947		11.379		16.222		11.631		15.867		10.653		15.244		13.99		15.023		13.741		14.452
160	21.208		16.016		19.085		15.728		15.189		16.291		15.919		23.187		17.954		15.945		9.97		9.751		4.77		2.772		3.963		9.672		9.678		12.111		16.781		12.017		9.769		9.125		9.962		9.001		12.234
180	17.458		12.355		11.122		15.506		12.839		20.785		12.382		21.622		14.961		17.361		9.735		9.773		7.395		7.019		11.428		13.513		14.894		14.886		18.987		8.333		14.675		14.566		14.028		12.651		12.098
200	19.997		17.811		16.845		14.603		19.03		14.629		15.604		24.511		18.494		19.76		2.726		11.904		5.643		5.685		7.892		9.544		12.492		11.183		16.261		15.417		10.6		10.889		12.931		11.313		11.884
220	113.304		102.159		120.539		106.353		102.304		115.51		130.78		103.808		68.518		90.695		51.541		55.853		53.855		49.09		51.35		49.993		52.494		67.22		74.137		55.217		52.451		48.948		42.815		51.878		50.401
240	345.99		330.402		388.593		313.286		316.683		438.237		381.417		262.898		205.233		349.018		154.203		274.635		173.404		239.395		165.813		138.425		205.519		251.236		262.288		189.773		204.358		186.71		135.753		145.388		233.395
260	785.703		619.036		542.54		662.902		612.104		837.359		739.62		445.472		328.913		637.834		213.739		572.834		313.206		489.594		297.346		172.766		331.183		403.985		413.319		285.582		387.075		307.377		236.93		222.899		505.37
280	1033.39		865.059		777.608		892.86		836.127		1181.46		1001.49		577.225		485.157		872.621		336.894		919.018		541.949		747.087		454.599		267.112		539.552		689.342		634.012		495.529		678.652		690.125		402.84		387.951		767.784
300	1209.82		1058.49		961.829		1024.49		1028.22		1417.35		1183.43		642.596		553.558		1028.61		489.273		1353.68		707.279		1000.09		668.58		386.772		739.327		1004.82		826.009		725.424		941.919		1032.69		634.035		571.945		1155.15
320	1485.32		1248.79		1140.38		1234.08		1219.8		1742.33		1386.08		743.128		598.599		1061.25		558.466		1626.03		883.661		1291.18		830.823		451.318		864.838		1232.4		1029.39		895.84		1148.28		1245.46		745.304		713.272		1355.75
340	1600.99		1390.95		1267.83		1455.26		1313.39		1885.77		1510.75		762.802		683.835		1313.67		675.959		1852.28		971.121		1495.27		936.393		548.901		964.429		1338.39		1155.48		941.924		1277.36		1358.5		829.382		743.997		1558.29
360	1671.59		1434.86		1323.75		1406.59		1378.16		1936.8		1510.13		837.4		581.367		1377.86		629.17		1967.45		960.798		1605.12		991.809		564.249		1076.81		1422.56		1297.62		1045.6		1371.69		1488.4		858.223		836.27		1662.42
380	1869.61		1593.55		1442.43		1508.38		1537.86		2123.49		1660.25		992.626		739.129		1460.45		757.555		2139.36		1108.89		1703.12		992.961		615.593		1159.45		1493.35		1440.01		1086.2		1471.53		1589.25		976.594		864.661		1806.88
400	1946.01		1626.38		1572.94		1656.39		1625.44		2201.68		1673.83		1019.59		793.099		1637.18		696.125		2242.58		1163.08		1809.6		1173.41		675.034		1220.45		1656.31		1681.17		1264.76		1633.68		1817.12		1161.08		923.953		2037.14
420	2219.53		1813.61		1742.32		1817.78		1777.71		2472.83		1810.1		1171.62		923.879		1838.86		802.139		2406		1252.23		1919.69		1237.74		709.558		1311.77		1775.36		1672.47		1332.78		1729.28		1931.78		1205.06		998.869		2233.99
440	2246.86		1863.58		1811.46		1929.03		1843.35		2548.34		1964.44		1196.86		1006.3		1889.3		866.342		2499.85		1305.03		2106.44		1251.83		741.596		1368.81		1871.43		1796.79		1436.68		1852.01		2068.76		1336.07		1082.76		2372.91
460	2219.04		1856.03		1811.85		1997.44		1789.94		2593.85		1863.36		1222.29		1067.67		1972.43		787.056		2860.14		1328.48		2231.67		1373.58		752.882		1495.56		1947.57		2044.81		1518.2		1961.37		2088.22		1389.63		1091.76		2496.18
480	2359.07		1925.63		1869.61		2146.34		1929.76		2647.52		2100.1		1283.18		1152.15		2138.18		936.862		2726.41		1494.36		2191.76		1422.66		778.583		1523.82		1867.45		2107.68		1552.82		2011.59		2244.82		1457.55		1182.44		2587.18
500	2327.42		1913.84		1804.77		1993.5		1815.28		2595.54		2005.94		1232.67		1049.06		1907.5		839.966		2797.91		1417.78		2312.41		1446.69		753.234		1486.89		2054.8		2041.89		1616.07		1951.27		2224.13		1452.02		1163.27		2619.08
520	2346.47		1953.34		1838.56		2031.28		1724.48		2551.52		2007.07		1240.68		1002.55		1969.14		918.446		2881.07		1474.8		2285.68		1397.71		751.638		1449.41		2046.41		2098.23		1534.55		1935.31		2191.08		1442.6		1158.87		2492.05
540	2461.97		2042.82		1915.62		2051.55		1976.93		2699.66		2071.36		1290.75		1197.16		1933.1		843.758		2977.59		1567.52		2324.93		1482.49		781.442		1511.68		2124.42		2220.68		1581.34		1940.33		2212.6		1535.93		1193.03		2645.16
560	2553.53		2133.65		1986		2188.55		2125.57		2873.94		2175.4		1316.57		1150.55		2123.36		965.895		3095.23		1542.49		2326.27		1467.66		844.79		1510.88		2191.63		2248.75		1659.23		2005.46		2304.66		1528.89		1187.13		2639.39
580	2472.3		2058.05		1920.64		2182.68		2119.95		2909.47		2148		1312.77		1221.96		1990.37		950.021		3006.01		1702		2448.92		1531.39		809.149		1576.22		2134.75		2242.27		1517.73		2010.8		2280.03		1533.51		1196.56		2662.32
600	2595.99		2246.54		2049.35		2327.88		2278.58		2954.34		2193.18		1380.49		1195.52		2168.36		868.863		2883.84		1652.82		2303.61		1410.73		776.614		1516.52		2122.33		2186.06		1540.59		1965.29		2212.05		1481.31		1146.91		2640.85
620																					984.329		3175.92		1723.78		2503.14		1521.92		826.838		1574.68		2241.57		2340.8		1606.32		2078.18		2306.96		1556.63		1217.5		2719.63
640																					865.362		3067.26		1687.18		2448.85		1390.85		769.697		1501.65		2166.93		2255.94		1586.99		1952.17		2226.36		1500.18		1165.55		2561.67
660																					901.929		3008.42		1621.16		2543.16		1542.41		862.16		1549.77		2114.23		2365.59		1792.05		2124.97		2441.93		1653.27		1275.97		2845.04
680																					931.879		3154.18		1641.44		2527.83		1578.6		825.157		1504.65		2287.14		2388.41		1834.33		2070.61		2416.06		1749.86		1283.77		2818.73
700																					879.851		3039.46		1787.62		2458.94		1492.61		823.175		1496.25		2244.74		2425.32		1795.2		2117.74		2316.73		1744.35		1231.6		2756.35
720																					977.854		2935.44		1754.97		2503.23		1520.33		888.953		1484.93		2239.03		2243.21		1750.1		2106.88		2470.63		1740.08		1258.66		2835.25
740																					957.459		3157.57		1791.28		2589.86		1586.55		842.487		1491.94		2354.39		2464.6		1784.43		2167		2515.64		1737.86		1316.27		2819.74
760																					1010.33		3210.32		1763.82		2680.26		1555.95		894.26		1523.12		2406.87		2543.74		1859.54		2166.72		2491.69		1801.27		1275.57		2884.13
780																					963.266		3270.65		1752.99		2652.23		1550.04		884.66		1501.55		2330.52		2479.24		1744.64		2147.9		2475.85		1683.15		1273.31		2491.71
800																					876.253		2981.19		1725.82		2596.8		1502.73		876.324		1584.12		2279.64		2472.76		1727.6		2072		2397.58		1713.38		1244.69		2704.03
820																					907.61		3186.64		1843.33		2606.84		1529.04		910.732		1590.62		2385.58		2486.43		1807.49		2182.91		2485.22		1737.85		1315.98		2747.25
840																					922.574		3262.27		1660.01		2615.81		1464.17		853.334		1565.21		2311.92		2380.09		1704.5		2156.63		2392.72		1712.12		1273.19		2609.33
860																					949.899		3241.16		1746.03		2517.49		1465.52		842.287		1484.06		2217.54		2416.75		1651.54		2120		2389.13		1623.31		1248.45		2634.3
880																					841.077		3099.12		1769.96		2646.28		1472.54		865.703		1544		2445.57		2601.34		1777.2		2245.09		2544.81		1834.88		1340.97		2759.86
900																					926.092		2960.35		1715.35		2595.85		1361.4		862.475		1510.97		2419.83		2594.38		1805.61		2218.73		2585.29		1829.58		1291.1		2708.88
[truncated: 42 more columns]

## Sheet: Figure 2e&f
0.5	5	10	0.5	5	10
	863.318	430.8		432.352	553.912
		798.941		487.331	589.757
	1471.16	657.897		640.674	826.959
		643.817		677.865	798.4
	881.304	1254.73		508.997	502.201
		1516.8		524.106	398.389
	956.788	2092.89		506.462	698.928
		611.43		568.596	487.099
	1268.25	634.484		485.875	786.95
		595.333		617.424	711.08
	1284.58	1942.41		465.395	1022.77
		856.125		523.973	922.031
	1059.86	647.106		579.385	1122.01
		397.541		696.221	960.653
	1250.67	443.73		583.852	462.91
		476.626		703.859	555.693
	970.967	264.721		580.36	1202.12
		556.333		616.461	833.679
	1218.94	419.335		657.141	855.681
926.092		735.377	144.583	670.384	833.027
	453.158	226.311	184.616	400.543	1372.42
2960.35		444.927	300.707	467.255	1123.47
	1342.45	448.648	487.16	657.989	1020.7
1715.35		502.766	208.238	736.509	1251.92
	1310.47	834.639	271.737	755.699	618.831
2595.85		589.39	211.486	833.586	728.374
	1057.8	477.671	218.225	554.648	474.775
1361.4		938.749	221.721	617.653	322.95
	1031.76	308.935	235.71	605.174	803.21
862.475		671.064	220.104	578.067	454.855
	1508.71	954.643	248.807	641.606	523.474
1510.97		1780.17	257.753	669.14	446.633
	982.953	375.248	280.389	412.355	398.696
2419.83		504.626	317.943	471.899	334.807
	777.559	454.826	426.775	558.296	508.033
2594.38		708.743	339.983	770.117	568.101
	885.857	1206.85	577.964	520.071	724.001
1805.61		733.705	333.64	569.504	613.32
	1384.01		470.86	721.985	728.665
2218.73			442.402	772.135	632.56
	890.504		532.304	556.684	548.934
2585.29			449.487	673.093	737.343
	446.587		642.078	313.863	598.559
1829.58			399.167	325.315	568.975
	1070.82		583.683	466.728	539.343
1291.1			298.826	532.638	350.811
	1362.38		431.339	536.024	545.746
2708.88			357.172	624.275	584.719
			413.763		884.748
1780.21			317.018		929.716
			291.146		779.752
3284.76			281.411		691.235
			342.335		609.254
995.866			283.64		648.58
			373.559		538.889
2056.18			242.977		998.366
			277.539		332.161
1854.47			280.507		963.08
			513.722		716.881
1970.77			497.216		1086.29
			417.556		1005.06
821.87			307.476		979.242
			206.143		993.746
1432.22			360.817		850.383
			338.002		724.044
883.764			265.245		806.968
			298.554		925.202
546.288			385.937		783.11
			247.426		432.078
1644.56			613.314		512.123
			561.966		969.216
1233.58			502.919		670.446
			507.237		804.053
1707.8			255.164		992.146
			256.248		980.42
1549.44			276.487		837.157
			378.026
1252.83			385.338
			340.431
1344.93			769.585
			359.049
1269.44			594.668
			794.245
2252.91			687.182
			697.444
1114.4			312.526
			341.13
1394.63			204.698
			229.87
1931.43			357.763
			373.503

## Sheet: Figure 2g
Time (mins)	Glucose conc (uM) corrected to +ve control - 0.5g/L NaCl T17			Glucose conc (uM) corrected to +ve control - 10g/L NaCl T17
0	30	30	30	30	30	30
0.5	1.74667	1.09407	1.59864	5.74837	6.19543	4.08785
1	0.607899	0.569357	0.437217	1.52986	2.16574	1.45061
1.5	0.3721	0	0.151985	1.00087	0.962313	0.710605
2.5	0.248451	0	0.131621	0.449423	0.666052	0.263217
5.5	0.135256	0.113043	0.187018	0.5027	0.327729	0.436044

## Sheet: Figure 3
panel a									panel b									panel c
salt depletion		optimal		nutrient and salt depletion		nutrient depletion			salt depletion		optimal		nutrient and salt depletion		nutrient depletion			salt depletion		optimal		nutrient and salt depletion		nutrient depletion
FSC-A	FL1-A	FSC-A	FL1-A	FSC-A	FL1-A	FSC-A	FL1-A		Area (um^2)	Max fluo (a.u.)	Area (um^2)	Max fluo (a.u.)	Area (um^2)	Max fluo (a.u.)	Area (um^2)	Max fluo (a.u.)		Area (um^2)	Max fluo (a.u.)	Area (um^2)	Max fluo (a.u.)	Area (um^2)	Max fluo (a.u.)	Area (um^2)	Max fluo (a.u.)
39082	333	67848	127	52059	1812	45132	480		1.79022	68943	3.18676	142980	0.654321	137587	2.4321	84867.6		1.79022	475.443	3.18676	553.912	0.654321	2595.99	2.4321	430.8
38697	294	151691	297	54435	2348	43176	708		1.88444	85539.1	3.46795	165665						1.88444	560.398	3.46795	589.757
49319	637	35161	163	33613	2878	53091	343		1.73133	60800.7	2.37836	159311	0.444444	80875.4	1.65432	107058		1.73133	433.554	2.37836	826.959	0.444444	2246.54	1.65432	798.941
47708	333	46287	178	43578	3016	50087	546		1.44867	53096.9	2.70641	175024						1.44867	452.497	2.70641	798.4
38396	232	26724	133	38967	293	58813	816		1.23667	42863.2	1.88628	76730.8	0.320988	53283.1	1.35803	72368.7		1.23667	427.904	1.88628	502.201	0.320988	2049.35	1.35803	657.897
42891	303	29962	143	37527	4392	49663	395		1.484	53147.4	2.03859	65784.4						1.484	442.143	2.03859	398.389
27090	263	42015	79	46685	842	36035	652		1.51933	53971.7	1.9683	111431	0.790123	148984	1.50617	78545.7		1.51933	438.559	1.9683	698.928	0.790123	2327.88	1.50617	643.817
88980	478	30334	152	30044	781	55340	517		1.56644	60058.4	2.21433	87366.6						1.56644	473.341	2.21433	487.099
34077	349	33495	143	43732	2394	68350	274		2.92089	89665.8	2.62439	167287	1.34568	248365	2.09877	213304		2.92089	378.989	2.62439	786.95	1.34568	2278.58	2.09877	1254.73
72369	205	31023	228	29329	1860	41731	746		2.332	69736.5	3.18676	183550						2.332	369.187	3.18676	711.08
44819	460	34345	167	32865	4067	34591	286		2.40267	136053	3.18676	264006	1.2963	310205	2.12346	260890		2.40267	699.083	3.18676	1022.77	1.2963	2954.34	2.12346	1516.8
28049	326	52755	149	35043	2301	58535	893		2.35556	124958	3.28049	245002						2.35556	654.917	3.28049	922.031
56166	336	62570	139	50472	1227	33190	249		1.74311	54888.8	3.19848	290687	1.22222	217125	3.06173	519037		1.74311	388.753	3.19848	1122.01	1.22222	2193.18	3.06173	2092.89
27926	273	39692	223	34853	1775	45359	593		1.79022	59187.6	3.52653	274410						1.79022	408.168	3.52653	960.653
33533	140	30690	169	29821	3688	51167	242		1.908	59539.2	3.85458	144530	1.17284	131147	2.1358	105777		1.908	385.247	3.85458	462.91	1.17284	1380.49	2.1358	611.43
38877	166	26082	127	38964	2598	267695	15		2.226	99513.2	2.22605	100197						2.226	551.913	2.22605	555.693
32400	198	34439	101	30143	887	73746	684		1.81378	42721	2.17918	212191	1.79012	173350	1.28395	65986.4		1.81378	290.785	2.17918	1202.12	1.79012	1195.52	1.28395	634.484
42104	287	40609	350	37999	1919	56287	435		1.855	46755	3.03446	204911						1.855	311.171	3.03446	833.679
29700	182	46272	186	32291	962	71799	283		1.166	45806.3	1.8277	126678	1.59259	279719	1.37037	66081.9		1.166	485	1.8277	855.681	1.59259	2168.36	1.37037	595.333
35465	375	34071	490	28986	1304	58071	1434		1.52522	56640.3	2.54238	171548						1.52522	458.466	2.54238	833.027
53747	353	34251	163	36990	2306	61446	421		1.77256	49033.4	3.36251	373797	1.44444	108353	2.74074	431215		1.77256	341.513	3.36251	1372.42	1.44444	926.092	2.74074	1942.41
30050	289	158980	349	32638	2933	40518	239		1.81378	58923.8	3.44452	313455						1.81378	401.071	3.44452	1123.47
41767	619	38177	179	168926	6599	82867	410		1.272	36757.9	2.29635	189855	1.27161	304916	1.48148	102735		1.272	356.762	2.29635	1020.7	1.27161	2960.35	1.48148	856.125
32796	202	95675	335	45564	784	57790	750		1.56644	51356.4	2.05031	207913						1.56644	404.757	2.05031	1251.92
29906	326	36446	194	47094	3090	58748	484		2.226	26069.2	2.90558	145643	1.03704	144090	1.76543	92536.2		2.226	144.583	2.90558	618.831	1.03704	1715.35	1.76543	647.106
54179	410	35418	270	49069	2934	38952	368		1.696	25361.8	3.11647	183866						1.696	184.616	3.11647	728.374
34878	206	32026	210	52961	8980	49654	557		2.04933	49916.2	2.06203	79298.8	2.30864	465484	1.12346	36176.2		2.04933	300.707	2.06203	474.775	2.30864	2489.22	1.12346	397.541
31046	267	30037	64	33319	1411	52070	248		2.30844	91091.1	1.9683	51488.6						2.30844	487.16	1.9683	322.95
34253	255	30214	146	61397	1551	51125	401		2.06111	34765.3	2.21433	144065	1.19753	251798	1.95062	70109.3		2.06111	208.238	2.21433	803.21	1.19753	2595.85	1.95062	443.73
53623	313	33557	171	33155	3354	28574	173		1.89622	41737.2	2.87043	105756						1.89622	271.737	2.87043	454.855
33215	225	26982	139	30738	3263	33201	1008		1.97867	33895.3	2.53067	107304	0.938272	103466	1.02469	39559.9		1.97867	211.486	2.53067	523.474	0.938272	1361.4	1.02469	476.626
31847	251	60569	252	36274	1723	36981	1451		1.69011	29874.8	2.21433	80108.5						1.69011	218.225	2.21433	446.633
28283	256	34896	123	48865	2264	68254	326		1.94333	34901.1	3.93659	127130	0.975309	68135.6	1.66667	35737.3		1.94333	221.721	3.93659	398.696	0.975309	862.475	1.66667	264.721
63099	539	26711	196	38368	2761	49607	258		3.25067	62063.4	4.31151	116925						3.25067	235.71	4.31151	334.807
33239	288	39180	158	35751	1466	76134	406		1.69011	30132	4.40524	181278	0.82716	101235	1.98765	89569.6		1.69011	220.104	4.40524	508.033	0.82716	1510.97	1.98765	556.333
36991	294	54282	179	48089	2005	62571	314		1.696	34180.1	4.49896	207025						1.696	248.807	4.49896	568.101
30915	364	45342	215	35243	1592	75139	548		1.69011	35286.1	2.46037	144286	0.753086	147610	1.03704	35224.1		1.69011	257.753	2.46037	724.001	0.753086	2419.83	1.03704	419.335
37396	283	29964	300	36236	822	45168	232		1.77256	40257.4	2.78842	138526						1.77256	280.389	2.78842	613.32
31220	117	55098	210	34590	2726	26956	195		2.72067	70066.4	5.16678	304953	0.864198	181606	2.69136	160312		2.72067	317.943	5.16678	728.665	0.864198	2594.38	2.69136	735.377
74508	243	33660	215	35307	3352	62302	747		3.20356	110743	4.92074	252126						3.20356	426.775	4.92074	632.56
44207	277	35274	106	33397	1065	71155	401		2.84433	78329	2.95244	131276	0.666667	164119	1.12346	20594.3		2.84433	339.983	2.95244	548.934	0.666667	3039.24	1.12346	226.311
45478	295	62083	139	37547	1828	45143	347		2.87378	134536	3.18676	190329						2.87378	577.964	3.18676	737.343
30489	157	27069	63	33900	2835	48007	497		2.55578	69069.5	2.46037	119287	0.530864	77641.2	1.20988	43602.9		2.55578	333.64	2.46037	598.559	0.530864	1805.61	1.20988	444.927
28207	158	37878	124	36786	3302	68013	1394		2.63822	100621	2.87043	132290						2.63822	470.86	2.87043	568.975
27118	196	78668	176	28014	2570	59268	284		3.074	110155	2.31978	101344	1.14815	206342	1.71605	62362.1		3.074	442.402	2.31978	539.343	1.14815	2218.73	1.71605	448.648
60409	233	47865	254	30482	1082	47778	455		3.03867	131017	2.53067	71910.7						3.03867	532.304	2.53067	350.811
28402	376	30569	182	29246	2044	57439	1239		2.12	77185.9	2.53067	111869	0.716049	166026	1.01235	41226.8		2.12	449.487	2.53067	545.746	0.716049	2862.52	1.01235	502.766
37557	314	26655	85	30391	2184	57404	323		2.26133	117608	2.37836	112644						2.26133	642.078	2.37836	584.719
35854	263	33663	129	27931	2680	54056	281		2.09056	67593	2.99931	214944	0.888889	186141	1.02469	69275		2.09056	399.167	2.99931	884.748	0.888889	2585.29	1.02469	834.639
32111	246	32243	154	44193	2681	61131	513		2.68533	126958	3.36251	253220						2.68533	583.683	3.36251	929.716
43413	351	38813	313	23278	3406	41469	557		2.43211	58869	3.37422	213116	0.888889	131730	1.79012	85461.5		2.43211	298.826	3.37422	779.752	0.888889	1829.58	1.79012	589.39
31655	291	27689	133	31487	711	54704	21		1.87267	65428.1	3.69056	206634						1.87267	431.339	3.69056	691.235
55254	215	48563	54	42484	1314	74901	314		1.41333	40889	2.62439	129513	1.23457	129110	0.777778	30093.3		1.41333	357.172	2.62439	609.254	1.23457	1291.1	0.777778	477.671
34009	300	37903	109	30484	3810	40204	139		1.52522	51117.5	2.62439	137873						1.52522	413.763	2.62439	648.58
40445	666	48340	101	34477	995	49587	359		1.20133	30848.4	4.03032	175924	0.765432	167951	1.71605	130486		1.20133	317.018	4.03032	538.889	0.765432	2708.88	1.71605	938.749
82256	183	32798	123	30587	1277	29487	293		1.484	34996.9	4.53411	366663						1.484	291.146	4.53411	998.366
26898	514	80930	239	38572	2139	48394	2179		3.42144	77989.4	2.71812	73131.2	1.24691	179802	0.691358	17300.4		3.42144	281.411	2.71812	332.161	1.24691	1780.21	0.691358	308.935
37978	255	26800	79	31448	1020	47097	374		2.61467	72502.5	3.09304	241286						2.61467	342.335	3.09304	963.08
31665	311	45991	308	31149	60	39066	76		1.23667	27879	4.9676	288456	1.16049	308767	2	108712		1.23667	278.317	4.9676	716.881	1.16049	3284.76	2	671.064
41415	413	41099	216	35988	1774	40913	295		2.226	51142	5.24879	461839						2.226	283.64	5.24879	1086.29
35077	144	38068	161	55561	4396	43228	296		1.908	57732.8	4.12405	335739	1.40741	271083	1.74074	134605		1.908	373.559	4.12405	1005.06	1.40741	2377.93	1.74074	954.643
37614	181	48967	74	26595	1290	38455	140		1.62533	31988.4	4.59269	364286						1.62533	242.977	4.59269	979.242
74774	433	28315	155	57753	4686	63155	264		1.66067	37332.9	2.71812	218791	0.777778	62739.6	1.41975	204720		1.66067	277.539	2.71812	993.746	0.777778	995.866	1.41975	1780.17
60705	340	31206	144	38186	1461	57631	559		1.94333	44154.6	3.37422	232420						1.94333	280.507	3.37422	850.383
31930	373	28358	201	40299	1362	61320	1027		2.15533	89686.6	2.62439	153914	1.04938	174776	0.753086	22890.1		2.15533	513.722	2.62439	724.044	1.04938	2056.18	0.753086	375.248
47935	167	60837	237	34101	1489	80665	1302				2.78842	182263								2.78842	806.968
26177	153	28687	147	40771	2685	67477	733				3.69056	276575	0.604938	90869.2	1.32099	53995				3.69056	925.202	0.604938	1854.47	1.32099	504.626
27350	98	24886	55	66087	6557	48093	285				4.21778	267542								4.21778	783.11
31181	261	44523	163	38707	1462	48812	341				1.64025	57405.9	1.53086	244375	1.5679	57762.9				1.64025	432.078	1.53086	1970.77	1.5679	454.826
32909	347	33106	149	31911	1300	57496	349				2.42522	100603								2.42522	512.123
33748	294	41822	328	31460	1494	45337	336				3.47967	273176	1.04938	69859	1.14815	65913.1				3.47967	969.216	1.04938	821.87	1.14815	708.743
30379	310	32997	105	42884	1625	66551	425				4.11233	223325								4.11233	670.446
43104	150	33511	136	32484	3075	59497	199				3.58511	233492	0.987654	114578	1.54321	150856				3.58511	804.053	0.987654	1432.22	1.54321	1206.85
41016	381	28726	69	40465	951	55164	318				3.18676	256101								3.18676	992.146
27622	278	23312	132	47681	3208	48978	345				2.71812	215857	0.962963	68933.6	1.53086	90979.4				2.71812	980.42	0.962963	883.764	1.53086	733.705
37410	277	35761	151	59495	3611	84090	531				3.26878	221655								3.26878	837.157
38237	244	49102	301	30731	1088	54769	462						1.11111	49165.9								1.11111	546.288
35699	266	25347	175	38620	1764	52206	346
22763	302	40909	397	26654	2553	57546	419						1.25926	167745								1.25926	1644.56
33863	582	26090	162	57315	3496	48693	-1
30792	331	43897	117	33202	1871	60841	1076						0.938272	93752.1								0.938272	1233.58
94174	688	57440	145	35634	2402	72439	650
30813	512	30042	84	33161	1152	67504	443						1.38272	191273								1.38272	1707.8
38206	175	42862	105	32681	2423	29581	607
61640	584	48312	97	38903	940	54040	227						0.716049	89867.6								0.716049	1549.44
31810	146	36155	108	31490	1703	31988	742
33699	391	30978	247	56382	1148	67380	422						0.839506	85192.7								0.839506	1252.83
31998	325	111811	79	60831	282	60503	351
50842	185	33051	144	46353	1684	57458	723						0.703704	76660.9								0.703704	1344.93
44893	396	118057	182	41307	1575	51282	1510
37408	366	68117	499	27121	4917	51052	553						1.28395	132022								1.28395	1269.44
42009	234	36281	171	49274	6524	55224	382
43896	344	30470	360	34943	2132	51910	559						1.22222	223038								1.22222	2252.91
64904	575	33015	210	35453	1975	47774	824
101961	357	26811	123	34315	2561	46645	1236						0.938272	84694.6								0.938272	1114.4
36488	493	35537	227	32637	2711	35702	414
31730	244	67439	138	42529	1501	43061	464						0.790123	89256.1								0.790123	1394.63
43618	474	33236	120	31273	1686	75444	907
30570	300	54141	103	41120	2862	62611	385						1.01235	158378								1.01235	1931.43
42638	1171	31210	29	28864	717	74421	387
45732	823	37027	169	41888	2279	50466	246
39635	188	42163	172	29349	1694	57793	394
68412	346	38228	162	29055	759	40126	1497
32191	398	28330	101	28522	1906	43735	201
25897	184	36549	462	39430	3232	39279	1404
25976	318	43074	171	41748	2912	45410	470
29890	100	29414	111	40392	1400	48295	552
31430	140	47340	136	48124	2958	51176	657
39365	207	39266	221	38179	1905	47046	302
40332	400	37809	203	32920	2951	44287	495
118211	478	68221	152	48390	3151	46002	343
31411	262	27491	115	40847	494	42874	446
22314	211	80967	132	34305	2232	31900	6
34163	151	33993	126	41131	1896	48759	1800
29805	191	30716	244	37007	1081	34895	181
32059	542	31622	305	30139	1197	79553	538
33665	150	28843	252	61837	2569	26737	235
27032	317	32064	177	27945	1526	57890	323
35037	152	30889	317	28573	1038	55426	264
50105	305	44823	187	39478	1511	56989	227
31800	334	31258	185	50633	2776	65321	377
55958	363	25695	134	35793	1613	67751	1634
43673	197	36516	76	32296	421	41442	232
32517	507	64729	128	31680	2482	78561	452
63902	653	67379	223	35451	1665	44822	1696
27822	377	54924	257	32273	1753	54319	200
26881	244	34414	143	45607	3472	37468	385
44304	926	76587	193	27661	1043	55529	397
40718	357	48954	530	40661	1779	35836	215
31034	295	34144	138	41043	858	66571	1652
41280	244	42117	138	32212	1617	86691	417
28381	379	35314	167	47008	1976	59240	314
33117	451	46048	188	42330	1589	44778	363
23070	144	49519	113	34628	4017	77581	255
29505	205	29929	92	31270	501	53801	458
31884	426	38934	235	55188	4113	52086	203
35227	363	200207	374	37342	2466	57804	1655
35533	199	34106	134	27561	1957	46948	325
26760	311	33676	86	28848	3380	43966	2503
53418	349	29742	290	58378	4295	43445	406
30760	193	50345	172	25846	2310	51311	455
36356	331	31150	153	38289	1224	68288	671
39901	287	38792	145	31900	1926	45082	377
37038	295	29629	169	33184	2196	60049	275
40853	185	51228	119	33562	1818	35684	334
43100	203	27843	213	36411	1244	45487	402
34817	287	32788	162	29941	6009	71904	231
35684	295	28463	114	42508	2804	70518	566
23828	671	45179	245	59852	4310	53172	192
37976	204	26681	73	53166	3124	55044	500
25285	337	40183	114	36329	2134	50979	381
59054	546	33704	48	32122	725	44994	319
32076	121	31128	220	47799	3387	46478	990
32017	221	61305	136	38734	1142	28665	1374
36727	322	35879	172	30267	2109	36978	229
38665	302	50124	387	31881	1522	49786	377
40504	405	36032	135	46915	2606	29254	167
50764	377	34550	112	40229	3583	38493	219
35513	674	82027	267	29583	1037	65879	404
33468	253	34085	127	31040	3590	70145	604
38169	243	55725	358	23682	3461	38527	246
30791	217	50038	135	86446	1455	36602	421
32223	183	45281	145	34996	918	49950	366
96482	745	28960	111	376026	0	37885	497
72904	360	37198	197	36786	1899	92256	365
63714	504	49231	105	32310	2074	42358	418
31291	312	37909	88	61029	583	45758	406
47680	296	57568	178	39848	2859	43447	308
25695	559	35087	223	32743	2922	95380	624
28829	210	31985	138	28618	3474	43971	1493
38693	297	40917	153	36774	2459	53181	391
33196	342	38781	172	32743	3203	52753	514
83471	417	29039	411	35418	1964	45793	418
34495	680	42989	170	35499	1966	91690	324
40282	242	29740	112	34471	1973	36308	196
45888	405	73161	215	33097	4542	26297	684
35138	191	38541	163	29279	578	82817	468
36994	208	45835	265	68941	64	44320	241
39377	314	81715	230	38433	2596	49715	284
35632	572	37593	151	27428	3038	70471	548
47571	630	69412	241	39125	1012	32765	390
42466	412	56566	580	38865	1465	59991	493
52596	313	28648	102	25909	588	54702	959
30217	378	46032	297	29666	3200	39810	466
61038	257	30355	84	34353	3263	61704	311
40359	228	34057	87	49649	1918	43622	451
27804	218	68619	199	31196	766	52043	332
31829	250	39938	208	45886	1469	27451	211
36326	176	31541	177	32935	1442	43295	773
28550	191	37937	398	43879	2429	97034	779
27521	268	43509	135	35535	3199	45875	1239
32498	502	33427	192	42821	4123	36683	637
137251	1039	30566	213	45294	2156	33420	185
40242	529	42679	93	40556	4805	45736	441
56866	327	29133	109	29826	1594	43549	828
47372	233	28931	132	29511	655	46115	433
31651	249	48786	118	36066	726	38061	1260
43494	394	45198	231	39531	6843	48784	667
45131	204	59313	146	36380	2156	56486	625
29293	255	41266	218	38787	3615	36979	570
107348	602	33614	289	54841	2189	39592	286
36326	341	80944	304	32695	1604	84427	434
28031	308	56595	173	34233	1783	55954	226
40660	290	27937	83	27475	1238	53269	1871
32964	252	38006	99	37548	3085	41751	766
35011	268	44909	163	35195	1100	119108	0
37419	195	92015	366	28433	377	49420	269
45271	226	29019	141	33438	1067	67201	229
39012	289	54132	423	32937	2057	59223	380
27715	256	35450	122	35295	1579	30993	1591
29529	234	34511	241	49536	1290	73075	343
30938	254	27979	156	35099	1457	58207	274
29984	231	43921	199	33977	4280	68380	320
25400	338	44830	129	27279	2825	28898	149
29191	162	84736	168	32421	1032	72586	548
35881	346	31064	101	48040	3831	51567	150
40229	382	34458	141	32718	2448	48214	1770
60924	242	25395	252	32312	2646	57899	331
69507	330	35714	145	34871	692	54285	975
41394	200	41123	283	31179	3918	76025	399
39317	155	32896	64	45986	1656	36491	397
43250	559	34052	143	37613	1706	43977	1355
39928	238	30273	130	39468	1986	50032	473
58786	308	31258	107	29500	1051	58365	522
50790	331	42339	374	33216	512	34363	335
72274	1168	30942	105	47018	887	66080	296
31234	194	110317	127	35088	2723	57879	2359
26075	237	39608	203	48747	2932	51783	379
29522	186	43001	217	35840	1227	64177	232
29353	231	48423	228	46302	4933	100860	574
40289	179	31649	150	28784	3094	30065	141
37590	385	32833	153	36499	1614	49262	208
32353	117	28326	116	34171	2661	68306	854
31939	137	75683	82	45425	1937	33435	234
49688	431	43431	154	48971	4127	34807	242
33188	338	38503	134	23575	1225	31253	196
29140	316	28375	232	38008	2635	60921	606
32477	425	31522	142	29717	1262	41631	499
35140	177	60957	193	28246	1398	50483	828
29945	167	32780	198	32124	2271	87819	496
32782	317	33127	131	33895	2148	74879	294
32665	188	38959	122	38528	2006	55654	751
30810	275	27753	120	29247	1250	77038	364
38771	375	30542	191	32235	1856	52338	279
35042	101	34210	187	30214	1799	58704	458
37308	433	31284	104	68785	2307	50390	314
47870	217	28530	129	34857	1524	59504	457
49238	423	33882	170	36942	1300	58670	268
34169	335	29489	130	30218	2388	29093	888
32801	193	27654	98	59574	2529	79197	323
34913	203	27456	119	37167	1450	48109	518
36540	387	73483	164	39365	1062	42116	323
50403	442	33824	137	53786	2172	43122	106
30884	343	33766	156	32897	3775	49167	182
38392	201	95354	1048	33458	5387	52489	399
37266	239	43211	166	38822	3304	56165	664
35508	248	27933	52	29491	98	69490	541
29419	225	39113	158	35679	4722	45676	304
37788	811	40707	107	40781	1234	43650	379
41510	186	34827	155	28366	1770	50030	353
44308	374	28685	190	23045	1052	57094	2948
34085	375	47567	167	34904	2739	75207	534
58787	441	28949	128	36064	2520	92065	649
66655	313	36643	248	38396	1194	73136	311
38810	270	61709	176	43015	1896	34336	261
69475	321	49803	136	44042	1371	81804	619
31894	913	72196	150	29883	3492	57582	281
51505	381	24216	107	49154	3691	57575	542
30348	171	30399	93	30117	5611	66178	332
39097	619	26625	97	68650	2038	44518	522
39356	275	102799	303	64131	1286	54378	422
51064	255	25382	113	32243	1581	51804	505
37769	269	43887	102	38728	1643	56544	483
45726	412	31717	113	43217	489	93926	590
34824	698	125454	328	28959	742	64737	257
36903	461	47799	142	39951	1375	63441	202
51773	152	34334	91	34176	1497	51152	319
62769	420	57509	292	31037	1121	26914	587
37174	275	33441	229	34179	257	38070	1311
41592	199	37859	121	40480	1464	29159	149
32865	338	35113	168	27175	3109	37451	475
32161	287	39434	135	23555	1220	60069	547
28376	200	28984	135	41264	3140	59212	560
40528	149	42036	186	76416	-1	28187	225
37969	326	26611	239	29425	5913	62039	739
35930	360	32630	195	31915	3294	68499	348
43987	330	31725	169	33277	990	63973	1498
25110	263	36056	103	44793	1619	40427	1441
42951	257	25946	122	38331	753	73937	335
31506	511	198786	715	36449	3260	88749	355
33813	398	36735	125	32275	3549	44814	630
29736	342	45174	133	50554	3877	36230	376
34859	174	35199	217	38271	4009	38854	806
30518	306	68929	192	39868	1391	66915	320
30338	166	27951	273	30887	2682	78392	664
39819	325	28060	126	30196	1360	33409	636
40200	302	35992	245	23734	894	40017	191
45044	243	28502	99	26879	2457	77482	499
34008	363	38088	152	33160	1870	52957	253
41091	582	34077	151	30159	1571	52467	452
43409	198	35905	110	27420	1489	53924	824
24151	200	32796	145	34271	1895	73425	616
25463	268	86937	170	33026	2898	53430	320
32082	206	43563	263	25733	2333	54603	393
34081	270	45242	182	33714	4081	36910	304
39580	451	29126	261	66968	7035	44652	503
30715	245	32004	116	32821	1329	85565	771
46346	353	34016	118	30024	1544	50107	406
29029	144	31498	199	37107	2249	48997	838
51064	395	25552	86	33999	2387	53210	556
27681	160	28427	154	32291	1773	51919	428
48045	503	29418	155	53850	3503	54014	677
32315	239	35104	113	37964	966	49926	362
31477	505	64015	241	33392	2326	52162	340
22051	241	39427	198	29356	1860	43261	570
32351	177	36974	130	31508	945	52391	310
45848	277	34628	161	33343	3762	46115	423
30723	168	34232	153	30568	2986	78139	570
43738	419	44699	103	32092	708	56312	631
34975	419	38999	169	41796	2620	59513	291
35004	97	28041	130	31411	2143	42741	383
32258	372	35318	154	48348	2004	79804	459
53371	363	29488	99	62593	4528	47666	187
31083	278	33443	186	29488	4916	39440	376
28319	160	33924	329	39166	1997	36059	802
32655	342	35881	447	40602	991	55385	780
27801	288	200937	437	48622	2612	57573	315
57989	249	55471	101	34419	1997	37434	266
29175	138	58698	173	35301	2804	70750	810
57709	356	31203	231	42192	4278	51908	229
31560	209	32912	206	116106	0	40812	18
33904	192	38914	107	41254	1694	37475	1609
42127	199	37132	108	41085	2087	52679	6
39551	329	30942	89	51079	3583	45043	482
83742	457	30822	136	32216	1956	52126	2801
45833	401	30316	112	44719	1377	58361	597
30825	402	49691	237	34565	3541	55468	374
30355	174	35449	195	38366	2293	54194	245
52299	420	31593	226	33228	954	29269	487
42081	416	226698	490	34479	5140	50478	213
34324	297	86506	221	55690	9621	39479	488
30896	188	67721	93	32286	2072	78259	2197
27833	256	40990	198	27129	2484	72419	1948
59122	308	25397	147	43497	2107	55253	166
30233	177	39132	201	34921	2438	60880	522
34279	225	30786	170	35566	873	77247	610
66412	357	36534	246	36116	3269	50200	303
32660	437	37330	350	31323	1124	49830	550
44807	212	67388	75	33319	1866	47903	249
30681	351	29218	180	38033	1206	60135	719
49321	261	26895	171	30587	1376	50335	544
33778	411	34062	154	34570	2296	38725	351
35315	260	33878	70	34076	3507	59475	777
36968	203	39221	168	40177	2765	44987	302
31182	213	50658	77	35297	1195	62439	148
39396	297	29047	155	43673	1903	31021	202
40352	643	33103	175	40514	3050	36207	240
33610	459	96297	349	31495	896	45859	283
29401	392	26997	85	35439	2304	71436	2489
32809	216	35437	154	42001	1405	47051	1074
31329	408	41405	218	37675	3203	77152	478
37757	145	45351	88	40364	1673	62267	631
69118	415	100401	281	30241	2655	59658	645
36935	300	50560	267	32384	1860	48708	325
29271	170	48880	210	24017	1897	45776	357
45798	182	59312	274	48348	757	60104	991
26079	143	28687	119	34447	3584	33946	326
37953	312	61327	263	42478	2142	45485	610
28350	196	39116	182	32684	5586	48340	170
24835	252	28951	226	32091	4102	51668	715
36183	315	56065	141	36826	2288	60869	521
27572	211	37317	332	38063	1500	50438	294
52570	328	43341	185	27207	1986	67454	210
62585	377	29789	230	23472	914	52124	510
39511	278	96884	301	36704	2140	49709	258
43681	377	32500	230	28272	619	51857	180
37152	340	34909	132	41510	2521	44348	183
50073	471	27926	37	26717	1137	48537	501
35816	500	77248	147	33321	3375	51512	1584
26963	192	34532	120	40177	1406	74970	244
50932	408	41947	233	26591	3081	70974	433
46528	300	37318	217	35438	530	49401	395
31207	267	36152	219	26462	1150	39818	584
111053	693	33547	128	31887	1318	49331	229
47231	474	31758	204	33152	1717	44857	242
41363	231	48709	317	36659	1964	70679	927
29539	180	32795	177	32052	1115	44399	183
69565	434	47928	170	36154	2198	44059	390
29768	219	32365	180	36365	2104	35394	1190
33231	238	35889	111	31310	924	45176	344
31606	129	34419	187	33998	1077	59108	524
37844	170	35517	89	41532	1705	49666	344
39012	277	26796	90	38397	2258	68334	484
57139	378	34731	313	35699	1816	36233	148
53115	446	43997	233	44783	886	35646	623
33662	272	56884	155	34999	1030	67479	450
32938	245	57204	111	30512	2511	36010	145
31747	386	28575	493	45703	1986	62122	242
32234	92	28521	116	24538	1588	50947	285
32541	486	26580	131	31449	1440	30919	353
40328	403	66447	664	29117	2480	63435	293
48883	417	133983	306	36101	1823	77169	564
26089	183	47969	185	56160	3048	81335	1617
73876	392	33767	137	29790	115	41497	950
103690	604	32461	207	31115	1472	31707	194
33020	280	34393	145	28904	4117	51558	689
35775	308	96143	153	30469	1174	59073	1919
27071	131	59482	175	29827	4507	33877	1131
45870	479	28045	281	49296	2590	51612	1977
50606	462	30644	148	36968	2223	76722	277
34412	212	53568	230	30302	959	83751	389
40698	316	44629	131	33251	960	26441	242
39289	224	39007	322	28802	1524	52827	1237
55693	191	74696	166	31105	1148	56582	269
34572	488	28766	137	30213	1889	54055	285
77044	504	52817	209	44100	6288	58541	1129
38755	84	67579	231	53199	3458	53357	319
31572	242	35672	182	27649	1574	38622	161
34540	204	29255	91	29152	1341	53403	385
33180	195	31734	116	30694	1455	64450	245
32336	337	37602	131	33570	933	69595	364
51099	540	37148	131	46216	2374	93589	2467
34490	245	70777	224	35809	785	65925	459
31174	539	40170	121	45408	3255	50131	373
40529	298	33013	129	52578	2130	53000	438
32953	259	25284	157	37894	2693	45048	297
31868	598	46281	182	30637	1218	44231	369
40091	91	28033	121	30205	2169	34942	215
37692	185	34624	8	34997	2643	48274	148
32803	142	31861	146	44337	3422	48980	522
40492	275	39350	185	39185	5314	41779	292
41652	177	28821	139	44053	2757	63406	497
41619	363	35235	132	30288	2523	46863	2301
35410	487	50608	244	39044	2214	39887	461
33253	488	39737	151	34213	1856	54123	433
31771	264	40229	403	23663	679	33545	304
44954	196	57676	242	26318	1489	52326	207
30411	201	46225	129	47033	2647	44980	223
75016	580	26601	103	35553	3086	56216	369
40571	174	37432	89	52631	1800	28827	509
28197	273	29097	174	24127	2031	49152	340
50307	364	42790	316	26741	2878	41493	375
34463	661	42683	233	41161	704	61078	685
35965	229	34336	152	37451	1856	48710	566
31674	60	30283	59	46397	1195	37737	396
38585	157	25774	62	35853	877	50046	424
34641	167	59894	259	29447	3575	54038	455
35760	143	24660	155	38047	929	64209	638
77592	454	33724	261	51258	3069	46221	393
33619	194	34669	92	36125	1531	39405	445
31485	255	27789	85	35142	2572	58173	271
26693	318	34841	180	26702	3741	71250	822
77644	194	35010	141	45594	2750	73009	539
29916	477	24326	57	29987	1070	52488	328
31301	673	42825	48	29432	2091	52643	2388
26393	214	29629	367	26591	1094	40492	211
34690	232	35628	158	36487	3221	50327	277
43741	331	79294	139	41192	4800	75442	955
31616	302	105613	270	32410	721	48476	442
44756	324	62938	249	43029	3747	53533	278
60484	304	32698	135	32279	1598	53818	827
39377	301	34357	236	34516	3319	41601	218
91960	539	113282	269	32902	1768	41763	361
37885	213	33060	128	27512	2218	67963	406
35873	228	28213	130	40926	3728	47016	331
36380	281	29020	76	35189	820	35876	347
39157	265	145025	283	32047	4790	44126	300
29366	322	31567	44	29717	3060	37957	808
54777	251	29519	77	40115	1021	39094	322
34489	170	33050	106	55457	1956	52779	479
28229	118	30419	130	38300	2596	55313	208
95124	860	26262	122	41114	3446	50239	1107
33874	325	41727	232	37454	1690	50498	115
39647	674	46457	110	34226	665	60071	440
42861	495	31400	137	41896	4255	47119	259
34624	240	36760	134	49294	2026	69478	647
28553	153	25417	222	24562	2240	38988	561
34147	457	31589	167	27854	1493	56928	2045
30235	160	39150	265	36005	2010	41432	328
26105	161	42020	93	31452	2149	52695	651
37887	740	39649	144	38092	2156	54137	338
33204	306	33134	120	30846	1606	31602	528
66819	455	49020	267	27679	1304	47971	630
35690	217	104910	177	45202	3391	34585	242
34195	232	41917	152	30273	989	50852	544
30441	323	36364	202	29955	2849	34070	998
37656	199	28314	93	39729	4451	62745	2574
36506	173	87468	108	37517	3554	34356	198
34457	69	42507	168	34144	1252	69367	693
34788	224	35039	169	32604	2824	36148	200
38092	496	29851	145	42765	1477	54665	760
38851	199	34583	239	33776	1993	47953	677
32262	397	29744	145	122054	34	40251	368
35537	207	24268	81	49356	3192	35211	1772
38028	375	44908	46	42230	1364	52329	654
46013	279	33789	126	34069	1259	55638	841
39784	238	38623	220	34900	1920	57838	571
27256	180	32743	171	29465	986	53329	250
31515	164	42443	222	28487	1033	46013	457
49389	515	104020	411	40322	1376	47194	198
29429	190	38678	167	40392	3318	54551	671
36524	291	39200	123	36464	920	69101	694
54372	419	37558	131	42059	894	93213	549
28557	318	36159	161	31940	1163	51885	377
48647	697	38651	176	37549	3646	44180	364
32917	429	51277	106	26945	751	36588	446
39562	263	41276	240	34046	985	50004	302
49858	274	27030	206	35570	2867	54031	531
78501	452	43413	121	25792	725	80804	429
40542	218	39661	160	29741	3339	32888	304
39075	262	39447	436	49710	1861	38139	331
29104	205	29787	106	49952	1578	33515	196
28107	530	36405	157	32697	2857	51715	542
31409	551	38032	138	30433	2036	38957	336
33411	243	50038	106	47282	2141	52085	274
29003	311	31823	145	47397	3515	36767	646
60276	320	31867	237	35633	3757	43807	280
64740	636	33923	309	43419	2013	60983	299
38868	493	27422	249	28318	3015	45529	464
42369	246	27828	156	32346	1480	42840	317
35745	251	42758	129	43787	3596	63506	368
37380	135	31630	174	30171	2825	52537	1560
65240	406	47601	185	33469	3409	53156	452
32145	433	30799	125	35526	1376	49153	1305
35750	170	29371	149	39644	2436	52815	396
30160	275	35796	178	30065	2043	51994	842
41636	388	79433	281	36084	3782	37702	269
129794	754	26734	92	33143	1196	47268	2189
31077	312	33819	110	44399	2035	41792	444
28006	217	27485	109	31107	1136	53045	383
35317	173	49949	135	32946	1808	54868	235
34031	244	36558	184	32332	1995	42794	131
30651	340	34251	134	29669	2489	45354	418
43675	304	37614	182	41057	2338	56533	2971
28962	149	44091	217	51297	3250	71474	449
32237	292	48119	147	34631	2000	52193	587
31085	416	33134	298	28108	1743	38700	335
44309	182	59738	358	35879	1777	41127	316
31226	226	37977	162	34873	2250	95682	688
35654	331	36071	167	31268	1665	44765	508
41224	387	76077	161	33210	1451	41764	544
28344	256	31158	103	34384	1120	50404	1938
36497	246	37366	146	34852	1981	52032	303
31616	107	38194	203	29924	803	36304	343
35908	190	34906	129	29928	457	45909	1290
35963	494	29632	213	32863	2891	59384	514
30442	233	28038	87	37599	1525	58311	1748
39004	242	32982	232	38219	2615	60953	590
28726	134	32867	203	70766	3115	31372	273
53774	260	67800	165	27092	1419	76755	456
27335	313	35201	210	36558	3523	42303	198
29776	266	35190	231	25876	2594	66058	810
37267	316	33509	220	49251	2174	74427	314
43818	457	29781	162	36157	1881	52799	841
30393	113	60091	230	34142	2691	32526	1568
32336	349	36046	179	23068	1077	48259	243
35620	419	36185	127	31831	1695	56195	297
36283	181	27862	134	47266	2057	53758	399
37026	250	36826	137	35523	3607	56233	306
30023	288	52215	214	27685	648	56567	545
28560	361	38547	186	29486	4051	62512	270
40429	265	31000	67	38420	1979	43924	307
28688	269	27666	209	36601	2245	68472	711
32852	262	34266	176	42258	3287	40156	307
38209	569	38898	277	40081	3610	99075	449
32430	445	24829	114	47011	817	44023	258
30264	349	39265	235	42034	744	51293	358
21486	211	45531	240	43456	2679	39911	416
41171	487	41177	202	33704	1422	60488	470
28801	270	30265	123	49581	2735	46823	2346
43743	378	35251	112	29437	4557	43809	1099
38005	411	42287	243	55359	941	37614	1224
35825	386	32656	129	38824	23	43000	996
33655	331	40093	143	32601	1577	45494	294
38281	416	42819	233	50193	1785	47568	490
41020	315	29931	55	43365	1154	43421	1455
30573	300	28847	249	35718	1282	95307	361
35463	362	41191	227	29255	1547	43959	413
37105	446	56495	187	24709	2096	47394	1582
38424	330	36169	285	29430	2899	47399	380
34727	239	39474	104	31888	2394	53056	88
43716	380	31872	153	36431	2219	39436	392
39569	410	37568	114	44560	2582	58947	1005
69484	1021	50598	110	31737	1145	40070	569
75176	202	31080	88	39274	1465	39128	232
30718	290	45627	110	48022	2080	58394	428
58127	403	29481	129	42041	1928	42298	1055
34349	365	29090	120	31942	4722	45492	597
27967	304	31074	9	30509	2148	45847	1219
39784	391	36163	133	47364	1371	68412	1928
38313	383	29738	152	53084	1490	56063	739
34681	219	74469	302	32444	1669	60211	675
47233	312	56083	152	34692	1286	54545	305
29103	223	25741	145	37311	2747	49341	1540
28233	431	72038	184	31773	792	126575	2994
33786	336	32375	196	45805	965	72816	338
31838	197	29771	47	30733	822	47144	334
76806	405	37199	129	35360	1149	72599	171
62984	275	40386	161	34092	2401	65934	326
47028	315	26485	78	54864	1342	71031	1889
34116	162	36231	198	36996	1086	41688	651
37712	260	58370	178	43778	1742	49008	190
32450	258	31743	184	33545	3170	44858	334
36523	234	33114	145	34672	3052	44898	211
26171	210	38466	193	30501	2255	53301	932
26118	164	37776	141	38508	1743	62080	1866
34867	190	29019	82	37683	2014	89021	478
28158	218	94806	207	38104	4416	66867	1243
34926	333	25268	109	37026	953	54062	311
31004	232	27674	266	39032	1872	34308	409
42481	378	66247	251	53706	2155	33345	195
31533	100	35211	112	34513	1921	50005	166
28098	563	29744	85	35495	15602	53684	415
30189	178	48610	195	30744	270	33994	884
24746	108	30908	261	63442	2476	61924	399
34479	386	37948	186	31658	2369	49999	200
101747	493	50486	160	29453	1213	86242	2065
58312	298	30117	173	47362	2231	44193	348
39331	295	36159	191	31977	3975	46421	775
71903	281	27436	88	25937	2180	38326	646
28549	314	31430	191	40727	2675	52878	412
64785	336	31132	54	36043	1531	38049	209
31242	242	25986	76	29598	1107	78208	839
60282	296	27540	100	33959	5006	35247	338
32669	209	26182	193	37522	1532	55979	777
29964	382	48470	173	35669	2115	45413	557
30323	215	33440	147	35636	2369	33936	315
28580	189	67874	147	35229	1457	39086	581
35346	170	31696	168	51935	4295	76179	312
30037	138	42536	195	38026	1323	48574	242
30152	334	41291	142	43520	1539	57201	1912
36978	237	33855	202	29610	1848	43127	1447
37620	300	33623	129	221558	-1	59160	275
35416	318	42424	163	32799	1654	43802	929
38033	604	33641	175	27646	718	54915	1206
28361	155	48952	248	48038	1320	43923	259
28286	201	49435	250	35153	2123	87585	538
48403	359	61933	153	37714	3401	41329	329
42832	391	33679	252	28624	1578	60834	471
26994	250	29249	103	46198	3069	71283	391
30300	371	25645	108	28136	1689	38542	296
32616	195	34207	137	32906	3595	54497	1925
43326	252	38001	281	34192	1580	41950	279
27227	377	36599	254	48591	984	60736	446
40254	161	35649	140	50993	2722	55932	277
37000	352	39583	213	38055	2710	54072	568
90485	302	35427	125	28817	1867	45181	712
54382	289	30466	170	67191	792	50723	359
28957	243	28373	155	42930	1713	57527	339
33324	246	26368	115	28470	1420	46638	419
47285	392	39517	137	45987	3068	44780	371
32082	384	34153	95	52125	2124	54044	248
51968	341	76847	307	46720	3865	71082	586
34460	305	39794	169	34917	520	57803	250
49866	292	30695	103	26598	2549	97869	1049
29365	327	28375	170	36083	2229	35848	487
28780	184	38973	118	30390	832	32992	282
39092	172	27435	131	38238	1124	48860	202
37946	289	108325	324	37594	3153	49879	1875
24396	131	25699	132	35051	2048	47669	216
31442	159	30420	108	31074	1176	49121	733
34198	394	32382	240	60881	4157	60644	2499
37714	318	34797	162	67749	4006	55255	381
49126	189	34229	101	26605	675	32242	306
35893	267	33339	209	28825	5155	35215	191
26549	141	76018	554	31186	962	50390	1016
33191	609	36099	189	34853	1443	31022	331
40156	285	65672	155	27216	2270	39884	330
30545	282	38535	81	30623	1641	47618	613
28698	176	25058	135	29892	2947	47757	292
30711	284	30022	275	34998	2042	37885	293
30211	467	40279	345	39872	3188	49517	399
36550	203	34793	66	50920	1355	46979	626
36482	373	31497	79	28988	2507	40072	535
29514	429	27317	138	31235	3448	42884	552
34240	289	47872	44	37085	3531	44430	209
28484	266	31383	217	45445	3062	76433	347
59599	430	31773	112	34337	1826	38006	227
30368	227	35723	132	38566	1345	64872	539
25261	138	33048	93	34458	1207	69803	204
65658	304	28850	119	32067	1139	52439	243
30962	175	77579	229	33467	2676	50875	300
33994	194	33518	108	47433	1728	29645	447
46934	503	35024	246	28252	724	74250	1740
39456	640	29702	166	34072	1467	38973	325
38924	218	59436	267	45553	1844	52056	1558
29470	173	27985	173	35209	1200	59416	317
36123	312	23585	178	54849	2811	39036	4
37404	483	41790	111	31746	2069	46961	270
41749	478	36684	185	62634	3722	35009	203
41919	650	85462	177	41575	3473	35352	144
49287	439	61495	252	44563	4680	39301	559
28409	173	32017	164	38176	1406	85268	446
28838	373	37647	238	36234	1124	36490	142
53057	568	34238	88	24185	1041	44547	380
29656	311	39391	161	32093	2908	57281	554
113734	368	28788	268	48717	6502	47978	1362
31945	125	34841	205	26330	858	47548	175
40235	371	26687	195	35135	4734	37014	363
61203	485	32744	116	40697	2795	47234	382
31688	333	48119	161	37764	2293	43085	135
32796	296	140118	170	31684	1139	44788	664
30787	95	35534	214	36862	1976	35902	331
40663	304	70390	141	35431	2816	45168	615
35712	571	63256	162	41131	2445	91555	373
42983	198	31757	37	32122	2779	62682	477
25602	211	76294	236	33397	3282	66624	289
30315	292	32766	118	63526	289	42738	287
54689	268	36729	105	42935	1661	41062	280
28277	186	32236	179	32574	2871	44751	425
36475	127	147804	399	31772	1652	119287	467
41468	249	33874	165	68434	4622	40572	212
38195	313	59741	304	30214	2099	43071	1274
52234	333	30643	163	41589	1984	49624	531
37043	265	36017	366	34259	5201	47590	425
33712	251	42790	149	30867	1865	65431	376
49579	364	29353	230	36432	1485	58558	1113
27740	111	32357	138	47684	1526	51568	551
28965	255	29782	84	43463	2191	25959	223
144292	614	36695	109	35461	2472	47675	339
95020	656	37956	151	41705	3163	61113	350
36254	353	33349	145	38531	3017	47084	541
75653	413	27068	45	38460	1032	50495	992
37841	256	36279	181	30950	707	44398	1442
31947	499	35750	114	33533	1757	90417	711
29299	168	36103	276	32608	897	47087	326
37849	347	46001	158	31478	1946	54191	207
39064	486	36089	208	37359	1370	105664	233
34906	362	46463	136	44461	1583	43358	218
41499	362	63580	93	35232	709	71650	658
31526	336	44442	179	38032	1249	44138	202
33031	286	29916	86	35902	1236	32515	1076
95081	514	29725	148	33461	2155	43383	695
30252	193	44570	128	41828	2266	57639	598
42239	581	31587	84	74883	1732	47266	209
39921	257	53151	226	31777	1942	59967	1379
36123	290	107830	835	37084	1325	37193	475
31284	272	27804	153	28819	2495	35617	880
62475	410	47988	232	39607	2001	68166	791
42246	301	35050	93	37461	8106	54503	251
41738	301	71132	145	31908	1847	31017	514
31312	190	34381	250	32266	1768	46255	209
33015	328	28091	51	28798	2305	49796	228
49439	386	73801	135	86278	4145	51120	291
52278	247	54091	124	27533	1615	39238	204
24895	148	29095	41	31822	3827	39557	203
25762	392	38518	78	41273	2034	43183	353
28113	321	27293	163	32296	2905	48273	727
33788	179	31988	293	33922	3936	51978	199
26143	258	55872	216	37270	1487	49936	427
45869	277	34233	205	29592	2536	38188	251
43696	339	50198	108	31756	3370	51436	314
67141	398	27346	253	31224	3004	28009	113
55470	367	39594	82	30894	1803	49147	1906
36477	512	45410	106	42251	3407	59359	402
33209	405	27398	155	32536	1214	46574	694
37810	220	32503	138	34522	754	51419	856
31574	227	38648	317	34478	2829	61481	718
29174	69	38856	108	33074	673	44132	1827
28718	335	34697	178	37790	2079	51961	202
25779	191	34242	197	31607	953	47444	1268
40156	224	53008	114	48274	794	45008	557
26903	210	40997	80	32416	975	57729	341
45154	181	98366	238	42116	2911	56395	379
28261	211	28839	168	29926	1341	86788	1281
38360	589	78500	268	33379	1582	67269	385
30137	291	28830	141	30523	448	40769	568
28981	249	48799	175	39055	1479	66149	294
29529	100	92478	115	29276	1543	51743	318
44479	265	48184	194	31933	1615	44802	326
31589	186	86276	227	41032	1665	51166	210
27945	162	50289	220	42221	1238	45506	1435
31163	158	35312	181	32499	1962	41083	42
35830	163	30848	161	34158	1112	46600	264
35745	486	44107	196	46296	2851	44675	712
28732	143	35426	122	67693	3715	46923	283
38280	453	52302	338	20969	3027	46465	1370
45001	373	33703	154	27605	3086	55098	474
98309	619	26879	118	42968	2653	46048	2078
34715	235	59588	184	45700	1592	43160	838
34086	137	27927	84	32360	1103	33061	394
67506	452	103385	166	34903	2464	40962	1933
51688	500	33808	175	30058	1745	94332	490
32791	154	40645	204	31948	990	47016	374
34675	388	56344	244	50796	1847	55306	961
134313	593	33103	186	51644	4606	41773	114
36587	373	30148	158	38304	1193	61905	1010
27856	362	39092	117	63536	3945	40741	1961
39207	305	23465	146	44797	5110	31226	385
48549	197	47624	245	26102	2509	41979	357
51249	299	36978	201	48464	1522	46309	457
37973	182	53054	110	30455	1156	63001	1091
37973	279	42603	166	34171	1274	45247	171
54938	293	46748	224	40892	3176	56198	454
46916	237	40237	61	31220	2912	56812	278
31917	239	30146	126	58894	4738	61485	791
25872	117	55355	311	35307	1881	53116	346
35912	269	37811	197	30678	1471	41480	360
37688	235	48603	157	31400	2685	41516	239
32404	262	38445	122	33438	1312	56825	362
29864	307	27443	202	33561	2456	52321	216
75094	288	35024	168	28092	3498	44822	233
30391	131	38079	86	38227	1793	40956	2134
34315	191	28771	118	27481	1367	92234	548
36508	103	34080	154	32507	1985	43902	2247
42655	359	31093	125	35883	1230	59971	440
25982	164	30135	164	25031	1123	57705	363
34858	308	27449	284	34570	4826	36052	526
33150	387	28497	81	29309	1491	79631	740
33547	473	36368	126	44351	3189	76497	615
61879	254	31280	192	28917	578	55617	477
33777	225	37137	249	38519	2107	49493	243
30352	217	34494	171	40495	1616	38352	326
49395	390	57720	129	46807	231	54041	577
28841	332	30775	174	57361	2421	46668	618
32463	230	117135	379	30542	548	48533	1273
38929	289	34852	167	39769	2658	36232	196
55652	403	49873	214	28639	1631	54708	585
34681	256	33029	181	57577	6279	27140	196
29699	319	41197	176	41080	2959	32256	1347
37877	285	57426	149	32457	1159	69478	756
44958	552	41533	71	35543	4841	50839	1672
34977	351	28409	192	50356	1453	48040	125
36209	145	33494	137	25925	1528	54570	911
28652	177	24142	300	31736	1085	54835	417
34889	315	29691	189	37221	1438	44493	204
43683	294	39154	255	30254	564	60829	234
39551	354	55183	419	33890	2427	39259	426
40131	264	39864	188	32526	3260	42860	259
25147	122	61690	483	58075	1635	36241	1382
34891	196	28775	210	26021	1564	56342	269
44123	304	27887	302	28112	1609	46171	552
48219	172	35074	127	35727	1725	55740	789
57010	270	30045	220	57977	2269	66235	529
27903	175	50234	396	48859	2089	44854	205
43989	238	33407	153	29757	1111	47323	263
31237	366	30487	163	27765	1771	63995	438
40317	483	30124	153	34433	1050	61934	570
26590	145	31382	118	55620	2761	36886	187
32329	135	29236	184	25329	2642	47733	289
45108	182	39264	161	43677	4012	62856	334
36318	210	34620	116	30641	885	85429	372
26479	177	45941	187	40127	2054	38509	513
59223	572	29935	156	36931	2362	52433	470
40642	477	28517	112	50442	2847	36294	712
35616	524	31454	145	25841	564	57776	527
34397	290	30598	93	23357	694	34720	274
34298	188	33504	219	31486	3264	40262	244
29760	339	29852	170	30158	1919	52316	427
81589	519	26581	175	27016	2782	48494	1980
35738	221	31480	469	29524	2129	53121	264
24619	157	38723	303	30744	1447	45998	532
31885	224	25592	189	31353	2291	36881	779
34336	218	44520	119	25942	4923	35261	163
30466	371	70810	241	40199	1310	40336	259
82055	440	51677	163	38145	1361	45846	273
37500	248	39526	431	38288	2567	35447	340
31750	230	64446	238	28370	2874	46708	318
54078	213	25424	144	44682	1110	45802	305
30670	344	80391	253	30559	1818	52231	418
28971	635	35014	82	55231	3593	28249	198
46242	182	157368	286	31726	2221	33441	795
35649	536	40268	140	25911	1302	54302	687
68805	587	51262	231	59417	6283	83684	1288
55036	232	29949	125	26919	1083	59400	792
43374	270	42856	155	32185	2365	63802	420
39481	270	61803	254	35823	3736	58972	2577
37143	409	41489	89	27420	1229	37401	2277
30049	192	30290	99	57503	1603	61091	1693
32409	349	145622	329	38521	5394	42778	377
46977	173	31544	196	33546	2205	46017	2076
37935	355	36707	172	32237	784	43123	369
34118	280	36716	119	55430	2704	43664	494
160062	1497	35607	202	32938	1933	46660	557
73786	1095	27191	79	34728	1708	35149	439
27302	351	53443	156	35506	1426	42738	937
45257	283	49572	133	36392	4068	43557	922
31900	273	34681	112	31020	2395	41109	325
31943	231	56143	138	30345	1347	61974	740
38235	388	42177	121	30015	245	46711	386
34170	210	134202	515	47212	3143	62061	789
32212	170	32867	203	43079	6193	33585	470
90912	485	34787	338	35873	1431	43500	679
38966	622	31388	218	37688	2003	88577	695
36374	376	40407	189	56793	2001	43881	451
31480	309	40671	156	33199	2593	36657	288
33984	180	35980	171	28757	1658	51147	612
32760	236	41216	70	31001	1316	42104	220
56284	370	32106	111	732332	81055	39248	693
36454	207	43708	90	44147	3242	49546	269
25926	214	29267	137	43341	3582	113901	268
31572	378	30347	155	61719	893	49520	1183
38860	99	43542	137	31675	2308	38899	239
37285	348	29416	143	34510	2936	50970	320
23918	308	27439	226	33754	2107	54699	412
26822	244	26629	106	31972	487	44581	239
42157	204	66281	164	49591	2885	36906	1439
30010	303	47683	109	32848	859	50108	601
30413	142	74948	260	29907	1337	39822	374
29097	181	37210	313	27637	505	53018	263
26812	267	65156	182	32106	1264	61387	927
29314	264	28767	198	53517	2861	42723	218
40877	258	30503	154	35028	1569	58844	636
67920	556	42171	177	34078	1658	50459	326
31492	226	36997	146	45424	1001	50870	492
29898	122	35879	182	30482	1195	39671	1578
55200	318	28806	128	25148	1109	80096	373
47693	732	36487	158	31579	3259	37078	192
35612	310	39695	22	30687	1822	53529	364
37586	78	36369	162	61471	3967	47102	389
27121	286	54054	144	34080	2061	51624	436
43290	291	79693	424	32623	2097	46467	739
42302	463	29175	242	34923	2148	59219	384
35554	245	34346	167	30098	1140	61453	280
32660	179	26787	121	41819	1875	36085	375
32593	215	41424	235	27716	943	46725	1660
29559	208	35186	207	33474	1766	75387	547
75114	593	46257	780	32593	1982	49794	245
69804	587	26643	142	35742	916	53858	351
55232	364	38926	51	34776	1150	76007	178
30403	165	49174	130	28206	2313	96303	526
30719	234	32136	133	28374	586	49262	380
36731	311	28117	183	45585	4793	47712	225
60994	236	77551	215	39458	3224	39289	266
28184	180	28150	224	32603	1086	52223	1753
27851	218	43362	233	36952	2385	49639	224
30860	280	37023	114	29901	705	53546	396
32606	165	36972	130	40681	2458	52099	140
33033	281	42775	204	32386	1591	64689	741
30002	178	26563	108	29614	1636	52457	1425
24432	159	25975	130	40612	2184	70234	276
26254	265	49339	277	30772	1712	82548	337
40795	366	32721	64	28918	2354	73067	745
39112	340	34754	149	27138	1958	36102	301
37810	298	51420	11	35634	1354	29709	174
26193	134	31282	112	50532	2067	82990	305
32322	367	48827	208	38299	6673	35441	571
33401	298	47864	171	39301	1758	44290	210
47566	367	37548	408	30381	1436	41762	2065
38986	598	148766	226	29637	2889	39187	371
28160	275	30823	243	35509	4215	63470	234
33135	260	40634	126	108299	5999	34342	540
39227	333	29532	111	29925	2588	94873	1334
36008	207	46352	80	31451	786	34174	678
47064	112	35148	112	36325	1475	54853	282
36684	491	110265	288	26630	1932	427453	24
30598	151	35380	180	37023	2300	43089	272
39979	175	24262	85	29591	2989	54366	285
57342	554	31858	168	33439	3523	55722	351
34980	297	95879	365	54113	2092	60491	399
35695	278	38366	79	33019	2209	44536	606
45275	277	36374	194	32794	762	67590	744
43785	284	36293	187	38702	1580	53343	619
31603	209	70350	160	29195	2251	64703	1011
30938	242	29347	198	36134	483	46070	2013
27070	316	43571	79	41017	1332	75977	252
62674	462	36375	216	29386	1116	58297	213
53514	325	27317	113	35043	988	52553	262
29883	184	29409	155	48704	1620	52581	269
46298	317	27613	177	41217	2974	27668	1039
29681	99	33501	181	36182	2598	54427	723
36111	197	39898	209	32939	750	41424	463
34815	255	65173	148	41401	2214	39145	1412
38413	386	38112	95	69995	2193	39486	676
35393	379	66514	178	51606	3701	58540	324
35839	302	277067	920	34590	2211	90807	481
29267	339	29681	83	33328	5590	53046	272
76721	304	29398	183	38545	1498	66241	398
43557	300	25453	249	29931	3959	67439	388
107738	261	28940	144	42998	2112	46814	544
30282	93	27760	109	33533	3712	57331	419
27627	109	37228	152	30745	3653	31876	1938
32856	164	27185	153	61062	3398	73946	1660
37395	443	41549	206	33861	2391	38003	291
33599	292	32425	202	31427	256	27855	606
20991	187	34093	125	29760	1107	51846	358
43555	383	30306	172	38370	409	45933	681
40602	339	39229	126	26133	1239	73396	437
45547	303	37610	156	41564	2416	65979	280
33543	292	40399	151	28109	1169	61299	566
36588	276	54447	122	40418	1724	42207	1067
59138	444	37973	216	32738	1934	67081	271
34844	276	36070	60	29921	1208	64904	504
40772	230	29706	174	35702	2230	42119	164
44624	211	36593	196	29967	2371	37181	2432
46288	240	41362	165	27984	627	53556	1118
25240	227	37147	208	37703	2035	43938	586
32913	313	30400	145	43202	1797	71397	388
40252	315	47688	146	32653	3435	86679	353
47005	480	27795	159	26841	2215	50299	283
30871	260	53430	169	45509	4196	39017	283
34254	219	65843	129	47000	3460	35047	282
31040	194	54952	203	42475	2829	61804	283
40993	81	32073	132	45243	1077	40787	529
37199	465	28736	118	44740	1656	38067	883
39995	86	26913	166	27205	838	28030	225
47013	436	30187	275	63982	2840	50473	293
29129	389	43379	202	39020	900	36053	1389
31980	146	50411	51	30290	1648	48775	620
30862	118	36365	173	34972	2014	48250	297
49562	547	38458	117	33844	1514	39259	1082
27804	170	45884	181	50230	1174	38458	1108
36512	282	129043	306	54425	2046	42670	274
29751	252	90051	188	24752	504	45960	268
39765	297	28650	105	30800	2445	38818	113
30744	137	51311	253	50572	793	53256	316
41836	237	36601	141	41445	3931	33776	332
25542	207	41017	191	33175	2096	44848	335
27239	379	25914	143	35219	2268	44801	276
40336	341	29758	176	54822	4508	49186	673
38062	177	40968	190	23316	529	57943	217
25495	317	27489	74	38222	2163	43655	2030
33079	286	33939	312	41666	3688	34694	269
36560	352	35705	183	29008	1398	48214	400
34840	309	35868	346	38575	3093	62718	1927
53833	462	66317	367	38897	967	46675	265
27218	250	39639	311	33342	1747	42758	355
50642	266	35316	214	34267	3073	51083	458
61042	304	26100	68	43319	2128	56269	330
32527	346	32665	172	34744	1360	743159	33990
25662	311	35709	330	43469	952	35771	1795
29566	234	38272	211	26550	1286	39497	947
73406	1400	36639	185	37198	2086	44913	455
32821	296	29305	166	62519	3349	80162	424
40968	230	73973	204	37327	2849	49869	268
28478	169	37801	239	34777	3887	64346	303
33111	402	34848	99	45435	3403	50648	247
33020	294	48964	137	34764	1448	47723	362
36887	143	47520	200	38175	1453	60550	336
35165	292	29364	111	43714	4205	43877	270
33915	343	49832	92	29375	2700	31505	372
42366	707	33508	374	37933	1372	51648	244
31588	226	66020	152	32424	1453	57827	343
27827	153	35060	139	44259	3414	51022	473
28949	293	31232	158	42098	1478	51087	2026
27865	151	40669	244	44792	107	110057	785
60960	431	28892	68	33083	649	65872	390
33383	226	42771	137	35193	2905	47196	367
29256	394	35520	170	40496	4063	47058	1150
57109	362	83809	266	35001	1647	49894	1190
37423	217	29697	75	56293	2107	54926	161
35554	327	41312	92	34885	1867	48486	107
31073	907	40297	107	39725	2151	38663	247
39195	211	32665	135	36884	1322	61887	1020
26037	209	48136	163	45443	2497	49295	224
28556	330	27340	242	28524	706	56070	2376
39124	302	53435	124	31266	1577	33242	101
35621	342	38817	87	45390	3295	56613	595
37676	211	138192	160	39134	1548	40429	1996
43562	450	52923	156	30804	1708	47611	1944
30998	190	38047	126	27179	2347	53125	202
62979	263	35971	93	37244	3502	68254	407
40719	484	46180	142	39131	4394	56555	323
36735	195	32783	334	42969	2235	47370	424
59666	359	36133	186	60053	4947	49961	294
31508	255	30470	202	33644	1932	58538	300
27006	152	32078	200	29213	632	34581	1246
33895	391	53678	322	30913	641	34305	184
40582	266	25540	187	41281	1215	39029	903
38743	436	31981	95	46011	1666	74846	478
30324	205	34970	256	35043	1370	32005	974
35025	283	41727	258	36197	5590	51004	1254
32206	268	39374	302	32209	2533	79024	397
35217	202	42683	293	36575	1860	86692	471
49951	291	28426	186	26906	1854	46016	263
35477	165	57871	317	63646	4187	39881	287
40639	281	34680	171	37351	2432	50290	1741
35886	652	33331	107	37722	1840	39928	186
30513	257	29720	203	34257	245	39732	289
28474	342	109294	179	37855	1507	48842	189
29582	203	37576	104	41723	3442	44621	424
29500	213	29691	239	30272	2054	62511	230
30622	254	34581	146	18146	1051	44270	1295
42884	588	30660	197	45024	2469	46742	1015
34732	159	42094	157	33535	1535	51808	411
45698	586	42788	203	29514	2961	46431	331
69729	311	27045	61	37572	1821	36620	391
29100	305	42983	104	43840	1616	41498	258
34998	134	33975	203	38422	1865	49457	403
29752	174	25073	452	30238	1315	46872	648
69324	468	40451	160	44017	2908	37821	1267
70400	453	37130	120	35537	2373	46865	287
35225	306	53292	206	31205	2630	31003	405
53681	266	40662	157	39063	3085	48174	220
32791	334	37760	136	33629	2566	77906	163
84560	776	37428	315	36934	839	88483	2039
31930	302	26822	141	28246	7263	64633	1173
38305	191	30542	88	53567	3590	44667	534
59853	238	40151	98	35716	1088	120617	755
47996	471	43171	198	33069	2160	53480	217
31748	222	86024	353	46419	3082	48499	372
29418	270	35429	143	22000	2381	35362	358
32904	556	39047	124	30886	2153	47929	392
37190	242	34977	99	31108	841	50765	1251
44148	291	142893	486	34059	810	40636	268
29765	207	41293	147	40534	3247	42856	265
47462	161	53478	191	34046	1490	43880	417
30464	391	44710	218	32645	1430	73395	462
27637	203	33788	132	34635	1482	33761	679
35321	222	58734	348	41408	1852	55889	176
29473	362	27110	306	32698	783	46804	199
24694	185	40156	90	31350	2558	36577	889
34917	386	33481	103	28644	1702	35406	638
75009	444	63558	115	24528	1054	41059	176
30823	117	31602	137	31742	705	62836	1166
36882	121	27812	182	30694	720	35658	209
39520	247	43406	225	27826	582	54064	825
36107	280	33014	213	31202	932	52462	476
71345	409	31176	193	48344	1997	44623	170
32904	260	31035	388	31271	1894	68884	481
51796	459	81477	213	32177	1549	56081	325
28863	278	34171	205	28457	1055	54927	453
29910	134	39175	150	44614	2231	93776	1744
42765	299	47340	183	30419	281	39284	241
43804	306	46367	345	53451	1638	67293	535
37468	229	26860	320	35415	2506	78655	173
28267	177	35703	146	41275	860	46645	382
28186	309	36870	209	33632	3344	42498	381
29122	260	26439	89	34486	2015	42644	371
40196	248	28868	174	32730	1353	42898	199
37451	364	32660	56	49715	3504	32370	1653
37562	322	27671	143	32776	2244	57229	317
26535	211	55333	262	61012	3466	52567	238
28237	334	42650	93	39113	2218	32824	240
34195	349	36409	48	53789	1693	36705	236
38914	358	42936	139	38325	1159	44979	636
44869	447	39312	109	34456	1841	48764	394
40292	668	54560	408	37296	1197	56391	659
31095	556	47820	154	31667	2674	31602	195
38949	321	110813	568	34871	1523	251439	-2
32287	82	28717	143	36606	1829	52083	396
37457	494	44337	219	23116	562	48255	251
30175	350	37336	242	33609	616	46917	251
31783	367	37956	177	31636	2427	55413	910
58382	228	31136	190	25801	939	48828	489
39206	637	29545	143	34728	4681	58233	251
32093	414	32314	305	35019	2575	40450	529
51357	430	29366	105	33134	4690	55820	2039
38567	169	37910	170	35135	2099	42747	1011
28829	343	43665	255	31527	2390	62332	311
24908	180	47310	141	34044	2445	34764	447
35222	86	33062	233	26457	992	55797	502
37703	367	35370	135	27598	4148	41936	319
40054	175	28261	219	40244	1989	56039	949
41782	224	29242	158	50175	1953	46211	292
32132	340	34412	63	29453	1018	48127	310
32316	251	98202	497	34544	1022	34340	559
39149	200	52995	273	36052	2190	56091	781
31209	269	49684	153	25791	967	64662	571
27452	101	33945	134	45688	1250	46593	305
28801	203	41345	102	29116	2086	46872	829
43657	455	34080	146	37060	3974	49446	248
30576	216	37247	191	27776	991	47071	413
36896	165	67026	362	33365	2570	67514	1583
42315	330	27729	72	39821	1565	48707	687
37928	159	43461	224	26553	2198	44414	1927
34504	190	47934	107	32497	2262	51514	180
35810	310	28634	227	55389	3606	42826	264
29231	250	45785	241	46909	3819	75799	3646
33272	145	152271	294	41207	3112	67872	639
38383	418	85033	76	53895	4045	38096	295
32799	558	28561	139	55679	5087	47211	662
34677	113	31743	101	32513	820	30219	103
46003	130	32209	182	35081	1848	41354	1543
38868	553	34119	115	28574	1669	47110	139
34244	231	25224	115	51649	3849	56283	148
35600	97	33539	142	30308	2070	28659	187
31929	246	38255	108	38957	3490	59341	417
38966	437	35278	112	29675	625	52427	339
36631	316	27863	168	30624	1478	44024	912
33187	310	41260	147	35599	5422	39941	288
30682	172	45875	267	30293	1787	34084	1059
56194	299	50100	193	35059	834	46354	505
199454	-1	45219	176	36925	820	27610	29
35179	219	27428	92	37331	1688	36734	265
33896	150	29701	97	30605	994	30737	930
105175	315	29103	90	30646	920	44941	186
57345	193	69317	166	33466	4643	46142	364
31076	666	33490	204	29691	1453	51318	611
29939	205	29032	191	47195	2246	52119	524
34505	245	30672	178	28408	1083	50140	260
62927	187	33434	219	31238	2609	43267	329
44787	325	50542	166	32115	3041	41442	1361
32062	177	32709	95	42414	2910	46701	432
32734	412	37841	134	31887	3225	56654	256
38794	478	48637	218	26615	2440	58985	269
39945	182	27061	70	43289	1989	55937	256
28547	194	28031	137	37113	1206	55171	223
27965	134	59717	516	35097	1890	114702	506
23481	296	90697	149	45189	1712	40898	302
29639	219	36417	72	29979	4141	49908	491
62604	316	33453	180	29945	1365	48505	1742
28457	204	32682	67	52376	1966	58294	506
34144	287	33264	126	35546	4291	57153	231
37739	267	41882	327	42411	2913	54831	390
42015	520	32144	203	36137	3448	49337	486
40548	262	35295	98	27431	2592	60168	393
74389	224	33291	64	37844	1556	36765	294
39754	124	31296	81	31247	2968	45385	406
24610	554	79376	145	30157	1089	54496	530
37892	93	31571	196	56328	5653	67155	634
34425	506	52463	187	38849	1507	54929	708
31438	241	30741	94	30214	3927	47696	569
28899	348	27591	158	44175	2325	35744	239
42351	450	48283	264	31187	3023	36501	677
41437	169	28108	135	29065	1923	43011	618
32750	104	25131	135	31279	1469	51861	444
28730	197	25956	131	50621	3192	47529	272
42376	286	31239	159	32142	1566	40242	136
30162	358	78415	413	32768	2307	57039	456
34373	250	37983	183	42135	1133	49000	1074
33361	183	34212	272	41262	1732	48146	265
43835	361	35662	88	34653	1063	51203	543
36333	345	29093	88	33612	967	35102	192
39164	280	109888	334	38959	3236	54041	232
42852	413	32412	104	31655	1796	86898	2623
30278	209	35995	216	40843	965	64761	2671
27838	248	70952	234	39973	5085	43448	233
33400	180	44746	177	36423	2118	57855	864
45190	342	58274	221	30135	686	49067	204
40107	279	37159	142	31010	855	47588	526
29138	215	25193	109	35431	1812	47372	364
44914	219	37396	192	62554	2972	43089	1487
30427	331	30951	225	37897	3301	36487	2782
41716	459	29768	194	35236	2216	45423	290
50578	178	37524	152	24875	1842	69626	292
56869	242	28153	108	35573	1496	41503	203
27010	380	39488	64	41850	3161	73977	392
36630	293	39892	225	29140	1150	36892	519
32287	178	45484	142	29802	1550	34088	349
69398	441	30266	128	39545	3339	55903	500
72781	318	33448	178	35545	2398	55879	346
34861	485	41013	134	54262	4107	38711	211
32007	148	26916	207	35007	3821	47632	222
38861	235	76883	178	35483	1557	47832	412
42336	162	27605	105	35644	443	57347	376
42588	223	31865	72	32690	3162	48738	428
111394	425	53385	412	55997	2976	54313	236
32887	676	34530	120	31907	1402	40352	415
28522	69	37674	252	41599	1400	38384	212
24326	171	44719	154	47727	3189	58108	338
53667	534	39313	150	30278	2700	56938	263
31976	222	44864	143	30607	1736	45640	410
26618	341	35835	167	30405	4347	44681	383
32642	349	31342	134	35343	5035	57280	525
29894	196	31466	256	35857	2446	52005	567
36779	282	30013	251	47646	2115	54976	1715
30844	236	84664	593	42554	6416	32452	239
32489	224	30304	133	29126	1216	55590	393
31502	202	38688	122	27503	1713	47741	208
35371	276	31235	30	40220	2904	57816	505
28427	266	34402	195	33456	2320	64774	620
33431	282	34650	254	25284	3654	51726	1047
34388	133	42258	108	31636	1473	61270	351
28481	245	34817	179	33923	2741	42000	343
42198	447	50633	131	42023	1893	41158	1048
30662	241	26941	191	43099	1192	54580	442
62034	515	30993	75	31937	957	43883	166
33706	189	34818	100	46484	3816	46150	360
53211	271	62053	281	47118	941	39863	228
27520	139	34241	224	32359	2684	50580	1339
31000	244	44808	87	36182	835	59312	399
51881	256	35571	429	29366	1333	35506	331
36563	355	36726	185	27375	1309	26007	161
35126	300	71318	238	39486	3406	75870	270
41083	271	38121	134	34850	1673	100259	458
41018	214	35175	142	30023	1842	57195	561
30978	268	69513	186	40636	2701	39066	326
30755	296	37729	173	54826	1898	46096	389
34525	296	31779	255	28631	999	37080	332
59641	138	37594	410	30856	2150	50364	379
30812	190	29338	115	26910	1036	47732	212
34913	248	55781	153	53413	2940	46299	586
31122	283	30696	282	47391	1445	79307	428
34926	22	34119	250	29738	826	58377	1291
34500	481	29834	200	33547	1383	46117	1518
30619	194	30324	109	32052	4317	52504	1327
36317	324	99991	211	28955	1313	57363	456
46256	388	63622	159	39945	550	30213	269
61865	408	28342	240	36140	3163	62161	592
43368	288	30837	360	39780	843	53086	208
34163	136	48431	192	40672	1828	43711	463
47061	222	69061	420	33907	565	63701	580
38289	282	48197	64	24086	1003	57073	286
27033	172	24302	91	40076	2743	55558	629
34997	278	54210	214	37072	3013	55044	303
44503	413	34781	102	26675	1341	44556	426
37528	249	38537	204	33051	1062	53150	250
28531	117	28428	113	38952	2099	68880	471
53161	183	42804	139	30026	1030	55321	632
33833	407	29539	82	27032	762	35010	433
36318	205	32943	151	40807	1626	55852	433
31836	208	119908	159	31481	4533	123898	1263
35909	577	30302	171	43674	3659	51549	246
30693	224	30137	157	36184	2772	40939	1230
49629	257	47512	131	30197	1417	68940	389
41525	200	56642	216	29601	5764	49195	2029
39683	237	39350	208	31271	1147	50010	536
29413	152	43344	86	39565	1216	53921	712
44859	235	33626	140	28665	629	31750	77
42527	321	45599	352	60500	1918	43944	333
41916	235	28735	172	43058	1243	53623	1800
34374	186	28637	131	35757	2043	51764	138
48906	411	38913	194	36148	1830	54730	547
34450	405	103348	144	38292	1965	47287	151
59169	509	46204	116	32558	1018	43738	314
36787	657	40021	131	42973	1680	67860	782
30691	237	32589	236	41565	2208	55462	1855
36443	210	33980	123	57930	3210	42644	300
33906	365	35230	215	32147	2580	55176	489
88796	935	31395	331	37019	1318	62079	161
38937	384	26761	103	73763	4332	54325	1547
34102	219	34471	263	30018	1157	30635	227
28657	395	35708	221	30379	2658	52633	342
34900	174	46512	155	32460	1245	38596	115
39927	381	26719	160	45664	2505	44707	257
39538	355	32267	124	52265	2531	63883	323
42463	279	44047	119	32084	621	43529	355
40194	105	34760	293	35854	2681	90224	992
25633	153	104045	346	31983	1315	66717	2070
60638	263	51379	387	36111	3163	54727	166
39387	375	122767	371	47191	3494	118411	12
37293	354	35363	238	37507	2661	53242	272
43679	317	128111	370	35022	2987	41940	1444
84245	381	29397	55	39025	1284	39915	202
25640	291	40365	138	30341	1627	65934	237
37145	535	41049	248	26050	692	67050	1296
31398	661	154985	401	32824	2672	41758	1213
76083	594	59097	211	39066	1459	64741	336
57492	741	33423	159	41415	2434	49714	444
29374	210	33473	36	41634	1937	53673	110
31082	202	61067	377	31032	837	66446	483
51306	321	144168	411	31178	792	48392	91
33666	116	65224	153	44821	4196	45747	329
39207	631	45328	270	33630	1981	52382	597
44099	280	33285	153	49859	4153	44179	280
34059	136	36770	349	42907	1959	32258	448
30302	209	33488	85	31185	2639	39860	550
36744	185	23656	63	22782	1122	37898	366
33632	602	77074	161	39377	930	67747	295
33971	295	53455	117	29400	1067	45582	603
34894	284	31517	309	32449	3195	30147	222
43349	291	28124	142	40789	3422	51060	393
89398	882	40316	169	50881	3483	63441	325
37590	378	31714	95	35054	1890	32419	572
35764	230	35120	126	123811	598	30403	455
29774	234	29395	165	33865	1357	38992	264
33140	250	35216	197	57127	4223	44578	499
30479	447	53179	160	59762	2609	40309	426
74893	209	31007	111	31789	4298	58606	247
30016	224	46259	60	29473	3652	65234	356
75740	572	29577	95	30618	3785	49451	268
43735	214	29167	233	27764	1313	26335	213
31152	512	42039	195	38525	2889	39470	707
27634	189	27140	221	34818	3815	55012	498
35974	252	68693	220	32165	3240	30031	350
38229	262	52852	106	59077	2332	53337	263
58512	154	59261	136	52884	1391	105505	3591
30516	438	87821	207	29524	2605	72293	433
37804	36	66391	181	30030	1754	54904	281
32965	466	28751	204	27832	1281	58816	265
45169	601	41747	77	33924	1580	37875	650
40941	427	43673	113	58572	1368	45997	1637
30336	302	27089	86	48069	2981	69988	417
62691	332	42061	71	37449	3470	30735	247
36406	265	51445	225	31249	1653	37849	788
32062	128	33536	140	44646	2855	33668	319
44087	670	80065	205	39191	1894	84013	671
53743	430	27735	227	27536	912	51108	286
44262	245	29475	202	82408	3996	28731	181
33391	128	28314	146	46564	2232	32593	1424
69473	912	38743	345	23462	3908	41486	244
35686	337	34523	174	27144	1384	42107	462
40605	273	28473	112	36100	4453	43028	217
31901	388	34885	98	34827	1011	47281	556
29049	227	64297	310	42987	1243	50518	307
36383	364	39380	147	31555	1838	45103	1358
31371	337	47070	206	34437	2872	35416	447
29700	273	34704	180	51702	1504	103208	465
31325	237	29194	89	42908	552	46958	154
56372	323	37601	186	30424	2695	41605	486
31534	215	29282	135	35788	1564	49204	332
31162	246	37092	96	31937	1380	47725	608
25595	431	28940	108	31113	1300	54326	363
38111	109	51457	164	30394	1871	63374	340
36911	352	35779	171	34338	1486	45129	366
37061	187	33726	79	34455	3470	53501	231
50140	291	27735	216	44455	3476	68382	374
69002	135	50616	124	47094	2345	85307	1918
26655	102	31002	198	104795	3770	45687	845
36318	139	48217	154	34704	2250	36710	449
47683	248	49144	179	40437	934	50997	1774
30712	256	47107	166	35563	4069	99800	821
50450	421	35591	147	43298	2838	130839	522
60127	394	27809	125	35170	354	43437	1057
32701	330	37679	114	30290	1266	43110	238
31114	179	30501	204	25690	1660	47560	476
53027	593	33215	134	33104	3507	51222	1343
34719	279	35885	100	34927	1585	39710	1031
37399	330	62039	153	27478	1193	60711	3502
87646	290	29970	213	38488	1414	55263	505
31349	239	34130	192	27129	877	34165	146
36011	423	29575	154	40651	2070	38162	243
32290	309	34206	99	44629	1297	53747	242
25315	316	32506	82	41267	829	113345	1238
36080	208	26096	76	27073	1291	47910	261
44869	251	42632	203	39692	2216	35949	229
36184	519	49002	171	57263	3784	55068	203
30340	166	34933	345	30482	1734	53980	310
37814	460	32484	136	29851	1540	45869	227
30286	122	31773	217	39459	2299	46677	449
37857	306	35381	217	28223	838	48839	480
54472	321	32018	109	38920	3729	47759	220
34161	233	35383	264	39191	687	58194	347
28098	294	38159	1964	36591	3083	60024	379
83517	600	33774	119	30307	1840	43763	545
32464	216	30276	212	36873	546	54002	367
44293	406	51945	147	24606	126	51729	621
37980	188	47265	202	35024	2164	71300	503
39856	277	41417	149	30282	1504	40319	2088
30315	153	46763	144	44204	435	45752	405
28503	301	35007	116	47812	1180	37548	289
34285	530	49846	237	39365	1083	67405	393
31685	193	40733	200	30427	1050	54980	1716
33362	379	36160	138	35029	3055	46803	969
38997	222	28142	301	33046	1117	40889	2890
59284	411	51110	70	62361	2773	54411	361
27788	250	28400	166	47916	1300	77225	730
31536	198	31970	104	36712	1130	41642	284
39630	239	41009	209	37325	835	52197	358
29119	139	31714	155	32614	2238	43888	259
81247	542	30102	146	33629	731	32051	966
28598	276	38959	156	39464	1780	28743	355
39025	299	32757	135	39415	693	62991	570
30536	277	41492	95	29423	2736	55368	705
44976	258	118929	266	33590	2626	45715	206
27447	127	33633	143	39863	3847	41342	288
32392	139	33173	294	40579	1775	28403	1328
43906	389	30716	139	55341	4203	39630	465
40772	306	34601	165	44626	2081	37614	1098
36005	378	27701	157	48283	2078	42273	296
31083	215	36535	196	41717	1867	87414	379
31751	155	95537	325	184282	9293	30135	455
28336	217	26971	210	30071	728	52211	1046
31043	274	43967	429	46240	1989	51923	547
35777	176	40634	105	40017	1959	52278	340
39806	325	37992	115	38630	1708	63685	424
44432	328	34882	123	29668	1586	41965	216
44584	561	44955	65	26681	1874	56713	317
34387	147	36351	152	33639	1745	58265	560
65142	405	34961	155	39631	2710	52868	2674
28794	314	28389	155	29236	2473	58537	2013
28069	283	37769	182	39038	1088	63043	230
54745	306	32453	163	40501	3375	41593	324
30399	328	98294	363	63495	25882	39463	518
30832	486	36690	209	46348	2565	48500	417
67457	268	32213	107	31462	882	49936	347
45722	564	42445	172	26746	3424	68104	3019
31936	266	36696	98	34712	1805	37884	173
36760	198	46354	176	24442	579	63989	423
34207	347	30127	152	27349	956	48848	825
28218	114	37323	145	31064	629	61159	210
35051	342	54025	131	37388	1416	48288	440
73907	243	39459	105	34873	1254	65736	514
68331	390	35512	335	33379	2174	41265	288
58200	384	38267	293	32468	3008	84670	2224
41472	277	25353	110	44602	2289	38392	270
34111	324	37785	81	32996	417	48949	1578
27350	469	30950	186	34813	1365	44944	344
28001	275	138642	299	30799	986	55502	411
39574	254	22903	163	30819	1227	47797	593
29929	354	32125	158	50512	4176	72435	418
27692	129	53891	366	39441	3540	38041	438
30146	390	32425	42	42110	1992	29116	169
39548	338	38452	211	32893	2455	70266	463
41020	263	38678	202	41885	1631	49851	220
54100	518	51914	53	29930	872	32474	192
32593	193	36092	123	33168	3898	56742	360
24256	449	47647	184	51902	2175	41747	1740
94614	929	50216	96	34726	3551	42892	1850
34824	239	37715	165	34863	785	44164	244
28643	297	25747	132	46096	1229	23923	161
39152	329	28080	136	26696	3222	45997	331
33894	491	72640	170	54552	3123	47333	263
44350	288	31170	186	41624	3329	38621	1644
61802	316	44942	104	39241	1284	39084	137
33394	283	26959	186	32496	3303	46549	310
62960	309	39413	333	25385	532	36759	132
36735	295	57046	124	29895	801	55190	277
30921	291	33028	158	45543	3344	38629	263
42488	228	35175	345	66479	19	57367	531
33282	660	29820	240	31071	1437	73950	1141
34959	301	44167	153	31405	1717	50283	3069
26434	223	44761	286	36126	2504	39043	396
29068	274	58273	286	37918	2438	81418	449
42950	475	34623	103	36314	1649	45183	323
38007	70	59978	229	30001	1403	54381	260
34553	129	24543	105	30613	2876	46266	581
30201	66	29869	132	29667	2153	39330	290
39010	288	36605	121	31906	1573	49636	2193
33377	182	38437	202	25903	931	57815	886
27273	300	99672	219	42914	5804	38892	128
39745	155	45529	79	36315	2931	41927	799
30111	323	27982	127	40496	6365	50967	288
28822	148	45780	226	47374	878	52207	348
35317	251	35701	91	57330	1955	65744	430
70417	412	61351	149	35316	3257	56902	352
53180	242	29881	268	36001	2212	31589	150
34613	232	31977	70	34670	658	55841	504
57913	324	95994	248	37571	394	52881	168
36865	363	35177	272	27923	1275	42684	767
28917	325	75097	238	35561	3380	58241	3292
28936	420	39765	142	37110	2234	45342	435
96417	341	65021	174	25325	481	66954	959
40255	469	30558	152	35488	1886	54499	587
31636	388	63488	188	39026	4421	39192	233
38614	225	74183	195	35013	2509	41382	211
43513	263	43105	200	32419	2893	35854	342
40397	148	28921	380	40614	2655	44564	428
128435	655	38850	183	30042	1141	51625	337
69889	225	37923	150	33622	1599	37811	204
42672	289	88354	192	35297	953	60786	332
32230	191	45407	189	30048	1368	56176	281
39451	264	32414	84	35954	1505	141427	810
39774	10	43957	158	33814	2599	35653	224
37929	484	57935	168	45170	2219	41371	324
59674	497	49135	193	29566	1815	48194	132
25245	129	38676	87	36519	2423	45228	752
32236	270	34729	274	52275	991	50917	523
30902	173	28683	192	41144	2868	72977	302
62057	274	31052	45	30323	1673	49775	252
35685	155	31325	262	32298	826	49638	1138
51125	281	68959	134	37168	2099	47471	470
35467	169	38947	147	38085	2810	45949	616
41777	817	34330	92	42985	4084	43847	218
28800	400	53419	120	34980	3567	45008	274
33529	372	29697	170	38240	4894	61725	850
29624	339	62226	185	34582	544	52752	272
33250	391	29837	114	53597	3639	58947	532
25863	55	47335	332	32395	1716	43865	278
34705	136	70547	201	39783	2615	42908	509
38913	256	60509	254	47454	5477	34838	380
52147	491	31470	185	30292	3063	36718	155
36095	339	46527	177	43467	1963	68665	475
31137	263	84447	252	34160	987	47291	432
27593	474	52470	172	29357	3938	41940	207
93741	541	40993	71	35037	3817	27764	340
42668	202	26594	299	38930	2069	44188	852
28674	132	40883	161	33144	1741	37791	356
32867	423	56847	94	36008	6169	33242	216
196489	910	29619	184	38605	1777	33964	657
38726	260	36508	292	30310	2536	40739	451
30312	250	66588	320	36621	2555	45201	362
31469	224	28292	185	52828	3297	48874	371
46211	300	40096	153	38647	1337	44441	199
48632	272	45773	339	37377	1968	69846	337
62305	242	41032	182	36566	2266	32527	279
33025	289	27042	110	36417	1678	50064	407
35217	228	65184	193	39644	2428	45768	236
29347	407	25992	48	33777	2872	38954	423
24334	283	35830	36	29511	3489	46741	585
41644	533	67041	406	40956	1901	41948	469
30903	153	31871	204	29262	3116	59044	469
46958	210	31969	167	39223	986	51374	619
26381	282	33153	195	42532	4114	42869	449
48401	318	27258	112	29576	2215	41851	421
34967	365	32107	209	35528	960	65317	358
35158	303	32242	109	49557	1921	42312	497
36691	402	36576	69	29847	1827	55333	1463
42649	298	31772	57	42486	2129	80099	516
36547	326	65452	148	29558	959	29878	547
34550	504	31503	100	49855	1999	58901	2346
29284	201	31286	140	46609	2364	48780	668
25436	200	44569	122	33122	4182	46628	647
28630	461	39961	151	35750	742	58508	1125
28963	193	55451	158	58054	3620	66312	557
40031	308	54567	219	31508	722	67986	502
36067	422	33185	225	54754	2721	62601	429
39087	209	33774	200	37122	1713	56813	428
34684	240	64263	244	29924	833	69630	3103
36406	421	47529	236	39099	2077	60267	461
29797	505	34941	117	27779	1231	44983	170
26781	163	48227	88	49706	2383	40108	271
35528	275	36606	171	31938	2219	36253	135
51678	323	32039	117	34969	1815	53714	236
33816	181	51619	142	27430	1148	45487	608
27088	249	33952	186	33070	2570	64109	676
30008	262	40596	82	34053	1680	60370	305
25931	258	29664	229	34924	3168	50124	671
33086	346	40649	107	34681	1629	50434	309
36609	326	30806	187	31125	1437	48619	171
37890	313	55258	130	38329	904	54424	389
27542	121	84674	346	47791	3740	29798	215
31689	372	32117	54	39613	1527	53011	245
39368	262	31938	113	29409	1275	54962	2003
39972	222	29080	86	32579	830	48303	190
34095	340	42325	427	31748	4712	54430	222
43145	200	65585	129	36442	4718	82397	203
42553	670	33372	148	24428	1460	34225	252
144204	599	35519	225	39311	3794	47232	1185
32045	246	31627	234	38797	1534	32392	151
34059	249	40966	234	36149	703	41306	203
33252	152	32010	112	47275	2698	48723	267
32563	230	31092	122	42783	2471	55092	257
57020	653	78096	298	46504	2524	95646	248
37402	412	30810	322	32243	1518	56333	483
39863	347	35145	88	85969	3647	44687	1497
30839	196	40073	181	36787	6782	35314	942
38121	94	105090	216	37964	1364	52433	408
65484	627	82060	120	42987	4340	45060	485
31269	220	34810	148	31609	1068	47002	1087
30151	268	69753	142	40704	2633	31717	207
30232	118	77655	455	25450	1150	39015	352
159667	196	31418	153	33120	5065	42307	474
30923	261	27050	146	36434	1833	63885	562
60318	456	33509	133	44273	2705	83406	321
32811	165	34957	136	37053	4131	47334	262
35670	332	35577	170	33450	458	50830	544
50965	210	36704	167	35812	1571	72378	560
42335	116	37766	132	40792	1408	52398	395
31128	239	27397	99	30002	3416	39818	455
79687	466	69551	159	56887	2304	35042	341
36001	525	42116	201	31997	1191	44514	195
32356	380	88399	361	40083	1349	36135	293
65418	342	36658	160	60270	4575	30340	747
55245	314	43051	91	35812	3250	52998	225
35790	281	36622	114	36022	1431	53410	260
67933	608	34447	214	38314	1460	52782	225
28338	226	38036	124	32517	2828	59808	316
42077	356	55708	293	31525	853	51790	185
39078	234	28915	122	29292	2562	64068	556
40789	392	31373	323	29673	1202	60036	390
34409	244	37138	153	45660	1725	45589	480
32460	268	29868	170	33601	2350	44082	228
26768	307	77854	134	28355	6818	101339	589
31905	220	41231	267	75848	5636	42421	339
39350	314	51555	423	32860	3710	58250	239
32270	344	41966	247	45917	1352	35209	1269
60320	356	53159	208	34992	1721	61475	249
74785	490	39509	215	34034	2028	46523	269
32219	251	30399	137	36756	1001	37723	645
29660	234	32975	174	44505	4081	41897	396
29512	218	48198	127	33434	1340	39984	209
41992	517	33792	198	45475	1486	49234	2303
34005	269	46939	325	51700	2837	42053	1098
27936	287	41270	176	38443	4269	37956	461
29855	202	32917	164	32909	1533	47992	281
41995	458	40530	386	38758	2996	40665	481
64439	314	77412	150	53719	2740	61378	652
29583	322	33135	126	33822	2888	46800	186
32390	160	27933	165	29623	700	54511	420
40692	305	95054	236	71754	3069	52398	282
36789	389	27806	123	27896	1896	77209	890
35093	383	28950	83	31364	1753	32152	287
36045	368	33346	126	48469	1991	44894	384
26316	118	31419	163	32213	1888	47959	282
35649	360	40038	177	35010	1102	30330	264
38831	461	51785	366	33198	786	44543	422
31222	304	42069	75	38489	1126	54168	304
67859	326	24452	114	30240	1497	69609	259
31033	293	36062	188	35764	1836	50925	1155
41942	259	32797	53	50661	2801	56287	606
38982	268	30055	207	40122	5049	59107	319
44511	389	55428	218	28764	3285	50204	352
46143	261	36351	105	35708	1075	59809	537
36191	337	35876	139	28018	717	44341	304
33377	250	58072	100	34033	1053	49414	414
31209	192	42789	80	36146	1720	30982	1282
30160	266	32866	153	39123	1316	54538	465
30813	350	30994	126	51204	2715	66045	499
47598	533	38189	185	30962	990	48641	576
60033	311	43827	248	39500	594	76261	306
27797	229	30716	111	38064	842	58256	315
76932	599	33815	219	41549	4314	41935	1284
29370	387	49719	139	28475	563	71571	355
31749	295	28593	206	37540	1469	54381	517
49003	195	38237	177	36054	1111	54402	1467
38545	218	39874	292	32830	1785	31344	162
36534	310	32925	123	37270	1037	58295	848
48062	282	29632	220	32534	1507	37819	521
33518	283	46437	157	31254	2548	43027	202
46662	822	85052	176	36447	658	46422	306
41562	368	32429	151	53128	3303	31471	160
35862	159	38649	174	28468	2129	51476	243
25931	299	30102	142	29900	3113	45409	2204
28600	203	41211	186	33186	1633	50689	461
31700	269	92189	331	32685	1763	64323	1916
48597	320	27065	156	61371	4625	72711	350
38686	452	39927	112	30183	1756	54195	121
30701	207	89388	272	40570	3723	65645	310
30488	291	39131	393	46552	6217	92385	453
35033	415	41288	227	73237	2094	47736	253
31357	266	31175	253	45618	1242	34708	233
30577	214	36784	249	37171	2984	89708	1454
60387	40	47162	210	33275	1558	55630	138
71577	322	28525	213	35506	2334	62301	303
38183	265	61188	100	50826	1746	43600	455
64643	303	37992	215	40972	1434	50641	351
36930	374	39868	278	35215	2543	28617	259
35584	249	34164	127	57327	5452	47591	268
23027	131	42374	151	29134	3558	58632	466
52506	221	41427	87	42580	611	44914	482
34199	420	49379	217	31874	2285	66918	221
32221	117	54778	216	28818	1379	77122	498
33026	245	44441	169	44581	2732	82774	217
52686	533	41956	176	34074	2634	37867	227
73357	346	32221	105	33217	2532	77232	304
54139	687	27118	221	32413	4633	54176	2262
32734	300	28690	119	29689	2140	59005	273
30806	235	31332	68	29629	1432	37782	146
71488	456	31176	131	58402	7235	62093	1867
49439	550	28780	110	22391	1528	54392	208
32417	311	42432	102	74333	6036	131167	565
29539	232	43015	342	37052	2270	53677	435
38727	446	38658	308	29021	2527	37827	789
37901	146	34435	94	31128	915	39844	664
28547	169	40901	108	33240	1908	43924	1784
38429	256	24257	144	32690	3309	37062	1170
46245	261	30604	166	28798	1629	49578	343
29388	220	94179	166	54708	2047	52731	315
40361	313	32322	129	33277	814	47988	583
29783	144	30472	103	40304	1616	64065	397
37731	163	119693	179	34360	1958	32447	201
46238	473	30601	100	36753	1771	31317	576
40645	121	42726	153	43820	734	66235	530
28811	183	49026	197	37586	1326	39282	364
36070	461	184673	662	35847	4829	53323	298
26738	162	39400	121	42728	5576	82567	534
31028	230	30900	104	30768	1582	42588	504
72002	349	37542	153	34537	2876	70961	418
36545	306	55620	566	26914	1136	45236	670
31973	170	33822	188	41114	2034	60506	487
40892	205	37127	80	48700	3464	79144	359
27977	120	58660	141	30693	1234	58660	438
36965	296	44495	112	43528	1132	51613	300
35642	235	40871	75	30220	1956	58755	2111
43831	122	32576	137	34561	1629	56668	1360
30111	240	30947	181	35570	1816	42871	1597
58538	389	26160	111	39557	2500	52852	855
38538	433	40462	106	30792	543	41120	521
33940	210	52552	161	51687	649	30431	129
32594	200	54521	180	40474	1489	43613	1325
30932	470	38742	174	45793	1994	40050	281
25793	194	37174	108	41455	815	57555	439
35708	226	37217	59	37080	1279	57338	153
28876	541	31974	100	67974	4368	46629	572
33539	211	28797	42	34383	1664	47383	755
41214	313	40823	128	40682	2707	41567	296
34425	310	26365	254	33590	2088	55327	794
42993	161	35830	197	27357	1782	60253	449
45044	256	31764	342	35187	1471	57686	425
28836	439	37406	186	31015	1180	57670	401
28005	381	29980	63	35162	769	45693	398
35366	233	38487	150	57864	1903	61943	637
36698	111	67072	290	38972	3888	47358	2051
32294	200	38316	142	29632	1162	57816	240
33517	173	28268	176	25975	1902	66470	397
30731	285	30200	194	38147	1078	39239	145
36383	492	37537	132	35725	1718	49916	294
41166	218	93686	284	39181	2637	38569	339
159355	-1	38471	196	36198	2513	43594	240
30801	305	51572	219	57570	2729	40743	173
42842	183	32934	121	32136	2587	54641	377
25829	605	130716	264	31333	1765	57692	369
29824	228	45938	123	35011	716	74806	650
45949	302	40721	143	48298	2471	53901	1137
28159	251	50603	108	38145	722	55314	446
129729	980	30510	101	48485	2044	74883	584
46350	245	67408	177	58636	3442	51568	2345
33333	293	26626	194	32901	868	52500	607
90835	529	27606	82	35784	913	36936	313
35474	312	44061	204	35220	6090	59177	481
31164	270	39684	216	29948	1082	49376	331
59189	716	32593	157	39645	4021	42556	265
40151	292	91626	131	33638	2106	38198	1111
31356	182	28699	152	38257	868	30606	251
36372	453	45756	236	53797	1326	45738	246
35119	455	23756	58	31834	3190	39328	1459
30139	429	123057	188	29129	2312	31058	223
28622	287	29949	134	62418	2861	41982	251
26396	222	104445	834	46587	2310	27981	1407
31276	206	81940	162	31729	5341	69093	2270
29552	185	37895	312	39330	1304	42749	380
96212	468	63015	201	30431	637	50792	227
38806	249	62195	166	30826	3911	41210	240
41230	317	29215	177	30907	874	54349	1487
38839	152	44740	227	44220	785	34488	224
29104	243	75764	327	30476	849	51308	443
52298	716	39813	245	34195	3343	48327	272
41011	231	29804	87	49592	1979	46488	1417
34060	277	27160	107	30404	1857	83372	780
50439	263	40504	204	66170	4128	51570	1646
31001	302	39138	142	48417	1771	31375	1388
34173	271	31863	152	45665	2032	47014	369
38124	298	43725	191	30185	342	59891	313
39729	350	34531	121	31400	622	44545	270
48851	360	29519	120	38873	1294	35946	1776
37038	636	36285	116	33974	1598	46873	231
41231	254	24663	123	69206	2578	52731	379
61317	388	47095	132	35608	1561	45594	342
34554	238	37799	235	41357	1918	43222	270
37400	368	60497	72	32699	1769	106489	701
27937	347	34195	217	32998	2124	42851	636
30215	169	34278	126	38494	3201	60023	426
35456	391	78120	186	60575	1640	45976	933
59776	374	34169	146	42041	2393	32530	229
37892	139	35131	200	43711	1942	99569	421
47195	145	26784	227	39672	2521	48221	377
28532	337	110216	283	30762	1704	67478	631
28417	297	55234	170	40423	1754	58424	280
35284	216	37842	226	28633	589	59769	786
53552	189	39346	394	38998	3904	55016	518
41747	497	91631	210	42285	4098	52802	494
41739	386	43689	266	36655	1299	67124	353
31955	250	27670	138	27844	3322	42298	375
32121	416	32717	178	30488	1814	46655	445
34869	362	32591	153	37121	1274	37803	412
27896	116	31300	219	36112	2451	49650	394
31035	225	77031	226	29176	3192	58767	551
35064	132	32709	145	34078	1281	49523	264
33473	313	31557	152	38394	2649	44162	370
30241	187	48225	104	42624	1740	89035	751
30055	259	85863	161	42159	1536	78580	501
53566	456	40542	112	51411	3790	79869	804
67495	176	30291	147	47295	2421	61548	673
34005	179	105678	341	49405	1347	50837	481
29832	404	68026	206	35842	373	35739	374
49557	260	37021	158	49457	3908	45365	336
40959	280	44266	106	40325	3257	40249	289
25773	129	56652	356	55015	2989	101045	661
28105	155	65530	191	33177	4128	50186	1171
36709	355	37444	119	38252	2791	37655	213
42915	472	41685	104	29786	2463	47311	1053
63700	549	39767	158	49001	1724	38379	1801
37530	269	95727	281	31056	1801	52232	427
36148	353	28121	94	28127	1887	78018	689
49264	267	39556	89	38461	1772	56713	444
30018	329	32586	108	35028	1998	31891	392
27950	269	60507	241	30991	1543	39930	487
30939	201	33499	65	48822	1346	50713	347
31882	275	30019	210	25648	721	55156	500
35045	490	34234	169	70580	5661	75388	483
83177	694	45820	112	56523	41	41391	352
28707	133	31748	164	33092	2108	81692	722
28513	222	28198	174	35603	4049	53413	568
31242	225	35512	153	24905	1682	51814	380
28797	140	101842	352	34991	4554	76292	389
36032	167	32177	114	39450	2596	86820	481
45551	257	66225	272	33386	4622	53301	403
64903	380	42972	75	35709	1577	53817	1314
30626	128	30080	77	31820	1267	48268	283
52240	374	30177	163	36016	2510	78926	1317
32878	157	57534	224	37693	1240	93180	346
38371	350	34744	192	31122	1207	60637	1132
30011	207	33591	163	26171	2649	52062	275
34182	399	75528	279	45093	1333	43654	1680
39338	193	48516	174	37534	1211	43647	601
77936	762	30743	197	47192	3140	48360	221
59458	229	28609	159	37656	2151	52421	364
32775	228	27010	38	29260	1217	36599	156
27315	263	32991	110	33748	1634	37216	292
37536	539	53981	13	44078	1147	41494	293
40050	408	40086	202	33849	1539	55377	257
39283	256	40553	221	42166	1601	74668	308
30722	229	174768	215	30184	4312	71418	650
48762	270	36124	184	32388	1385	49881	622
38925	273	39209	250	34280	2182	39209	447
35016	229	32653	189	35943	1704	83065	478
39221	360	37578	114	33755	1092	46487	284
30030	286	43785	147	34318	3285	46047	774
52303	507	36837	119	33838	2202	62337	288
31974	115	56372	200	31979	1243	28813	123
24963	175	33686	160	33088	2984	81986	692
36313	360	31919	276	40583	4188	27771	53
28932	381	28217	189	29693	1349	32556	153
28696	223	29261	257	32071	261	37886	1636
27530	192	37454	334	28742	3030	47062	342
46109	373	30930	178	42586	2652	45391	663
33508	487	34622	167	47786	1998	55516	344
36551	211	32571	97	34070	892	36311	123
32446	308	36623	185	36757	1285	53209	241
38709	230	45209	162	34337	2065	63353	445
32996	162	42524	169	45509	2487	45726	1348
34995	353	31168	141	29553	2027	38018	1064
37093	420	138286	754	50115	1923	71856	511
51787	408	35536	186	41777	2724	56841	406
30885	203	30535	238	35275	1616	48582	487
51508	354	42987	163	40465	2984	56892	289
73311	71	86612	257	26993	3149	64258	294
33424	231	32478	94	33023	2331	53032	220
29802	282	29476	131	34776	2726	57998	1944
39327	413	44001	121	41344	1528	52474	501
57377	329	116007	176	37176	1715	50072	290
32970	329	33031	183	44284	4672	68723	356
34403	294	56368	462	29814	3321	60120	350
42611	328	35913	87	36440	2697	40560	887
36079	563	36508	142	58451	4499	32528	403
39370	456	33412	155	44161	2453	67977	441
31332	394	54499	142	37082	918	41476	356
50144	455	30374	133	32658	1321	64413	463
30151	269	28684	135	29989	676	47433	961
39386	334	43941	122	33597	1686	80732	729
30797	314	29210	141	34120	4038	57314	253
26949	306	30316	143	37904	2840	46587	728
30431	267	94292	152	32569	2289	43601	181
31289	285	31470	73	51587	2147	35399	345
45193	352	29673	194	36117	1676	45806	165
68074	320	37154	100	33698	3324	46142	529
99457	525	37457	99	50113	2766	53399	396
31660	496	35723	102	37089	1682	56166	564
29081	269	35168	259	53366	1794	43940	380
30518	544	41838	140	26106	1155	57578	947
53578	842	82657	233	54642	1004	42485	309
41109	118	31139	72	33347	2542	50696	298
29845	287	26980	81	35123	1605	47763	2818
33376	339	28345	253	26038	1537	66551	3102
59503	127	66283	334	40734	3763	29775	302
31706	242	143334	243	34547	2483	44697	435
32868	254	37384	71	34170	2294	50847	1055
38534	648	50704	124	29035	236	46155	500
28853	239	38479	135	36933	1336	67910	332
27294	275	33234	119	32844	2403	31877	277
39537	371	59413	382	31539	1565	61376	2220
49855	245	30857	446	42662	1036	82915	478
30187	285	33496	114	38298	1249	46144	264
57020	489	53219	203	27424	680	42161	726
50057	249	39995	231	46224	3196	34778	178
42782	392	30666	171	29370	3242	61151	529
25673	126	23036	109	37101	1045	47686	1024
30477	370	33440	72	33335	1195	55746	341
31364	607	34464	71	30502	2450	45612	343
47958	597	83435	308	30668	2563	35973	168
36974	267	44203	156	30822	2388	54975	1302
36420	285	34549	142	35551	4293	45448	221
40546	248	45717	312	31225	2489	43250	425
31377	158	42702	57	37462	2780	88530	1458
30902	228	31276	195	34158	1570	69363	506
30387	231	36133	105	32968	619	59888	195
35199	357	114849	247	37496	1401	44049	325
46273	270	33868	208	33997	3466	80566	286
31580	304	30535	192	33101	1591	47708	469
39361	279	55969	251	46363	3220	40005	420
36730	1390	34069	116	55414	1632	50844	993
33530	294	31162	360	38341	1614	48344	1847
75791	598	33466	200	33488	2007	60116	271
62079	190	43296	144	32043	4420	37645	448
37814	309	37756	173	29532	3968	32471	342
46683	204	35416	151	32048	968	32757	163
73948	369	65575	331	26808	921	44260	482
40212	334	64552	170	28100	680	43500	657
37003	226	36685	227	30539	1077	35994	1576
31429	631	36161	103	45492	1631	52258	608
42716	460	32331	125	30017	1341	52032	492
40829	567	28743	148	46118	2562	35892	324
29744	206	76524	206	58751	1660	29317	899
43143	362	30437	204	31652	2192	36977	221
33499	235	32126	245	28156	1316	59280	240
37463	267	32917	58	25205	544	46355	2598
33068	204	36560	106	30204	1300	55448	657
41647	419	59276	196	21362	859	58030	596
33253	267	33103	189	33839	1253	46609	411
33207	192	34713	101	28732	1012	52568	544
39712	133	37859	157	62566	1518	57724	1454
31228	621	35392	155	28343	107	36935	441
32109	216	34573	400	30374	4756	47843	396
30725	241	34021	170	28153	780	50833	1051
48849	314	37796	99	29822	469	44286	717
51585	398	40946	235	34936	2691	48554	211
31740	338	33922	198	50728	2935	38031	563
43556	280	33947	134	31801	1602	54381	505
113518	343	26396	86	31634	871	45111	2072
30062	242	49095	160	27996	544	43497	168
64585	323	42305	162	37541	3395	66596	477
73338	510	89356	254	21739	518	57611	303
27025	148	26496	98	32873	1273	34402	445
35208	306	30886	133	35087	1275	79223	963
31472	211	84160	234	33880	3466	60092	367
95115	345	29431	234	37883	3661	64082	557
28033	310	29619	59	36212	2818	42456	282
34192	163	48899	165	40747	1946	40379	264
32858	288	39043	210	35899	1641	54109	309
36704	319	57770	248	32311	3270	47220	129
29420	242	27272	102	39858	1702	35785	229
51327	537	33630	237	36199	1104	29423	339
35335	242	33734	74	40803	6415	45353	323
35677	292	72608	218	33671	1396	68519	377
30527	260	43502	110	48473	4541	40687	1481
49562	342	31696	83	38329	1689	40229	1610
52725	330	41503	161	41585	2619	52717	1560
29570	207	32530	249	41218	1364	43900	279
34225	267	58752	228	30913	1769	54369	218
42423	290	28803	172	75818	5869	48845	245
32628	398	35245	175	29409	889	48089	508
39111	431	40851	76	30551	3322	51176	222
34702	642	31275	102	37632	2799	44971	349
32277	151	39888	82	30679	1880	47870	1612
30829	175	35068	172	30061	1305	68772	2535
[truncated: 48,003 more rows]

## Sheet: Figure 4a-c
panel a					panel b					panel c
nutrient dep		optimal			salt dep		optimal			nutrient and salt dep		optimal
uptake parameter (logscale)	decay parameter (logscale)	uptake parameter (logscale)	decay parameter (logscale)		uptake parameter (logscale)	decay parameter (logscale)	uptake parameter (logscale)	decay parameter (logscale)		uptake parameter (logscale)	decay parameter (logscale)	uptake parameter (logscale)	decay parameter (logscale)
-1.967	-2.2303	-1.8485	-2.4221		-1.9594	-2.0111	-1.8485	-2.4221		-1.6204	-2.1868	-1.8485	-2.4221
-1.7614	-2.0271	-1.7343	-2.4181		-1.8733	-1.9975	-1.7343	-2.4181		-1.7632	-2.1456	-1.7343	-2.4181
-1.9378	-1.993	-1.7664	-2.4004		-1.8371	-1.8194	-1.7664	-2.4004		-1.9343	-2.1432	-1.7664	-2.4004
-1.7935	-1.9598	-1.9293	-2.5227		-1.8667	-1.8072	-1.9293	-2.5227		-1.5024	-2.0991	-1.9293	-2.5227
-1.5676	-2.0931	-2.1221	-2.3803		-2.2266	-2.0358	-2.1221	-2.3803		-1.2861	-2.1374	-2.1221	-2.3803
-1.7088	-2.3369	-2.2602	-2.4476		-2.0612	-2.0146	-2.2602	-2.4476		-1.1962	-2.1673	-2.2602	-2.4476
-1.34	-2.2526	-2.0084	-2.4488		-2.0469	-1.9578	-2.0084	-2.4488		-1.2802	-2.0957	-2.0084	-2.4488
-1.728	-1.9259	-2.0543	-2.3729		-1.9179	-1.8978	-2.0543	-2.3729		-1.469	-2.0195	-2.0543	-2.3729
-1.991	-1.9432	-1.7961	-2.4497		-1.6909	-1.8449	-1.7961	-2.4497		-1.3839	-2.0736	-1.7961	-2.4497
-1.8982	-1.9447	-1.7378	-2.4524		-1.7672	-1.8303	-1.7378	-2.4524		-1.2721	-2.1671	-1.7378	-2.4524
-1.4139	-2.2478	-1.6171	-2.4567		-1.7009	-1.9753	-1.6171	-2.4567		-1.4032	-1.9835	-1.6171	-2.4567
-1.746	-2.0057	-1.6515	-2.4463		-1.5391	-1.8438	-1.6515	-2.4463		-1.2226	-2.3191	-1.6515	-2.4463
-1.7258	-1.9567	-1.5385	-2.4153		-2.0175	-2.018	-1.5385	-2.4153		-1.3956	-2.054	-1.5385	-2.4153
-1.9929	-1.7734	-1.5306	-2.3863		-1.9289	-1.9743	-1.5306	-2.3863		-0.9854	-2.2006	-1.5306	-2.3863
-1.6192	-1.7397	-1.8623	-2.4363		-1.6829	-1.6835	-1.8623	-2.4363		-1.276	-2.226	-1.8623	-2.4363
-2.2796	-2.3866	-2.0334	-2.4046		-1.2537	-1.5081	-2.0334	-2.4046		-1.5321	-2.1143	-2.0334	-2.4046
-2.1853	-2.3381	-1.706	-2.4414		-2.0417	-1.927	-1.706	-2.4414		-1.646	-1.9886	-1.706	-2.4414
-1.9886	-2.4308	-1.6846	-2.3957		-1.888	-1.836	-1.6846	-2.3957		-1.474	-1.9915	-1.6846	-2.3957
-2.281	-2.3501	-1.9238	-2.4403		-2.1249	-1.9632	-1.9238	-2.4403		-1.468	-2.1463	-1.9238	-2.4403
-1.6654	-2.3787	-1.7566	-2.3843		-1.9889	-1.9372	-1.7566	-2.3843		-1.4938	-2.2823	-1.7566	-2.3843
-2.5381	-2.4091	-1.4322	-2.4174		-1.9264	-1.883	-1.4322	-2.4174		-1.4765	-2.2172	-1.4322	-2.4174
-2.2148	-2.4261	-1.4385	-2.3248		-2.0422	-1.8224	-1.4385	-2.3248		-1.6676	-2.0254	-1.4385	-2.3248
-2.0859	-2.3022	-1.6917	-2.3672		-2.0837	-1.9262	-1.6917	-2.3672		-1.3204	-2.1515	-1.6917	-2.3672
-2.1792	-2.3408	-1.7626	-2.4982		-2.024	-1.9601	-1.7626	-2.4982		-1.441	-2.1571	-1.7626	-2.4982
-1.9561	-2.2275	-1.8265	-2.3913		-2.5851	-2.3146	-1.8265	-2.3913		-1.4779	-2.2795	-1.8265	-2.3913
-1.8899	-2.3691	-1.7175	-2.3794		-2.4685	-2.1723	-1.7175	-2.3794		-1.6379	-2.2576	-1.7175	-2.3794
-2.3249	-2.3245	-2.0354	-2.3124		-2.3402	-2.3244	-2.0354	-2.3124		-1.3852	-1.9727	-2.0354	-2.3124
-1.8421	-2.4566	-2.2704	-2.3616		-1.9736	-2.1988	-2.2704	-2.3616		-1.3799	-2.1177	-2.2704	-2.3616
-2.4885	-2.2457	-1.8867	-2.4557		-2.4428	-2.2654	-1.8867	-2.4557		-1.3304	-2.1056	-1.8867	-2.4557
-1.8595	-2.445	-1.9279	-2.3417		-2.3338	-2.2486	-1.9279	-2.3417		-1.2736	-2.2832	-1.9279	-2.3417
-1.8018	-2.4109	-1.9222	-2.3624		-2.567	-2.4088	-1.9222	-2.3624		-1.1948	-2.1413	-1.9222	-2.3624
-1.6077	-2.4548	-1.9723	-2.2512		-2.5382	-2.2703	-1.9723	-2.2512		-1.788	-2.0351	-1.9723	-2.2512
-2.4242	-2.3005	-1.787	-2.3123		-2.3649	-2.1748	-1.787	-2.3123		-1.4126	-2.1506	-1.787	-2.3123
-2.0275	-2.3586	-1.7862	-2.2637		-2.0493	-2.1573	-1.7862	-2.2637		-1.7161	-2.2012	-1.7862	-2.2637
-2.0774	-2.3371	-1.727	-2.395		-2.4374	-2.171	-1.727	-2.395		-1.6254	-2.3896	-1.727	-2.395
-1.9628	-2.2322	-1.5953	-2.2808		-2.4294	-2.227	-1.5953	-2.2808		-2.1056	-2.2749	-1.5953	-2.2808
-1.6965	-2.3717	-1.7983	-2.3457		-2.4564	-2.2529	-1.7983	-2.3457		-1.935	-2.3012	-1.7983	-2.3457
-1.932	-2.5294	-1.7738	-2.3145		-2.4216	-2.2805	-1.7738	-2.3145		-2.1531	-2.2971	-1.7738	-2.3145
		-1.4597	-2.3362		-2.0686	-2.1736	-1.4597	-2.3362		-2.2715	-2.2459	-1.4597	-2.3362
		-1.5526	-2.3542		-1.7593	-2.0921	-1.5526	-2.3542		-1.7432	-2.2484	-1.5526	-2.3542
		-1.8323	-2.3882		-1.9626	-2.1329	-1.8323	-2.3882		-2.002	-2.3046	-1.8323	-2.3882
		-1.7019	-2.3812		-1.4772	-1.8817	-1.7019	-2.3812		-1.7509	-2.3781	-1.7019	-2.3812
		-1.8558	-2.314		-2.0713	-2.2035	-1.8558	-2.314		-1.9957	-2.2432	-1.8558	-2.314
		-1.8005	-2.2817		-1.6824	-1.989	-1.8005	-2.2817		-1.945	-2.1857	-1.8005	-2.2817
		-2.1298	-2.4551		-1.8899	-2.2083	-2.1298	-2.4551		-2.0801	-2.2247	-2.1298	-2.4551
		-2.2249	-2.5648		-1.8446	-2.2278	-2.2249	-2.5648		-1.8076	-2.2058	-2.2249	-2.5648
		-1.8693	-2.2835		-2.0498	-2.1937	-1.8693	-2.2835		-1.701	-2.3442	-1.8693	-2.2835
		-1.8405	-2.2559		-1.6809	-2.0245	-1.8405	-2.2559		-1.9216	-2.1469	-1.8405	-2.2559
		-1.6103	-2.3247		-2.0294	-2.1335	-1.6103	-2.3247		-2.0584	-2.3085	-1.6103	-2.3247
		-1.4787	-2.2655		-1.6397	-2.0238	-1.4787	-2.2655		-1.8723	-2.4268	-1.4787	-2.2655
		-1.5455	-2.2609		-2.0661	-2.1209	-1.5455	-2.2609				-1.5455	-2.2609
		-1.5209	-2.2125		-1.8145	-1.9221	-1.5209	-2.2125				-1.5209	-2.2125
		-1.7258	-2.2174		-2.3412	-2.1873	-1.7258	-2.2174				-1.7258	-2.2174
		-1.6582	-2.1977		-2.2339	-2.196	-1.6582	-2.1977				-1.6582	-2.1977
		-1.5691	-2.2219		-2.5371	-2.2465	-1.5691	-2.2219				-1.5691	-2.2219
		-1.3423	-2.3082		-2.5917	-2.3518	-1.3423	-2.3082				-1.3423	-2.3082
		-1.9657	-2.2531		-2.0996	-2.2683	-1.9657	-2.2531				-1.9657	-2.2531
		-1.6294	-2.3088		-2.1719	-2.2783	-1.6294	-2.3088				-1.6294	-2.3088
		-1.3967	-2.267		-2.5781	-2.2763	-1.3967	-2.267				-1.3967	-2.267
		-1.2244	-2.208		-2.2366	-2.1904	-1.2244	-2.208				-1.2244	-2.208
		-1.4153	-2.335		-1.9508	-1.9947	-1.4153	-2.335				-1.4153	-2.335
		-1.3079	-2.2701		-2.5669	-2.3343	-1.3079	-2.2701				-1.3079	-2.2701
		-1.5613	-2.3109		-2.4443	-2.2608	-1.5613	-2.3109				-1.5613	-2.3109
		-1.4781	-2.2558		-2.4322	-2.3307	-1.4781	-2.2558				-1.4781	-2.2558
		-1.7628	-2.3646		-1.8614	-2.0985	-1.7628	-2.3646				-1.7628	-2.3646
		-1.6882	-2.3544				-1.6882	-2.3544				-1.6882	-2.3544
		-1.51	-2.3059				-1.51	-2.3059				-1.51	-2.3059
		-1.5391	-2.3663				-1.5391	-2.3663				-1.5391	-2.3663
		-2.1353	-2.3004				-2.1353	-2.3004				-2.1353	-2.3004
		-1.9504	-2.3546				-1.9504	-2.3546				-1.9504	-2.3546
		-1.5356	-2.3422				-1.5356	-2.3422				-1.5356	-2.3422
		-1.5721	-2.3038				-1.5721	-2.3038				-1.5721	-2.3038
		-1.5203	-2.295				-1.5203	-2.295				-1.5203	-2.295
		-1.4678	-2.2869				-1.4678	-2.2869				-1.4678	-2.2869
		-1.6141	-2.3703				-1.6141	-2.3703				-1.6141	-2.3703
		-1.5882	-2.3263				-1.5882	-2.3263				-1.5882	-2.3263

## Sheet: Figure 4d & e
uptake - fig 4d
nut and salt dep	-1.6204	-1.7632	-1.9343	-1.5024	-1.2861	-1.1962	-1.2802	-1.469	-1.3839	-1.2721	-1.4032	-1.2226	-1.3956	-0.9854	-1.276	-1.5321	-1.646	-1.474	-1.468	-1.4938	-1.4765	-1.6676	-1.3204	-1.441	-1.4779	-1.6379	-1.3852	-1.3799	-1.3304	-1.2736	-1.1948	-1.788	-1.4126	-1.7161	-1.6254	-2.1056	-1.935	-2.1531	-2.2715	-1.7432	-2.002	-1.7509	-1.9957	-1.945	-2.0801	-1.8076	-1.701	-1.9216	-2.0584
nut dep	-1.967	-1.7614	-1.9378	-1.7935	-1.5676	-1.7088	-1.34	-1.728	-1.991	-1.8982	-1.4139	-1.746	-1.7258	-1.9929	-1.6192	-2.2796	-2.1853	-1.9886	-2.281	-1.6654	-2.5381	-2.2148	-2.0859	-2.1792	-1.9561	-1.8899	-2.3249	-1.8421	-2.4885	-1.8595	-1.8018	-1.6077	-2.4242	-2.0275	-2.0774	-1.9628	-1.6965	-1.932
salt dep	-1.9594	-1.8733	-1.8371	-1.8667	-2.2266	-2.0612	-2.0469	-1.9179	-1.6909	-1.7672	-1.7009	-1.5391	-2.0175	-1.9289	-1.6829	-1.2537	-2.0417	-1.888	-2.1249	-1.9889	-1.9264	-2.0422	-2.0837	-2.024	-2.5851	-2.4685	-2.3402	-1.9736	-2.4428	-2.3338	-2.567	-2.5382	-2.3649	-2.0493	-2.4374	-2.4294	-2.4564	-2.4216	-2.0686	-1.7593	-1.9626	-1.4772	-2.0713	-1.6824	-1.8899	-1.8446	-2.0498	-1.6809	-2.0294
optimal	-1.8485	-1.7343	-1.7664	-1.9293	-2.1221	-2.2602	-2.0084	-2.0543	-1.7961	-1.7378	-1.6171	-1.6515	-1.5385	-1.5306	-1.8623	-2.0334	-1.706	-1.6846	-1.9238	-1.7566	-1.4322	-1.4385	-1.6917	-1.7626	-1.8265	-1.7175	-2.0354	-2.2704	-1.8867	-1.9279	-1.9222	-1.9723	-1.787	-1.7862	-1.727	-1.5953	-1.7983	-1.7738	-1.4597	-1.5526	-1.8323	-1.7019	-1.8558	-1.8005	-2.1298	-2.2249	-1.8693	-1.8405	-1.6103
depletion - fig 4e
nut and salt dep	-2.1868	-2.1456	-2.1432	-2.0991	-2.1374	-2.1673	-2.0957	-2.0195	-2.0736	-2.1671	-1.9835	-2.3191	-2.054	-2.2006	-2.226	-2.1143	-1.9886	-1.9915	-2.1463	-2.2823	-2.2172	-2.0254	-2.1515	-2.1571	-2.2795	-2.2576	-1.9727	-2.1177	-2.1056	-2.2832	-2.1413	-2.0351	-2.1506	-2.2012	-2.3896	-2.2749	-2.3012	-2.2971	-2.2459	-2.2484	-2.3046	-2.3781	-2.2432	-2.1857	-2.2247	-2.2058	-2.3442	-2.1469	-2.3085
nut dep	-2.2303	-2.0271	-1.993	-1.9598	-2.0931	-2.3369	-2.2526	-1.9259	-1.9432	-1.9447	-2.2478	-2.0057	-1.9567	-1.7734	-1.7397	-2.3866	-2.3381	-2.4308	-2.3501	-2.3787	-2.4091	-2.4261	-2.3022	-2.3408	-2.2275	-2.3691	-2.3245	-2.4566	-2.2457	-2.445	-2.4109	-2.4548	-2.3005	-2.3586	-2.3371	-2.2322	-2.3717	-2.5294
salt dep	-2.0111	-1.9975	-1.8194	-1.8072	-2.0358	-2.0146	-1.9578	-1.8978	-1.8449	-1.8303	-1.9753	-1.8438	-2.018	-1.9743	-1.6835	-1.5081	-1.927	-1.836	-1.9632	-1.9372	-1.883	-1.8224	-1.9262	-1.9601	-2.3146	-2.1723	-2.3244	-2.1988	-2.2654	-2.2486	-2.4088	-2.2703	-2.1748	-2.1573	-2.171	-2.227	-2.2529	-2.2805	-2.1736	-2.0921	-2.1329	-1.8817	-2.2035	-1.989	-2.2083	-2.2278	-2.1937	-2.0245	-2.1335
optimal	-2.4221	-2.4181	-2.4004	-2.5227	-2.3803	-2.4476	-2.4488	-2.3729	-2.4497	-2.4524	-2.4567	-2.4463	-2.4153	-2.3863	-2.4363	-2.4046	-2.4414	-2.3957	-2.4403	-2.3843	-2.4174	-2.3248	-2.3672	-2.4982	-2.3913	-2.3794	-2.3124	-2.3616	-2.4557	-2.3417	-2.3624	-2.2512	-2.3123	-2.2637	-2.395	-2.2808	-2.3457	-2.3145	-2.3362	-2.3542	-2.3882	-2.3812	-2.314	-2.2817	-2.4551	-2.5648	-2.2835	-2.2559	-2.3247
[truncated: 27 more columns]

[truncated: 3 more sheets: Figure 4f, Figure 5a, Figure 5b&c]
